# Supplementary material for: Inferring the Clonal Structure of Viral Populations from Time Series Sequencing
Source: PLoS Comput Biol. 2015 Nov 16;11(11):e1004344. doi: 10.1371/journal.pcbi.1004344 (PMC4646700; doi:10.1371/journal.pcbi.1004344)
Supplement: S1 Data — (CSV) [file pcbi.1004344.s001.csv]

>S1_180T
Clones	S1_180	Sample 1	Sample 2	Sample 3	Sample 4	Sample 5	Sample 6	Sample 7	Sample 8	Sample 9	Sample 10	Sample 11	Sample 12	Sample 13	Sample 14	Sample 15	Sample 16
C0	0	15408	18692	15341	23125	16110	25745	12640	13848	21232	28399	16909	14416	4932	14828	61459	10559
C1	1	252	2279	171	780	346	338	42	702	201	244	153	153	25	75	626	104
Mutbase	C
>S1_303G
Clones	S1_303	Sample 1	Sample 2	Sample 3	Sample 4	Sample 5	Sample 6	Sample 7	Sample 8	Sample 9	Sample 10	Sample 11	Sample 12	Sample 13	Sample 14	Sample 15	Sample 16
C0	0	18536	16943	12550	16721	9536	14228	15598	16833	17587	24946	17900	13298	4926	17585	38929	6157
C1	1	193	345	321	455	304	490	140	179	350	799	227	239	49	168	583	827
Mutbase	A
>S1_305A
Clones	S1_305	Sample 1	Sample 2	Sample 3	Sample 4	Sample 5	Sample 6	Sample 7	Sample 8	Sample 9	Sample 10	Sample 11	Sample 12	Sample 13	Sample 14	Sample 15	Sample 16
C0	0	18374	16779	12495	16610	9467	14087	15510	16739	17466	24682	17809	13166	4914	17488	37709	6131
C1	1	49	145	113	189	132	277	38	42	174	203	104	79	17	48	835	751
Mutbase	C
>S1_1497C
Clones	S1_1497	Sample 1	Sample 2	Sample 3	Sample 4	Sample 5	Sample 6	Sample 7	Sample 8	Sample 9	Sample 10	Sample 11	Sample 12	Sample 13	Sample 14	Sample 15	Sample 16
C0	0	21347	15649	11423	13303	5433	8388	17770	19785	16112	19598	18735	11442	5113	7613	43517	6066
C1	1	954	1160	567	217	229	234	407	1768	329	200	620	1601	745	14884	2934	39
Mutbase	T
>S1_1787T
Clones	S1_1787	Sample 1	Sample 2	Sample 3	Sample 4	Sample 5	Sample 6	Sample 7	Sample 8	Sample 9	Sample 10	Sample 11	Sample 12	Sample 13	Sample 14	Sample 15	Sample 16
C0	0	21265	16505	12018	13078	6313	9940	16554	19085	15319	20784	18350	12227	6110	19386	38691	6174
C1	1	90	95	52	152	127	125	40	55	119	73	81	99	24	63	200	927
Mutbase	A
>S2_384T
Clones	S2_384	Sample 1	Sample 2	Sample 3	Sample 4	Sample 5	Sample 6	Sample 7	Sample 8	Sample 9	Sample 10	Sample 11	Sample 12	Sample 13	Sample 14	Sample 15	Sample 16
C0	0	9693	18177	7286	11034	5044	7605	9484	6413	8274	15293	12656	7271	2460	15763	23021	5602
C1	1	47	134	56	110	47	65	55	69	57	3398	92	485	15	91	183	31
Mutbase	C
>S2_411A
Clones	S2_411	Sample 1	Sample 2	Sample 3	Sample 4	Sample 5	Sample 6	Sample 7	Sample 8	Sample 9	Sample 10	Sample 11	Sample 12	Sample 13	Sample 14	Sample 15	Sample 16
C0	0	10276	18871	7188	11195	5074	7578	13083	6786	8451	17555	13118	7740	2580	16497	23635	5680
C1	1	651	1225	526	806	328	527	2368	408	518	1243	916	501	143	1233	1908	370
Mutbase	C
>S2_501C
Clones	S2_501	Sample 1	Sample 2	Sample 3	Sample 4	Sample 5	Sample 6	Sample 7	Sample 8	Sample 9	Sample 10	Sample 11	Sample 12	Sample 13	Sample 14	Sample 15	Sample 16
C0	0	13830	24461	9151	13411	5929	9196	13591	9170	11578	20857	17119	10084	3423	21391	30541	7558
C1	1	280	197	32	72	29	70	11093	43	62	89	85	55	14	86	159	42
Mutbase	T
>S2_1449C
Clones	S2_1449	Sample 1	Sample 2	Sample 3	Sample 4	Sample 5	Sample 6	Sample 7	Sample 8	Sample 9	Sample 10	Sample 11	Sample 12	Sample 13	Sample 14	Sample 15	Sample 16
C0	0	14804	24841	8640	11427	4246	6840	13543	9735	11187	19594	16488	10130	3462	21216	31854	6985
C1	1	49	79	16	31	18	17	19	33	1442	49	29	13	9	34	69	11
Mutbase	T
>S2_1500T
Clones	S2_1500	Sample 1	Sample 2	Sample 3	Sample 4	Sample 5	Sample 6	Sample 7	Sample 8	Sample 9	Sample 10	Sample 11	Sample 12	Sample 13	Sample 14	Sample 15	Sample 16
C0	0	13664	22509	7900	10003	3759	6047	12707	8952	11045	18437	14698	7907	3087	19117	7390	6328
C1	1	41	81	22	26	16	16	25	36	40	70	992	1751	58	65	23834	319
Mutbase	C
>S2_1626C
Clones	S2_1626	Sample 1	Sample 2	Sample 3	Sample 4	Sample 5	Sample 6	Sample 7	Sample 8	Sample 9	Sample 10	Sample 11	Sample 12	Sample 13	Sample 14	Sample 15	Sample 16
C0	0	15675	25806	8967	12277	4634	7065	14749	9969	11970	20534	16836	9843	3541	20298	31119	7458
C1	1	54	79	24	37	17	16	33	18	34	63	266	280	117	6216	304	44
Mutbase	A
>S2_1665C
Clones	S2_1665	Sample 1	Sample 2	Sample 3	Sample 4	Sample 5	Sample 6	Sample 7	Sample 8	Sample 9	Sample 10	Sample 11	Sample 12	Sample 13	Sample 14	Sample 15	Sample 16
C0	0	16506	27051	9292	11507	4823	7380	15568	10532	12609	21192	17799	10312	3835	25700	32615	7853
C1	1	65	106	20	2165	93	28	29	31	52	65	54	34	6	56	87	20
Mutbase	T
>S2_1776A
Clones	S2_1776	Sample 1	Sample 2	Sample 3	Sample 4	Sample 5	Sample 6	Sample 7	Sample 8	Sample 9	Sample 10	Sample 11	Sample 12	Sample 13	Sample 14	Sample 15	Sample 16
C0	0	17523	28458	9254	13962	6013	8221	15089	10938	12265	21742	17851	10672	4044	23497	33521	8039
C1	1	109	185	28	111	53	57	43	51	3820	152	61	57	8	64	124	37
Mutbase	T
>S2_1978G
Clones	S2_1978	Sample 1	Sample 2	Sample 3	Sample 4	Sample 5	Sample 6	Sample 7	Sample 8	Sample 9	Sample 10	Sample 11	Sample 12	Sample 13	Sample 14	Sample 15	Sample 16
C0	0	17132	28438	10335	19165	8543	10573	12651	9895	14327	22322	16309	10715	3771	19152	33167	7756
C1	1	125	269	91	184	83	115	28	197	75	4664	119	58	16	46	126	39
Mutbase	A
>S2_2037A
Clones	S2_2037	Sample 1	Sample 2	Sample 3	Sample 4	Sample 5	Sample 6	Sample 7	Sample 8	Sample 9	Sample 10	Sample 11	Sample 12	Sample 13	Sample 14	Sample 15	Sample 16
C0	0	10298	22727	8928	8010	5443	8180	8996	6798	9956	21134	11414	8447	2858	14849	22929	6101
C1	1	5397	3832	784	10335	2736	1981	637	1673	2520	3415	3223	621	90	90	6545	485
Mutbase	G
>S3_201C
Clones	S3_201	Sample 1	Sample 2	Sample 3	Sample 4	Sample 5	Sample 6	Sample 7	Sample 8	Sample 9	Sample 10	Sample 11	Sample 12	Sample 13	Sample 14	Sample 15	Sample 16
C0	0	6489	17788	31346	30934	23577	18900	7305	5514	29460	17202	13713	25436	3886	9434	34084	10358
C1	1	3260	595	5710	1551	5781	11680	489	1125	2870	14879	7321	8702	339	96	480	160
Mutbase	T
>S3_301G
Clones	S3_301	Sample 1	Sample 2	Sample 3	Sample 4	Sample 5	Sample 6	Sample 7	Sample 8	Sample 9	Sample 10	Sample 11	Sample 12	Sample 13	Sample 14	Sample 15	Sample 16
C0	0	9353	16166	29666	23042	19422	18561	7713	6598	24081	25011	15692	14430	3524	9483	28362	8229
C1	1	91	205	616	603	522	489	56	32	679	587	242	1992	51	104	694	157
Mutbase	A
>S3_408C
Clones	S3_408	Sample 1	Sample 2	Sample 3	Sample 4	Sample 5	Sample 6	Sample 7	Sample 8	Sample 9	Sample 10	Sample 11	Sample 12	Sample 13	Sample 14	Sample 15	Sample 16
C0	0	10682	16984	8298	13141	12040	11253	8505	7691	13458	15664	12593	8566	2440	9962	26343	6084
C1	1	46	87	7258	127	607	149	21	23	112	87	52	62	10	37	111	49
Mutbase	G
>S3_410A
Clones	S3_410	Sample 1	Sample 2	Sample 3	Sample 4	Sample 5	Sample 6	Sample 7	Sample 8	Sample 9	Sample 10	Sample 11	Sample 12	Sample 13	Sample 14	Sample 15	Sample 16
C0	0	10894	17314	10077	13230	12161	11299	8682	7835	13528	15713	12764	8733	2445	10070	26868	6146
C1	1	53	112	5748	178	588	218	25	45	286	114	107	91	15	153	249	57
Mutbase	G
>S3_411A
Clones	S3_411	Sample 1	Sample 2	Sample 3	Sample 4	Sample 5	Sample 6	Sample 7	Sample 8	Sample 9	Sample 10	Sample 11	Sample 12	Sample 13	Sample 14	Sample 15	Sample 16
C0	0	10904	17342	12776	13090	12182	11197	8665	7844	13362	15585	12768	8681	2467	10078	26632	6090
C1	1	28	53	1583	116	185	96	15	14	180	57	36	48	5	25	96	46
Mutbase	C
>S3_414A
Clones	S3_414	Sample 1	Sample 2	Sample 3	Sample 4	Sample 5	Sample 6	Sample 7	Sample 8	Sample 9	Sample 10	Sample 11	Sample 12	Sample 13	Sample 14	Sample 15	Sample 16
C0	0	11068	17531	10131	12958	11795	11182	8767	7956	13216	15548	12901	8675	2467	10207	26618	6047
C1	1	28	68	1198	215	395	146	20	28	226	92	78	123	18	33	217	116
Mutbase	G
>S3_415A
Clones	S3_415	Sample 1	Sample 2	Sample 3	Sample 4	Sample 5	Sample 6	Sample 7	Sample 8	Sample 9	Sample 10	Sample 11	Sample 12	Sample 13	Sample 14	Sample 15	Sample 16
C0	0	11052	17483	8386	12964	11683	11057	8760	7964	13181	15582	12874	8695	2438	10212	26504	6057
C1	1	38	94	4100	191	474	239	34	31	262	96	98	114	39	62	324	92
Mutbase	G
>S3_418T
Clones	S3_418	Sample 1	Sample 2	Sample 3	Sample 4	Sample 5	Sample 6	Sample 7	Sample 8	Sample 9	Sample 10	Sample 11	Sample 12	Sample 13	Sample 14	Sample 15	Sample 16
C0	0	11016	17357	8620	12763	11415	10770	8749	7921	12912	15222	12789	8514	2413	10154	26165	5927
C1	1	53	111	1165	194	255	237	31	34	188	132	83	117	27	88	244	71
Mutbase	G
>S3_768A
Clones	S3_768	Sample 1	Sample 2	Sample 3	Sample 4	Sample 5	Sample 6	Sample 7	Sample 8	Sample 9	Sample 10	Sample 11	Sample 12	Sample 13	Sample 14	Sample 15	Sample 16
C0	0	11302	16421	6652	6589	2376	4955	8622	7664	5803	12715	13052	6685	2207	9529	19148	3805
C1	1	54	68	24	17	5	11	18	26	1532	46	35	21	5	18	50	8
Mutbase	G
>S3_825C
Clones	S3_825	Sample 1	Sample 2	Sample 3	Sample 4	Sample 5	Sample 6	Sample 7	Sample 8	Sample 9	Sample 10	Sample 11	Sample 12	Sample 13	Sample 14	Sample 15	Sample 16
C0	0	14426	21216	8253	8238	3142	5956	11699	9936	8500	15394	16137	8197	2951	12400	23563	1190
C1	1	74	95	32	19	13	28	38	36	42	62	62	31	19	124	97	3803
Mutbase	T
>S3_1595T
Clones	S3_1595	Sample 1	Sample 2	Sample 3	Sample 4	Sample 5	Sample 6	Sample 7	Sample 8	Sample 9	Sample 10	Sample 11	Sample 12	Sample 13	Sample 14	Sample 15	Sample 16
C0	0	11009	17503	7078	7496	3353	5196	9348	7481	7247	13739	13233	7083	2111	10489	19673	3970
C1	1	50	79	25	201	400	76	9	20	122	58	52	68	9	19	111	51
Mutbase	A
>S3_1845A
Clones	S3_1845	Sample 1	Sample 2	Sample 3	Sample 4	Sample 5	Sample 6	Sample 7	Sample 8	Sample 9	Sample 10	Sample 11	Sample 12	Sample 13	Sample 14	Sample 15	Sample 16
C0	0	11405	22566	11359	27577	19720	20221	10312	8348	30223	28869	18708	16916	3799	11887	33860	11053
C1	1	82	240	3093	552	668	596	47	45	602	386	295	286	39	64	467	143
Mutbase	G
>S3_1846T
Clones	S3_1846	Sample 1	Sample 2	Sample 3	Sample 4	Sample 5	Sample 6	Sample 7	Sample 8	Sample 9	Sample 10	Sample 11	Sample 12	Sample 13	Sample 14	Sample 15	Sample 16
C0	0	11313	22353	11660	26880	19233	19604	10194	8285	29070	27973	18395	15703	3755	11745	32360	10834
C1	1	117	220	1948	527	549	534	68	61	683	394	217	394	36	97	1267	199
Mutbase	C
>S4_91G
Clones	S4_91	Sample 1	Sample 2	Sample 3	Sample 4	Sample 5	Sample 6	Sample 7	Sample 8	Sample 9	Sample 10	Sample 11	Sample 12	Sample 13	Sample 14	Sample 15	Sample 16
C0	0	12441	9457	14301	18033	9662	15170	16918	16258	14079	20310	19486	13987	6708	24039	34644	7149
C1	1	6611	111	148	134	86	159	110	149	156	210	193	117	58	193	335	89
Mutbase	A
>S4_193A
Clones	S4_193	Sample 1	Sample 2	Sample 3	Sample 4	Sample 5	Sample 6	Sample 7	Sample 8	Sample 9	Sample 10	Sample 11	Sample 12	Sample 13	Sample 14	Sample 15	Sample 16
C0	0	14947	8740	13227	16720	8484	15040	14903	15283	13890	20870	19625	13041	6425	22806	34160	7417
C1	1	50	35	38	59	24	44	34	1358	42	65	54	1910	16	59	103	95
Mutbase	C
>S4_431G
Clones	S4_431	Sample 1	Sample 2	Sample 3	Sample 4	Sample 5	Sample 6	Sample 7	Sample 8	Sample 9	Sample 10	Sample 11	Sample 12	Sample 13	Sample 14	Sample 15	Sample 16
C0	0	25115	14952	22797	15646	14168	23763	27887	27292	22815	34045	31455	21812	10401	12898	54814	10657
C1	1	356	638	59	18582	1811	194	77	134	99	124	139	72	60	30601	196	53
Mutbase	A
>S4_590T
Clones	S4_590	Sample 1	Sample 2	Sample 3	Sample 4	Sample 5	Sample 6	Sample 7	Sample 8	Sample 9	Sample 10	Sample 11	Sample 12	Sample 13	Sample 14	Sample 15	Sample 16
C0	0	20869	13866	18941	23783	12302	20612	23204	23319	19867	29484	26598	17428	8852	32392	47635	9200
C1	1	568	87	126	140	62	129	141	153	140	180	161	2305	61	235	331	46
Mutbase	C
>S4_674A
Clones	S4_674	Sample 1	Sample 2	Sample 3	Sample 4	Sample 5	Sample 6	Sample 7	Sample 8	Sample 9	Sample 10	Sample 11	Sample 12	Sample 13	Sample 14	Sample 15	Sample 16
C0	0	23582	13915	21961	29902	15391	24319	20432	27929	24061	34172	33776	23731	11699	39473	57407	10663
C1	1	5527	5644	3700	1721	1240	1802	13375	3722	2117	3749	320	99	57	156	277	36
Mutbase	G
>S4_709T
Clones	S4_709	Sample 1	Sample 2	Sample 3	Sample 4	Sample 5	Sample 6	Sample 7	Sample 8	Sample 9	Sample 10	Sample 11	Sample 12	Sample 13	Sample 14	Sample 15	Sample 16
C0	0	21790	13048	11726	10624	6707	9640	28508	17695	10735	18683	6613	5622	3647	4019	4491	136
C1	1	8223	6883	14858	23073	10836	17797	4764	16484	17391	20922	29209	19109	8808	36471	54847	10461
Mutbase	G
>S4_1013T
Clones	S4_1013	Sample 1	Sample 2	Sample 3	Sample 4	Sample 5	Sample 6	Sample 7	Sample 8	Sample 9	Sample 10	Sample 11	Sample 12	Sample 13	Sample 14	Sample 15	Sample 16
C0	0	19206	13488	19028	22260	10684	17713	22582	21951	19483	27420	26618	18294	8315	32392	47637	9616
C1	1	303	51	296	226	323	168	79	1510	64	6010	1039	347	54	118	218	30
Mutbase	C
>S4_1256G
Clones	S4_1256	Sample 1	Sample 2	Sample 3	Sample 4	Sample 5	Sample 6	Sample 7	Sample 8	Sample 9	Sample 10	Sample 11	Sample 12	Sample 13	Sample 14	Sample 15	Sample 16
C0	0	16488	12427	17630	20090	9177	15405	13940	20521	16288	29187	24964	17121	8115	31041	45665	9332
C1	1	2728	244	1815	836	932	552	11537	2460	3687	1198	1995	157	190	99	208	126
Mutbase	A
>S4_1372G
Clones	S4_1372	Sample 1	Sample 2	Sample 3	Sample 4	Sample 5	Sample 6	Sample 7	Sample 8	Sample 9	Sample 10	Sample 11	Sample 12	Sample 13	Sample 14	Sample 15	Sample 16
C0	0	15088	12780	18368	20110	8740	14899	18372	21634	17735	30597	23886	16222	7725	30990	42626	8753
C1	1	3321	1193	746	156	213	116	380	1180	518	155	109	228	26	133	261	49
Mutbase	A
>S4_1387T
Clones	S4_1387	Sample 1	Sample 2	Sample 3	Sample 4	Sample 5	Sample 6	Sample 7	Sample 8	Sample 9	Sample 10	Sample 11	Sample 12	Sample 13	Sample 14	Sample 15	Sample 16
C0	0	16680	9379	16950	19288	7968	12768	18102	20014	17293	23188	22700	15650	6621	28470	39409	8627
C1	1	578	4230	1351	883	878	2283	460	2480	897	8160	1014	660	1173	2699	2998	30
Mutbase	C
>S4_1401A
Clones	S4_1401	Sample 1	Sample 2	Sample 3	Sample 4	Sample 5	Sample 6	Sample 7	Sample 8	Sample 9	Sample 10	Sample 11	Sample 12	Sample 13	Sample 14	Sample 15	Sample 16
C0	0	15715	11958	15930	10061	7324	13837	18074	20691	9588	27911	22194	15257	7278	10647	40765	8524
C1	1	1884	1015	2142	10559	1369	905	623	1638	9202	2372	1588	1033	292	20731	1222	254
Mutbase	C
>S4_1428C
Clones	S4_1428	Sample 1	Sample 2	Sample 3	Sample 4	Sample 5	Sample 6	Sample 7	Sample 8	Sample 9	Sample 10	Sample 11	Sample 12	Sample 13	Sample 14	Sample 15	Sample 16
C0	0	19022	14044	19494	21527	9630	16335	21818	21757	19472	32183	26578	18165	8863	33123	47647	10066
C1	1	158	84	87	105	74	135	65	3970	115	174	129	491	45	129	286	80
Mutbase	A
>S5_534C
Clones	S5_534	Sample 1	Sample 2	Sample 3	Sample 4	Sample 5	Sample 6	Sample 7	Sample 8	Sample 9	Sample 10	Sample 11	Sample 12	Sample 13	Sample 14	Sample 15	Sample 16
C0	0	25831	35676	46522	36903	23405	33482	39896	30355	33104	50294	47905	33365	14551	52806	75218	18006
C1	1	158	178	173	190	84	155	149	121	134	12261	198	143	50	189	286	65
Mutbase	T
>S5_1191T
Clones	S5_1191	Sample 1	Sample 2	Sample 3	Sample 4	Sample 5	Sample 6	Sample 7	Sample 8	Sample 9	Sample 10	Sample 11	Sample 12	Sample 13	Sample 14	Sample 15	Sample 16
C0	0	23914	33000	40950	32479	18894	27445	37351	28166	31541	46928	46628	31227	15139	48916	71311	17662
C1	1	201	240	299	257	97	223	244	189	237	8045	376	1138	103	394	598	142
Mutbase	C
>S6_45G
Clones	S6_45	Sample 1	Sample 2	Sample 3	Sample 4	Sample 5	Sample 6	Sample 7	Sample 8	Sample 9	Sample 10	Sample 11	Sample 12	Sample 13	Sample 14	Sample 15	Sample 16
C0	0	4306	6461	7782	8938	4698	7607	7455	5021	7698	7563	8114	7254	3049	10247	14238	3604
C1	1	94	172	138	199	81	198	106	105	177	2380	352	763	72	185	269	77
Mutbase	A
>S6_53T
Clones	S6_53	Sample 1	Sample 2	Sample 3	Sample 4	Sample 5	Sample 6	Sample 7	Sample 8	Sample 9	Sample 10	Sample 11	Sample 12	Sample 13	Sample 14	Sample 15	Sample 16
C0	0	5533	8292	10069	11382	6060	9881	9504	6588	9879	11725	10675	9851	3948	13134	18297	4645
C1	1	187	134	131	2591	1151	137	121	108	199	121	146	188	49	258	269	59
Mutbase	C
>S6_86T
Clones	S6_86	Sample 1	Sample 2	Sample 3	Sample 4	Sample 5	Sample 6	Sample 7	Sample 8	Sample 9	Sample 10	Sample 11	Sample 12	Sample 13	Sample 14	Sample 15	Sample 16
C0	0	12160	17355	20732	25799	13860	20698	20169	14092	20925	21624	22062	19791	8292	27255	37673	9374
C1	1	562	188	200	5743	2689	273	186	166	337	204	251	214	88	262	429	87
Mutbase	C
>S6_89T
Clones	S6_89	Sample 1	Sample 2	Sample 3	Sample 4	Sample 5	Sample 6	Sample 7	Sample 8	Sample 9	Sample 10	Sample 11	Sample 12	Sample 13	Sample 14	Sample 15	Sample 16
C0	0	13094	18484	22104	27152	14628	22021	21503	15067	22313	22903	23549	21039	8927	29089	39993	10048
C1	1	408	112	81	5653	2664	164	54	76	147	128	104	109	45	134	219	58
Mutbase	C
>S6_146T
Clones	S6_146	Sample 1	Sample 2	Sample 3	Sample 4	Sample 5	Sample 6	Sample 7	Sample 8	Sample 9	Sample 10	Sample 11	Sample 12	Sample 13	Sample 14	Sample 15	Sample 16
C0	0	23875	33995	39457	45568	24270	38062	38541	26815	38556	37143	41494	35785	15770	50711	69852	17402
C1	1	563	310	394	14209	6269	449	379	244	698	365	408	339	153	511	801	183
Mutbase	C
>S6_149T
Clones	S6_149	Sample 1	Sample 2	Sample 3	Sample 4	Sample 5	Sample 6	Sample 7	Sample 8	Sample 9	Sample 10	Sample 11	Sample 12	Sample 13	Sample 14	Sample 15	Sample 16
C0	0	23579	33778	39207	44394	23655	37974	38335	26593	38593	37230	41401	35551	15672	50351	69582	17503
C1	1	777	263	256	13107	5695	302	219	200	343	248	247	247	92	363	522	121
Mutbase	C
>S6_537A
Clones	S6_537	Sample 1	Sample 2	Sample 3	Sample 4	Sample 5	Sample 6	Sample 7	Sample 8	Sample 9	Sample 10	Sample 11	Sample 12	Sample 13	Sample 14	Sample 15	Sample 16
C0	0	28414	43066	57746	61012	31234	48246	51828	34457	49392	57344	54549	48109	19648	70768	96406	23466
C1	1	97	112	96	110	64	80	83	59	96	120	17692	86	63	110	135	40
Mutbase	T
>S6_792G
Clones	S6_792	Sample 1	Sample 2	Sample 3	Sample 4	Sample 5	Sample 6	Sample 7	Sample 8	Sample 9	Sample 10	Sample 11	Sample 12	Sample 13	Sample 14	Sample 15	Sample 16
C0	0	27290	42038	53257	57697	29260	43952	49706	33349	47959	53279	52589	44863	19713	67559	91406	22958
C1	1	278	343	1270	480	423	713	406	288	469	541	9275	3937	220	651	918	207
Mutbase	A
>S6_1024A
Clones	S6_1024	Sample 1	Sample 2	Sample 3	Sample 4	Sample 5	Sample 6	Sample 7	Sample 8	Sample 9	Sample 10	Sample 11	Sample 12	Sample 13	Sample 14	Sample 15	Sample 16
C0	0	20460	32862	39950	44683	20121	31026	36406	25073	36101	43746	43382	34989	14478	51812	70430	5783
C1	1	64	101	134	116	52	80	83	72	119	146	178	117	854	503	248	16352
Mutbase	G
>S6_1106C
Clones	S6_1106	Sample 1	Sample 2	Sample 3	Sample 4	Sample 5	Sample 6	Sample 7	Sample 8	Sample 9	Sample 10	Sample 11	Sample 12	Sample 13	Sample 14	Sample 15	Sample 16
C0	0	16321	26644	33439	20464	15051	25941	30110	20396	29202	36561	36793	29511	12240	43295	59157	16153
C1	1	114	508	157	23640	2817	285	124	92	161	191	159	127	49	202	276	63
Mutbase	T
>S6_1373A
Clones	S6_1373	Sample 1	Sample 2	Sample 3	Sample 4	Sample 5	Sample 6	Sample 7	Sample 8	Sample 9	Sample 10	Sample 11	Sample 12	Sample 13	Sample 14	Sample 15	Sample 16
C0	0	5398	9867	11545	12356	5473	8687	11130	6398	10150	11934	12036	10009	4022	14885	20399	4989
C1	1	403	127	259	145	76	198	139	807	184	163	152	126	40	177	264	76
Mutbase	G
>S7_808G
Clones	S7_808	Sample 1	Sample 2	Sample 3	Sample 4	Sample 5	Sample 6	Sample 7	Sample 8	Sample 9	Sample 10	Sample 11	Sample 12	Sample 13	Sample 14	Sample 15	Sample 16
C0	0	20222	30521	55928	40738	31185	48383	28631	23179	25775	35764	41434	30853	14668	30472	65945	16754
C1	1	86	145	176	152	109	204	66	77	94	128	139	94	41	97	16722	1237
Mutbase	A
>S8_76G
Clones	S8_76	Sample 1	Sample 2	Sample 3	Sample 4	Sample 5	Sample 6	Sample 7	Sample 8	Sample 9	Sample 10	Sample 11	Sample 12	Sample 13	Sample 14	Sample 15	Sample 16
C0	0	17310	35813	68235	52785	40192	60205	25875	21392	28343	29781	33062	28139	13042	33448	63382	14069
C1	1	817	1950	3663	2783	2106	3313	1380	1027	1520	1504	3064	1525	2559	1744	3481	1228
Mutbase	A
>S8_84T
Clones	S8_84	Sample 1	Sample 2	Sample 3	Sample 4	Sample 5	Sample 6	Sample 7	Sample 8	Sample 9	Sample 10	Sample 11	Sample 12	Sample 13	Sample 14	Sample 15	Sample 16
C0	0	17229	33599	59938	47802	37259	56641	27493	20151	28150	30722	36062	29203	13818	35811	62117	15530
C1	1	2981	9773	23477	16662	11755	15688	2186	5810	5382	3361	3044	2872	4154	1490	12771	698
Mutbase	C
>S8_87T
Clones	S8_87	Sample 1	Sample 2	Sample 3	Sample 4	Sample 5	Sample 6	Sample 7	Sample 8	Sample 9	Sample 10	Sample 11	Sample 12	Sample 13	Sample 14	Sample 15	Sample 16
C0	0	17582	34205	61072	48651	37986	57661	27835	20457	28579	31419	36541	29637	14022	36386	63070	15754
C1	1	2445	8825	21440	15049	10461	13826	1370	5180	4599	2389	2064	2034	3700	443	10768	255
Mutbase	C
>S8_286G
Clones	S8_286	Sample 1	Sample 2	Sample 3	Sample 4	Sample 5	Sample 6	Sample 7	Sample 8	Sample 9	Sample 10	Sample 11	Sample 12	Sample 13	Sample 14	Sample 15	Sample 16
C0	0	26280	51017	97849	69261	56347	90638	35510	31782	41317	47219	51124	39608	19256	49114	92310	22220
C1	1	171	2812	826	17419	2691	2233	252	208	283	277	351	292	136	329	625	175
Mutbase	A
>S1_180T_1787T
Clones	S1_180	S1_1787	Sample 1	Sample 2	Sample 3	Sample 4	Sample 5	Sample 6	Sample 7	Sample 8	Sample 9	Sample 10	Sample 11	Sample 12	Sample 13	Sample 14	Sample 15	Sample 16
C00	0	0	1	44	106	209	147	192	1	2	132	35	24	109	26	5	81	60
C01	0	1	0	0	0	2	3	0	0	0	5	0	0	1	0	0	2	24
C10	1	0	0	4	1	2	1	0	0	1	0	0	0	0	0	0	0	0
Mutbase	C	A
>S1_180T_1497C
Clones	S1_180	S1_1497	Sample 1	Sample 2	Sample 3	Sample 4	Sample 5	Sample 6	Sample 7	Sample 8	Sample 9	Sample 10	Sample 11	Sample 12	Sample 13	Sample 14	Sample 15	Sample 16
C00	0	0	0	1	1	3	3	5	2	1	10	2	3	6	5	1	2	1
C01	0	1	0	0	0	0	0	1	0	0	0	0	0	0	0	1	0	0
C10	1	0	0	0	0	0	1	0	0	0	0	0	0	0	0	0	0	0
Mutbase	C	T
>S1_180T_305A
Clones	S1_180	S1_305	Sample 1	Sample 2	Sample 3	Sample 4	Sample 5	Sample 6	Sample 7	Sample 8	Sample 9	Sample 10	Sample 11	Sample 12	Sample 13	Sample 14	Sample 15	Sample 16
C00	0	0	2480	2160	1401	2003	1093	2079	1625	2105	2428	3705	2293	1741	596	2108	4817	927
C01	0	1	2	8	8	7	6	32	0	0	8	15	3	3	0	0	170	156
C10	1	0	38	118	3	42	10	3	4	120	8	18	6	10	1	6	7	1
C11	1	1	0	0	0	0	0	0	0	0	0	0	0	0	0	0	1	0
Mutbase	C	C
>S1_180T_303G
Clones	S1_180	S1_303	Sample 1	Sample 2	Sample 3	Sample 4	Sample 5	Sample 6	Sample 7	Sample 8	Sample 9	Sample 10	Sample 11	Sample 12	Sample 13	Sample 14	Sample 15	Sample 16
C00	0	0	2558	2245	1418	2030	1108	2151	1653	2162	2498	3828	2335	1790	597	2151	5201	951
C01	0	1	1	9	35	16	14	39	0	3	19	71	4	7	1	1	9	157
C10	1	0	38	124	3	43	10	3	4	124	8	18	8	9	1	6	8	1
C11	1	1	0	1	0	0	0	0	0	0	0	1	0	0	0	0	0	0
Mutbase	C	A
>S1_180T_303G_305A
Clones	S1_180	S1_303	S1_305	Sample 1	Sample 2	Sample 3	Sample 4	Sample 5	Sample 6	Sample 7	Sample 8	Sample 9	Sample 10	Sample 11	Sample 12	Sample 13	Sample 14	Sample 15	Sample 16
C000	0	0	0	2465	2136	1380	1973	1082	2041	1609	2084	2409	3673	2273	1729	586	2088	4763	921
C001	0	0	1	2	7	1	5	0	12	0	0	2	8	0	2	0	0	169	2
C010	0	1	0	1	3	4	5	0	12	0	3	4	3	1	1	1	0	3	1
C011	0	1	1	0	0	5	0	5	12	0	0	4	1	2	0	0	0	0	154
C100	1	0	0	38	117	3	42	10	3	4	120	8	18	6	9	1	6	7	1
C101	1	0	1	0	0	0	0	0	0	0	0	0	0	0	0	0	0	1	0
Mutbase	C	A	C
>S1_303G_1787T
Clones	S1_303	S1_1787	Sample 1	Sample 2	Sample 3	Sample 4	Sample 5	Sample 6	Sample 7	Sample 8	Sample 9	Sample 10	Sample 11	Sample 12	Sample 13	Sample 14	Sample 15	Sample 16
C00	0	0	8	55	37	129	82	81	9	3	127	32	35	79	1	14	80	65
C01	0	1	0	0	1	1	3	1	0	0	2	0	0	0	0	0	1	1
C10	1	0	0	0	3	1	0	3	0	0	2	0	0	1	0	0	6	4
C11	1	1	0	0	0	4	0	2	0	0	1	0	1	1	0	0	3	16
Mutbase	A	A
>S1_303G_1497C
Clones	S1_303	S1_1497	Sample 1	Sample 2	Sample 3	Sample 4	Sample 5	Sample 6	Sample 7	Sample 8	Sample 9	Sample 10	Sample 11	Sample 12	Sample 13	Sample 14	Sample 15	Sample 16
C00	0	0	1	4	0	6	1	1	4	0	7	0	4	4	0	0	6	2
C01	0	1	0	0	1	1	0	0	0	0	0	0	1	1	0	2	0	0
Mutbase	A	T
>S1_303G_305A
Clones	S1_303	S1_305	Sample 1	Sample 2	Sample 3	Sample 4	Sample 5	Sample 6	Sample 7	Sample 8	Sample 9	Sample 10	Sample 11	Sample 12	Sample 13	Sample 14	Sample 15	Sample 16
C00	0	0	18234	16530	12325	16315	9275	13752	15416	16611	17249	24392	17652	13023	4872	17365	37359	6054
C01	0	1	27	64	23	66	36	104	12	16	51	69	30	34	7	14	724	13
C10	1	0	47	72	67	120	59	148	20	51	70	60	49	50	7	40	95	29
C11	1	1	16	41	70	63	55	94	22	17	80	66	46	23	7	22	56	724
Mutbase	A	C
>S1_303G_305A_1787T
Clones	S1_303	S1_305	S1_1787	Sample 1	Sample 2	Sample 3	Sample 4	Sample 5	Sample 6	Sample 7	Sample 8	Sample 9	Sample 10	Sample 11	Sample 12	Sample 13	Sample 14	Sample 15	Sample 16
C000	0	0	0	8	51	36	127	78	74	9	3	123	32	32	74	1	14	78	64
C001	0	0	1	0	0	1	1	3	1	0	0	1	0	0	0	0	0	1	1
C010	0	1	0	0	3	1	2	2	5	0	0	4	0	2	1	0	0	2	1
C011	0	1	1	0	0	0	0	0	0	0	0	1	0	0	0	0	0	0	0
C100	1	0	0	0	0	3	1	0	0	0	0	1	0	0	0	0	0	0	1
C101	1	0	1	0	0	0	0	0	1	0	0	1	0	0	0	0	0	0	0
C110	1	1	0	0	0	0	0	0	0	0	0	0	0	0	0	0	0	0	3
C111	1	1	1	0	0	0	0	0	1	0	0	0	0	1	1	0	0	0	15
Mutbase	A	C	A
>S1_303G_305A_1497C
Clones	S1_303	S1_305	S1_1497	Sample 1	Sample 2	Sample 3	Sample 4	Sample 5	Sample 6	Sample 7	Sample 8	Sample 9	Sample 10	Sample 11	Sample 12	Sample 13	Sample 14	Sample 15	Sample 16
C000	0	0	0	1	3	0	6	0	1	4	0	7	0	4	4	0	0	6	2
C001	0	0	1	0	0	1	1	0	0	0	0	0	0	1	1	0	2	0	0
C010	0	1	0	0	0	0	0	1	0	0	0	0	0	0	0	0	0	0	0
Mutbase	A	C	T
>S1_305A_1787T
Clones	S1_305	S1_1787	Sample 1	Sample 2	Sample 3	Sample 4	Sample 5	Sample 6	Sample 7	Sample 8	Sample 9	Sample 10	Sample 11	Sample 12	Sample 13	Sample 14	Sample 15	Sample 16
C00	0	0	8	51	39	129	78	74	9	3	124	32	32	74	1	14	78	65
C01	0	1	0	0	1	1	4	2	0	0	2	0	0	0	0	0	1	1
C10	1	0	0	3	1	2	2	6	0	0	4	0	2	1	0	0	2	4
C11	1	1	0	0	0	0	0	1	0	0	1	0	1	1	0	0	0	15
Mutbase	C	A
>S1_305A_1497C
Clones	S1_305	S1_1497	Sample 1	Sample 2	Sample 3	Sample 4	Sample 5	Sample 6	Sample 7	Sample 8	Sample 9	Sample 10	Sample 11	Sample 12	Sample 13	Sample 14	Sample 15	Sample 16
C00	0	0	1	3	0	6	0	1	5	0	7	0	4	4	0	0	6	2
C01	0	1	0	0	1	1	0	0	0	0	0	0	1	1	0	2	0	0
C10	1	0	0	0	0	0	1	0	0	0	0	0	0	0	0	0	0	0
Mutbase	C	T
>S1_1497C_1787T
Clones	S1_1497	S1_1787	Sample 1	Sample 2	Sample 3	Sample 4	Sample 5	Sample 6	Sample 7	Sample 8	Sample 9	Sample 10	Sample 11	Sample 12	Sample 13	Sample 14	Sample 15	Sample 16
C00	0	0	1596	1200	936	1070	452	606	1619	1434	1018	1363	1314	807	399	627	2897	381
C01	0	1	2	1	3	1	0	0	6	1	2	5	4	0	0	2	4	1
C10	1	0	55	79	39	13	21	11	33	114	16	10	37	104	72	1242	190	2
C11	1	1	0	0	0	0	0	0	0	0	0	0	0	0	0	3	0	0
Mutbase	T	A
>S2_384T_2037A
Clones	S2_384	S2_2037	Sample 1	Sample 2	Sample 3	Sample 4	Sample 5	Sample 6	Sample 7	Sample 8	Sample 9	Sample 10	Sample 11	Sample 12	Sample 13	Sample 14	Sample 15	Sample 16
C00	0	0	3	133	74	100	68	65	4	16	37	81	17	32	5	3	86	10
C01	0	1	2	15	4	155	43	20	0	2	20	5	3	1	0	0	23	0
C10	1	0	0	0	1	2	1	1	0	0	1	3	1	2	0	0	0	0
C11	1	1	0	1	0	1	1	0	0	0	0	0	0	0	0	0	0	0
Mutbase	C	G
>S2_384T_1978G
Clones	S2_384	S2_1978	Sample 1	Sample 2	Sample 3	Sample 4	Sample 5	Sample 6	Sample 7	Sample 8	Sample 9	Sample 10	Sample 11	Sample 12	Sample 13	Sample 14	Sample 15	Sample 16
C00	0	0	8	195	96	332	164	113	4	29	75	125	27	54	7	7	172	17
C01	0	1	0	0	0	0	1	0	0	1	0	25	0	0	0	0	0	0
C10	1	0	0	2	0	2	0	0	0	0	2	7	0	2	0	0	0	0
Mutbase	C	A
>S2_384T_1978G_2037A
Clones	S2_384	S2_1978	S2_2037	Sample 1	Sample 2	Sample 3	Sample 4	Sample 5	Sample 6	Sample 7	Sample 8	Sample 9	Sample 10	Sample 11	Sample 12	Sample 13	Sample 14	Sample 15	Sample 16
C000	0	0	0	2	75	42	80	51	45	3	13	27	39	11	19	4	2	60	3
C001	0	0	1	1	15	4	118	37	17	0	2	19	5	2	1	0	0	18	0
C010	0	1	0	0	0	0	0	0	0	0	0	0	7	0	0	0	0	0	0
C100	1	0	0	0	0	0	1	0	0	0	0	1	3	0	1	0	0	0	0
C101	1	0	1	0	1	0	1	0	0	0	0	0	0	0	0	0	0	0	0
Mutbase	C	A	G
>S2_384T_1776A
Clones	S2_384	S2_1776	Sample 1	Sample 2	Sample 3	Sample 4	Sample 5	Sample 6	Sample 7	Sample 8	Sample 9	Sample 10	Sample 11	Sample 12	Sample 13	Sample 14	Sample 15	Sample 16
C00	0	0	10	125	27	158	138	92	5	42	62	74	22	56	7	11	63	12
C01	0	1	1	0	0	1	0	0	0	0	13	0	0	0	0	1	3	0
C10	1	0	0	1	0	2	1	1	0	0	0	3	0	1	0	0	0	0
C11	1	1	0	1	0	0	0	0	0	0	0	0	0	0	0	0	0	0
Mutbase	C	T
>S2_384T_1665C
Clones	S2_384	S2_1665	Sample 1	Sample 2	Sample 3	Sample 4	Sample 5	Sample 6	Sample 7	Sample 8	Sample 9	Sample 10	Sample 11	Sample 12	Sample 13	Sample 14	Sample 15	Sample 16
C00	0	0	2	18	11	52	50	31	3	5	42	14	11	14	4	4	30	9
C01	0	1	0	0	1	5	0	1	0	0	1	1	0	0	0	0	0	0
C10	1	0	0	0	0	0	0	0	1	0	0	4	0	1	0	0	0	0
C11	1	1	0	1	0	0	0	0	0	0	0	0	0	0	0	0	0	0
Mutbase	C	T
>S2_384T_1626C
Clones	S2_384	S2_1626	Sample 1	Sample 2	Sample 3	Sample 4	Sample 5	Sample 6	Sample 7	Sample 8	Sample 9	Sample 10	Sample 11	Sample 12	Sample 13	Sample 14	Sample 15	Sample 16
C00	0	0	3	14	8	44	45	26	2	3	38	15	6	12	2	4	29	7
C01	0	1	0	0	0	2	0	1	0	0	0	0	0	0	0	0	0	0
C10	1	0	0	0	0	0	0	0	0	0	0	1	0	0	0	0	0	0
C11	1	1	0	0	0	0	0	0	0	0	0	2	0	1	0	0	0	0
Mutbase	C	A
>S2_384T_1626C_1665C
Clones	S2_384	S2_1626	S2_1665	Sample 1	Sample 2	Sample 3	Sample 4	Sample 5	Sample 6	Sample 7	Sample 8	Sample 9	Sample 10	Sample 11	Sample 12	Sample 13	Sample 14	Sample 15	Sample 16
C000	0	0	0	2	9	7	31	35	19	1	2	32	12	6	7	1	3	20	5
C001	0	0	1	0	0	0	2	0	0	0	0	0	0	0	0	0	0	0	0
C011	0	1	1	0	0	0	1	0	1	0	0	0	0	0	0	0	0	0	0
C100	1	0	0	0	0	0	0	0	0	0	0	0	1	0	0	0	0	0	0
C110	1	1	0	0	0	0	0	0	0	0	0	0	2	0	1	0	0	0	0
Mutbase	C	A	T
>S2_384T_1500T
Clones	S2_384	S2_1500	Sample 1	Sample 2	Sample 3	Sample 4	Sample 5	Sample 6	Sample 7	Sample 8	Sample 9	Sample 10	Sample 11	Sample 12	Sample 13	Sample 14	Sample 15	Sample 16
C00	0	0	3	6	3	12	6	7	1	2	7	0	3	2	2	3	2	1
C01	0	1	0	0	0	0	0	0	0	0	0	0	0	1	0	0	7	0
C10	1	0	0	0	0	0	0	0	0	0	0	1	0	1	0	0	0	0
Mutbase	C	C
>S2_384T_1449C
Clones	S2_384	S2_1449	Sample 1	Sample 2	Sample 3	Sample 4	Sample 5	Sample 6	Sample 7	Sample 8	Sample 9	Sample 10	Sample 11	Sample 12	Sample 13	Sample 14	Sample 15	Sample 16
C00	0	0	2	10	3	18	4	10	5	5	7	1	4	10	1	8	13	1
C10	1	0	0	0	0	0	0	0	0	0	0	0	0	2	0	0	0	0
Mutbase	C	T
>S2_384T_1449C_1500T
Clones	S2_384	S2_1449	S2_1500	Sample 1	Sample 2	Sample 3	Sample 4	Sample 5	Sample 6	Sample 7	Sample 8	Sample 9	Sample 10	Sample 11	Sample 12	Sample 13	Sample 14	Sample 15	Sample 16
C000	0	0	0	1	2	1	4	2	3	1	2	2	0	1	0	0	2	1	1
C001	0	0	1	0	0	0	0	0	0	0	0	0	0	0	1	0	0	3	0
Mutbase	C	T	C
>S2_384T_501C
Clones	S2_384	S2_501	Sample 1	Sample 2	Sample 3	Sample 4	Sample 5	Sample 6	Sample 7	Sample 8	Sample 9	Sample 10	Sample 11	Sample 12	Sample 13	Sample 14	Sample 15	Sample 16
C00	0	0	1493	2502	813	1061	467	999	780	913	1154	2232	1923	991	340	2063	3114	926
C01	0	1	36	9	0	2	0	4	816	3	3	1	3	1	0	3	5	1
C10	1	0	4	11	4	10	2	2	4	11	6	605	7	77	1	11	23	5
C11	1	1	0	0	0	0	0	0	4	0	0	0	0	1	0	0	0	0
Mutbase	C	T
>S2_384T_411A
Clones	S2_384	S2_411	Sample 1	Sample 2	Sample 3	Sample 4	Sample 5	Sample 6	Sample 7	Sample 8	Sample 9	Sample 10	Sample 11	Sample 12	Sample 13	Sample 14	Sample 15	Sample 16
C00	0	0	7627	14080	5464	8428	3824	5743	7471	5072	6334	11017	9787	5544	1951	12167	17605	4297
C01	0	1	260	544	219	343	129	238	332	182	240	515	389	218	51	574	864	141
C10	1	0	33	80	22	66	27	35	47	56	36	2587	58	366	5	66	126	21
C11	1	1	1	5	1	5	1	3	2	0	0	55	5	6	0	0	4	0
Mutbase	C	C
>S2_384T_411A_2037A
Clones	S2_384	S2_411	S2_2037	Sample 1	Sample 2	Sample 3	Sample 4	Sample 5	Sample 6	Sample 7	Sample 8	Sample 9	Sample 10	Sample 11	Sample 12	Sample 13	Sample 14	Sample 15	Sample 16
C000	0	0	0	3	102	45	78	57	47	4	15	31	46	14	27	3	3	67	9
C001	0	0	1	2	11	2	126	29	17	0	1	13	5	1	1	0	0	16	0
C010	0	1	0	0	0	0	1	1	0	0	0	0	0	0	0	0	0	0	0
C011	0	1	1	0	0	0	0	1	0	0	0	0	0	0	0	0	0	0	0
C100	1	0	0	0	0	1	0	0	1	0	0	0	2	1	2	0	0	0	0
C101	1	0	1	0	1	0	1	0	0	0	0	0	0	0	0	0	0	0	0
Mutbase	C	C	G
>S2_384T_411A_1978G
Clones	S2_384	S2_411	S2_1978	Sample 1	Sample 2	Sample 3	Sample 4	Sample 5	Sample 6	Sample 7	Sample 8	Sample 9	Sample 10	Sample 11	Sample 12	Sample 13	Sample 14	Sample 15	Sample 16
C000	0	0	0	6	153	64	262	130	90	4	26	60	73	19	40	4	6	127	17
C001	0	0	1	0	0	0	0	0	0	0	1	0	17	0	0	0	0	0	0
C010	0	1	0	0	0	0	2	0	1	0	0	0	0	0	0	0	0	1	0
C100	1	0	0	0	1	0	1	0	0	0	0	0	5	0	2	0	0	0	0
Mutbase	C	C	A
>S2_384T_411A_1978G_2037A
Clones	S2_384	S2_411	S2_1978	S2_2037	Sample 1	Sample 2	Sample 3	Sample 4	Sample 5	Sample 6	Sample 7	Sample 8	Sample 9	Sample 10	Sample 11	Sample 12	Sample 13	Sample 14	Sample 15	Sample 16
C0000	0	0	0	0	2	59	26	64	45	34	3	12	25	20	10	16	2	2	48	3
C0001	0	0	0	1	1	11	2	92	25	15	0	1	12	5	0	1	0	0	13	0
C0010	0	0	1	0	0	0	0	0	0	0	0	0	0	5	0	0	0	0	0	0
C1000	1	0	0	0	0	0	0	0	0	0	0	0	0	2	0	1	0	0	0	0
C1001	1	0	0	1	0	1	0	1	0	0	0	0	0	0	0	0	0	0	0	0
Mutbase	C	C	A	G
>S2_384T_411A_1776A
Clones	S2_384	S2_411	S2_1776	Sample 1	Sample 2	Sample 3	Sample 4	Sample 5	Sample 6	Sample 7	Sample 8	Sample 9	Sample 10	Sample 11	Sample 12	Sample 13	Sample 14	Sample 15	Sample 16
C000	0	0	0	9	105	26	136	114	80	5	37	52	55	18	45	6	10	56	10
C001	0	0	1	0	0	0	1	0	0	0	0	11	0	0	0	0	0	1	0
C010	0	1	0	0	0	0	2	0	1	0	0	0	0	0	0	0	0	0	0
C011	0	1	1	0	0	0	0	0	0	0	0	1	0	0	0	0	0	0	0
C100	1	0	0	0	0	0	0	1	0	0	0	0	3	0	1	0	0	0	0
C101	1	0	1	0	1	0	0	0	0	0	0	0	0	0	0	0	0	0	0
C110	1	1	0	0	0	0	1	0	0	0	0	0	0	0	0	0	0	0	0
Mutbase	C	C	T
>S2_384T_411A_1665C
Clones	S2_384	S2_411	S2_1665	Sample 1	Sample 2	Sample 3	Sample 4	Sample 5	Sample 6	Sample 7	Sample 8	Sample 9	Sample 10	Sample 11	Sample 12	Sample 13	Sample 14	Sample 15	Sample 16
C000	0	0	0	2	15	10	49	46	29	3	5	41	11	11	13	4	3	26	6
C001	0	0	1	0	0	0	3	0	0	0	0	0	0	0	0	0	0	0	0
C010	0	1	0	0	0	0	0	0	0	0	0	0	0	0	1	0	0	0	0
C100	1	0	0	0	0	0	0	0	0	1	0	0	4	0	1	0	0	0	0
C101	1	0	1	0	1	0	0	0	0	0	0	0	0	0	0	0	0	0	0
Mutbase	C	C	T
>S2_384T_411A_1626C
Clones	S2_384	S2_411	S2_1626	Sample 1	Sample 2	Sample 3	Sample 4	Sample 5	Sample 6	Sample 7	Sample 8	Sample 9	Sample 10	Sample 11	Sample 12	Sample 13	Sample 14	Sample 15	Sample 16
C000	0	0	0	3	10	7	39	38	23	2	3	37	12	6	12	2	3	26	6
C001	0	0	1	0	0	0	1	0	0	0	0	0	0	0	0	0	0	0	0
C010	0	1	0	0	1	0	1	0	0	0	0	0	1	0	0	0	0	0	0
C100	1	0	0	0	0	0	0	0	0	0	0	0	1	0	0	0	0	0	0
C101	1	0	1	0	0	0	0	0	0	0	0	0	2	0	1	0	0	0	0
Mutbase	C	C	A
>S2_384T_411A_1626C_1665C
Clones	S2_384	S2_411	S2_1626	S2_1665	Sample 1	Sample 2	Sample 3	Sample 4	Sample 5	Sample 6	Sample 7	Sample 8	Sample 9	Sample 10	Sample 11	Sample 12	Sample 13	Sample 14	Sample 15	Sample 16
C0000	0	0	0	0	2	7	6	28	31	17	1	2	31	10	6	7	1	2	17	4
C0001	0	0	0	1	0	0	0	2	0	0	0	0	0	0	0	0	0	0	0	0
C1000	1	0	0	0	0	0	0	0	0	0	0	0	0	1	0	0	0	0	0	0
C1010	1	0	1	0	0	0	0	0	0	0	0	0	0	2	0	1	0	0	0	0
Mutbase	C	C	A	T
>S2_384T_411A_1500T
Clones	S2_384	S2_411	S2_1500	Sample 1	Sample 2	Sample 3	Sample 4	Sample 5	Sample 6	Sample 7	Sample 8	Sample 9	Sample 10	Sample 11	Sample 12	Sample 13	Sample 14	Sample 15	Sample 16
C000	0	0	0	3	6	2	11	6	6	1	2	6	0	3	2	2	3	2	1
C001	0	0	1	0	0	0	0	0	0	0	0	0	0	0	1	0	0	6	0
C011	0	1	1	0	0	0	0	0	0	0	0	0	0	0	0	0	0	1	0
C100	1	0	0	0	0	0	0	0	0	0	0	0	1	0	1	0	0	0	0
Mutbase	C	C	C
>S2_384T_411A_1449C
Clones	S2_384	S2_411	S2_1449	Sample 1	Sample 2	Sample 3	Sample 4	Sample 5	Sample 6	Sample 7	Sample 8	Sample 9	Sample 10	Sample 11	Sample 12	Sample 13	Sample 14	Sample 15	Sample 16
C000	0	0	0	2	10	2	16	4	10	5	4	7	1	4	9	1	8	12	1
C010	0	1	0	0	0	0	0	0	0	0	0	0	0	0	0	0	0	1	0
C100	1	0	0	0	0	0	0	0	0	0	0	0	0	0	2	0	0	0	0
Mutbase	C	C	T
>S2_384T_411A_1449C_1500T
Clones	S2_384	S2_411	S2_1449	S2_1500	Sample 1	Sample 2	Sample 3	Sample 4	Sample 5	Sample 6	Sample 7	Sample 8	Sample 9	Sample 10	Sample 11	Sample 12	Sample 13	Sample 14	Sample 15	Sample 16
C0000	0	0	0	0	1	2	0	3	2	3	1	2	2	0	1	0	0	2	1	1
C0001	0	0	0	1	0	0	0	0	0	0	0	0	0	0	0	1	0	0	2	0
C0101	0	1	0	1	0	0	0	0	0	0	0	0	0	0	0	0	0	0	1	0
Mutbase	C	C	T	C
>S2_384T_411A_501C
Clones	S2_384	S2_411	S2_501	Sample 1	Sample 2	Sample 3	Sample 4	Sample 5	Sample 6	Sample 7	Sample 8	Sample 9	Sample 10	Sample 11	Sample 12	Sample 13	Sample 14	Sample 15	Sample 16
C000	0	0	0	1338	2220	674	900	404	905	699	814	1032	1962	1671	884	312	1800	2708	822
C001	0	0	1	33	4	0	1	0	3	734	2	3	0	2	1	0	2	4	1
C010	0	1	0	6	6	7	7	4	4	17	2	3	11	11	3	1	10	24	3
C011	0	1	1	3	5	0	1	0	1	30	1	0	0	1	0	0	0	1	0
C100	1	0	0	4	11	3	10	2	2	4	10	6	562	7	72	1	10	22	5
C101	1	0	1	0	0	0	0	0	0	4	0	0	0	0	1	0	0	0	0
C110	1	1	0	0	0	0	0	0	0	0	0	0	1	0	1	0	0	0	0
Mutbase	C	C	T
>S2_411A_2037A
Clones	S2_411	S2_2037	Sample 1	Sample 2	Sample 3	Sample 4	Sample 5	Sample 6	Sample 7	Sample 8	Sample 9	Sample 10	Sample 11	Sample 12	Sample 13	Sample 14	Sample 15	Sample 16
C00	0	0	5	137	51	107	71	58	4	15	38	52	19	37	3	4	72	14
C01	0	1	3	15	2	155	36	20	0	2	18	5	1	2	0	0	21	0
C10	1	0	0	0	0	1	1	0	0	0	0	0	0	0	0	0	0	0
C11	1	1	0	0	0	0	1	0	0	0	0	0	0	0	0	0	0	0
Mutbase	C	G
>S2_411A_1978G
Clones	S2_411	S2_1978	Sample 1	Sample 2	Sample 3	Sample 4	Sample 5	Sample 6	Sample 7	Sample 8	Sample 9	Sample 10	Sample 11	Sample 12	Sample 13	Sample 14	Sample 15	Sample 16
C00	0	0	9	187	68	342	155	111	4	27	76	87	24	60	5	7	143	20
C01	0	1	0	0	0	0	0	0	0	1	0	20	0	0	0	0	0	0
C10	1	0	0	0	0	2	1	1	0	0	0	0	0	0	0	0	1	0
C11	1	1	0	0	0	1	0	0	0	0	0	0	0	0	0	0	1	0
Mutbase	C	A
>S2_411A_1978G_2037A
Clones	S2_411	S2_1978	S2_2037	Sample 1	Sample 2	Sample 3	Sample 4	Sample 5	Sample 6	Sample 7	Sample 8	Sample 9	Sample 10	Sample 11	Sample 12	Sample 13	Sample 14	Sample 15	Sample 16
C000	0	0	0	3	76	27	90	55	39	3	12	30	25	12	23	2	2	52	6
C001	0	0	1	2	14	2	116	32	18	0	2	16	5	0	2	0	0	18	0
C010	0	1	0	0	0	0	0	0	0	0	0	0	5	0	0	0	0	0	0
Mutbase	C	A	G
>S2_411A_1776A
Clones	S2_411	S2_1776	Sample 1	Sample 2	Sample 3	Sample 4	Sample 5	Sample 6	Sample 7	Sample 8	Sample 9	Sample 10	Sample 11	Sample 12	Sample 13	Sample 14	Sample 15	Sample 16
C00	0	0	10	132	30	171	139	88	5	40	64	71	21	59	10	13	73	12
C01	0	1	0	1	0	1	0	1	0	0	14	1	0	0	1	0	1	0
C10	1	0	0	1	0	6	0	2	0	0	0	0	0	0	0	0	1	0
C11	1	1	0	3	0	0	0	2	0	1	1	1	1	0	0	0	1	0
Mutbase	C	T
>S2_411A_1665C
Clones	S2_411	S2_1665	Sample 1	Sample 2	Sample 3	Sample 4	Sample 5	Sample 6	Sample 7	Sample 8	Sample 9	Sample 10	Sample 11	Sample 12	Sample 13	Sample 14	Sample 15	Sample 16
C00	0	0	3	18	13	58	55	38	4	5	53	16	13	18	4	7	35	7
C01	0	1	0	2	0	3	0	0	0	0	0	0	0	0	0	0	1	0
C10	1	0	0	0	0	0	0	0	0	0	0	0	0	1	0	0	0	0
C11	1	1	0	0	0	2	1	0	0	0	0	1	0	0	0	0	0	0
Mutbase	C	T
>S2_411A_1626C
Clones	S2_411	S2_1626	Sample 1	Sample 2	Sample 3	Sample 4	Sample 5	Sample 6	Sample 7	Sample 8	Sample 9	Sample 10	Sample 11	Sample 12	Sample 13	Sample 14	Sample 15	Sample 16
C00	0	0	3	12	9	46	50	29	2	3	50	13	7	16	2	7	32	7
C01	0	1	0	0	0	1	0	0	0	0	0	2	0	1	0	0	0	0
C10	1	0	0	3	0	1	2	1	0	0	0	3	0	1	0	0	1	0
Mutbase	C	A
>S2_411A_1626C_1665C
Clones	S2_411	S2_1626	S2_1665	Sample 1	Sample 2	Sample 3	Sample 4	Sample 5	Sample 6	Sample 7	Sample 8	Sample 9	Sample 10	Sample 11	Sample 12	Sample 13	Sample 14	Sample 15	Sample 16
C000	0	0	0	2	9	8	32	38	21	1	2	40	11	7	10	1	5	22	5
C001	0	0	1	0	0	0	2	0	0	0	0	0	0	0	0	0	0	1	0
C010	0	1	0	0	0	0	0	0	0	0	0	0	2	0	1	0	0	0	0
Mutbase	C	A	T
>S2_411A_1500T
Clones	S2_411	S2_1500	Sample 1	Sample 2	Sample 3	Sample 4	Sample 5	Sample 6	Sample 7	Sample 8	Sample 9	Sample 10	Sample 11	Sample 12	Sample 13	Sample 14	Sample 15	Sample 16
C00	0	0	5	7	3	13	8	7	2	2	6	1	4	5	2	5	4	3
C01	0	1	0	0	0	0	0	0	0	0	0	0	0	1	0	0	13	0
C10	1	0	0	0	0	0	0	0	0	0	0	1	0	0	0	0	1	0
C11	1	1	0	0	0	0	0	0	0	0	0	0	0	0	0	0	1	0
Mutbase	C	C
>S2_411A_1449C
Clones	S2_411	S2_1449	Sample 1	Sample 2	Sample 3	Sample 4	Sample 5	Sample 6	Sample 7	Sample 8	Sample 9	Sample 10	Sample 11	Sample 12	Sample 13	Sample 14	Sample 15	Sample 16
C00	0	0	3	14	4	19	7	11	10	6	7	3	10	13	2	14	22	3
C10	1	0	0	0	0	0	0	0	0	0	0	0	0	0	0	0	1	0
C11	1	1	0	0	0	0	0	0	0	0	1	0	0	0	0	0	0	0
Mutbase	C	T
>S2_411A_1449C_1500T
Clones	S2_411	S2_1449	S2_1500	Sample 1	Sample 2	Sample 3	Sample 4	Sample 5	Sample 6	Sample 7	Sample 8	Sample 9	Sample 10	Sample 11	Sample 12	Sample 13	Sample 14	Sample 15	Sample 16
C000	0	0	0	2	3	0	3	3	3	1	2	2	0	2	2	0	3	1	3
C001	0	0	1	0	0	0	0	0	0	0	0	0	0	0	1	0	0	6	0
C101	1	0	1	0	0	0	0	0	0	0	0	0	0	0	0	0	0	1	0
Mutbase	C	T	C
>S2_411A_501C
Clones	S2_411	S2_501	Sample 1	Sample 2	Sample 3	Sample 4	Sample 5	Sample 6	Sample 7	Sample 8	Sample 9	Sample 10	Sample 11	Sample 12	Sample 13	Sample 14	Sample 15	Sample 16
C00	0	0	2591	4460	1438	2130	933	1789	2326	1642	2114	4411	3223	1858	597	3780	5563	1507
C01	0	1	109	27	1	17	5	13	3421	6	9	9	14	10	0	15	21	5
C10	1	0	172	313	154	215	97	146	665	102	135	303	249	141	51	331	478	113
C11	1	1	29	19	1	1	3	8	1245	3	2	4	3	4	1	3	9	3
Mutbase	C	T
>S2_411A_501C_2037A
Clones	S2_411	S2_501	S2_2037	Sample 1	Sample 2	Sample 3	Sample 4	Sample 5	Sample 6	Sample 7	Sample 8	Sample 9	Sample 10	Sample 11	Sample 12	Sample 13	Sample 14	Sample 15	Sample 16
C000	0	0	0	0	11	2	7	8	1	0	0	2	1	1	1	0	1	2	2
C001	0	0	1	1	3	0	7	4	1	0	0	2	0	0	1	0	0	2	0
C010	0	1	0	0	0	0	1	0	0	0	0	0	0	0	0	0	0	0	0
Mutbase	C	T	G
>S2_411A_501C_1978G
Clones	S2_411	S2_501	S2_1978	Sample 1	Sample 2	Sample 3	Sample 4	Sample 5	Sample 6	Sample 7	Sample 8	Sample 9	Sample 10	Sample 11	Sample 12	Sample 13	Sample 14	Sample 15	Sample 16
C000	0	0	0	2	14	1	20	13	7	0	0	6	1	1	10	1	0	8	1
C001	0	0	1	0	0	0	0	0	0	0	0	0	2	0	0	0	0	0	0
C010	0	1	0	0	0	0	2	0	0	0	0	0	0	0	0	0	0	0	0
C100	1	0	0	0	0	0	0	1	0	0	0	0	0	0	0	0	0	0	0
Mutbase	C	T	A
>S2_411A_501C_1978G_2037A
Clones	S2_411	S2_501	S2_1978	S2_2037	Sample 1	Sample 2	Sample 3	Sample 4	Sample 5	Sample 6	Sample 7	Sample 8	Sample 9	Sample 10	Sample 11	Sample 12	Sample 13	Sample 14	Sample 15	Sample 16
C0000	0	0	0	0	0	6	0	6	6	1	0	0	2	1	1	1	0	0	2	1
C0001	0	0	0	1	1	2	0	5	4	1	0	0	1	0	0	1	0	0	2	0
C0100	0	1	0	0	0	0	0	1	0	0	0	0	0	0	0	0	0	0	0	0
Mutbase	C	T	A	G
>S2_411A_501C_1776A
Clones	S2_411	S2_501	S2_1776	Sample 1	Sample 2	Sample 3	Sample 4	Sample 5	Sample 6	Sample 7	Sample 8	Sample 9	Sample 10	Sample 11	Sample 12	Sample 13	Sample 14	Sample 15	Sample 16
C000	0	0	0	1	5	1	14	9	3	0	0	5	7	2	5	3	1	9	1
C001	0	0	1	0	0	0	0	0	0	0	0	0	0	0	0	1	0	0	0
Mutbase	C	T	T
>S2_411A_501C_1665C
Clones	S2_411	S2_501	S2_1665	Sample 1	Sample 2	Sample 3	Sample 4	Sample 5	Sample 6	Sample 7	Sample 8	Sample 9	Sample 10	Sample 11	Sample 12	Sample 13	Sample 14	Sample 15	Sample 16
C000	0	0	0	0	0	1	5	5	5	0	0	4	1	2	1	0	1	1	1
Mutbase	C	T	T
>S2_411A_501C_1626C
Clones	S2_411	S2_501	S2_1626	Sample 1	Sample 2	Sample 3	Sample 4	Sample 5	Sample 6	Sample 7	Sample 8	Sample 9	Sample 10	Sample 11	Sample 12	Sample 13	Sample 14	Sample 15	Sample 16
C000	0	0	0	0	0	1	4	7	4	0	0	5	0	1	2	0	0	1	1
Mutbase	C	T	A
>S2_411A_501C_1626C_1665C
Clones	S2_411	S2_501	S2_1626	S2_1665	Sample 1	Sample 2	Sample 3	Sample 4	Sample 5	Sample 6	Sample 7	Sample 8	Sample 9	Sample 10	Sample 11	Sample 12	Sample 13	Sample 14	Sample 15	Sample 16
C0000	0	0	0	0	0	0	1	3	4	3	0	0	4	0	1	1	0	0	1	1
Mutbase	C	T	A	T
>S2_411A_501C_1500T
Clones	S2_411	S2_501	S2_1500	Sample 1	Sample 2	Sample 3	Sample 4	Sample 5	Sample 6	Sample 7	Sample 8	Sample 9	Sample 10	Sample 11	Sample 12	Sample 13	Sample 14	Sample 15	Sample 16
C000	0	0	0	1	1	0	2	1	0	0	0	0	0	0	0	0	2	1	0
C001	0	0	1	0	0	0	0	0	0	0	0	0	0	0	0	0	0	5	0
Mutbase	C	T	C
>S2_411A_501C_1449C
Clones	S2_411	S2_501	S2_1449	Sample 1	Sample 2	Sample 3	Sample 4	Sample 5	Sample 6	Sample 7	Sample 8	Sample 9	Sample 10	Sample 11	Sample 12	Sample 13	Sample 14	Sample 15	Sample 16
C000	0	0	0	0	1	2	3	3	1	2	1	0	1	1	0	0	2	4	0
C010	0	1	0	0	0	0	0	0	0	1	0	0	0	0	0	0	0	0	0
Mutbase	C	T	T
>S2_411A_501C_1449C_1500T
Clones	S2_411	S2_501	S2_1449	S2_1500	Sample 1	Sample 2	Sample 3	Sample 4	Sample 5	Sample 6	Sample 7	Sample 8	Sample 9	Sample 10	Sample 11	Sample 12	Sample 13	Sample 14	Sample 15	Sample 16
C0000	0	0	0	0	0	1	0	0	1	0	0	0	0	0	0	0	0	1	0	0
C0001	0	0	0	1	0	0	0	0	0	0	0	0	0	0	0	0	0	0	3	0
Mutbase	C	T	T	C
>S2_501C_2037A
Clones	S2_501	S2_2037	Sample 1	Sample 2	Sample 3	Sample 4	Sample 5	Sample 6	Sample 7	Sample 8	Sample 9	Sample 10	Sample 11	Sample 12	Sample 13	Sample 14	Sample 15	Sample 16
C00	0	0	4	108	11	66	43	43	3	1	24	22	13	39	3	7	50	14
C01	0	1	3	11	1	117	39	10	0	2	17	2	6	3	0	0	19	0
C10	1	0	0	0	0	1	0	0	1	0	0	0	0	0	0	0	1	0
Mutbase	T	G
>S2_501C_1978G
Clones	S2_501	S2_1978	Sample 1	Sample 2	Sample 3	Sample 4	Sample 5	Sample 6	Sample 7	Sample 8	Sample 9	Sample 10	Sample 11	Sample 12	Sample 13	Sample 14	Sample 15	Sample 16
C00	0	0	7	154	15	238	106	73	10	4	56	29	22	64	8	14	94	22
C01	0	1	0	0	0	0	0	1	0	0	0	6	0	0	0	0	0	0
C10	1	0	0	0	0	2	0	0	1	0	0	0	0	0	0	0	1	0
Mutbase	T	A
>S2_501C_1978G_2037A
Clones	S2_501	S2_1978	S2_2037	Sample 1	Sample 2	Sample 3	Sample 4	Sample 5	Sample 6	Sample 7	Sample 8	Sample 9	Sample 10	Sample 11	Sample 12	Sample 13	Sample 14	Sample 15	Sample 16
C000	0	0	0	2	65	8	51	32	31	1	0	19	9	8	28	3	4	33	9
C001	0	0	1	2	7	1	98	34	9	0	2	14	2	6	3	0	0	17	0
C010	0	1	0	0	0	0	0	0	0	0	0	0	2	0	0	0	0	0	0
C011	0	1	1	0	0	0	0	0	1	0	0	0	0	0	0	0	0	0	0
C100	1	0	0	0	0	0	1	0	0	1	0	0	0	0	0	0	0	0	0
Mutbase	T	A	G
>S2_501C_1776A
Clones	S2_501	S2_1776	Sample 1	Sample 2	Sample 3	Sample 4	Sample 5	Sample 6	Sample 7	Sample 8	Sample 9	Sample 10	Sample 11	Sample 12	Sample 13	Sample 14	Sample 15	Sample 16
C00	0	0	8	108	21	154	96	67	16	2	70	46	29	53	8	13	66	19
C01	0	1	0	2	0	1	0	1	0	0	2	1	0	0	1	0	0	0
C10	1	0	0	0	0	0	0	0	4	0	0	0	0	0	0	0	0	0
Mutbase	T	T
>S2_501C_1665C
Clones	S2_501	S2_1665	Sample 1	Sample 2	Sample 3	Sample 4	Sample 5	Sample 6	Sample 7	Sample 8	Sample 9	Sample 10	Sample 11	Sample 12	Sample 13	Sample 14	Sample 15	Sample 16
C00	0	0	7	24	7	68	57	41	17	1	43	30	14	33	5	7	35	8
C01	0	1	0	0	0	16	0	1	0	0	1	0	2	1	0	0	0	0
C10	1	0	0	0	0	1	0	0	3	0	0	0	0	0	0	0	0	0
Mutbase	T	T
>S2_501C_1626C
Clones	S2_501	S2_1626	Sample 1	Sample 2	Sample 3	Sample 4	Sample 5	Sample 6	Sample 7	Sample 8	Sample 9	Sample 10	Sample 11	Sample 12	Sample 13	Sample 14	Sample 15	Sample 16
C00	0	0	9	20	9	54	51	35	20	2	42	20	13	27	5	6	33	5
C01	0	1	0	0	0	0	0	0	0	0	0	0	0	0	1	3	0	0
C10	1	0	0	0	0	0	0	0	5	0	0	0	0	0	0	0	0	0
C11	1	1	0	0	0	1	0	0	0	0	0	0	0	0	0	0	0	0
Mutbase	T	A
>S2_501C_1626C_1665C
Clones	S2_501	S2_1626	S2_1665	Sample 1	Sample 2	Sample 3	Sample 4	Sample 5	Sample 6	Sample 7	Sample 8	Sample 9	Sample 10	Sample 11	Sample 12	Sample 13	Sample 14	Sample 15	Sample 16
C000	0	0	0	6	14	5	37	37	23	13	1	30	18	6	17	5	4	23	5
C001	0	0	1	0	0	0	9	0	1	0	0	1	0	2	1	0	0	0	0
C100	1	0	0	0	0	0	0	0	0	3	0	0	0	0	0	0	0	0	0
C110	1	1	0	0	0	0	1	0	0	0	0	0	0	0	0	0	0	0	0
Mutbase	T	A	T
>S2_501C_1500T
Clones	S2_501	S2_1500	Sample 1	Sample 2	Sample 3	Sample 4	Sample 5	Sample 6	Sample 7	Sample 8	Sample 9	Sample 10	Sample 11	Sample 12	Sample 13	Sample 14	Sample 15	Sample 16
C00	0	0	15	32	10	25	11	10	52	12	24	4	14	16	6	29	11	5
C01	0	1	0	0	0	0	0	0	0	0	0	0	0	2	0	1	33	0
C10	1	0	0	0	0	0	0	0	26	0	0	0	0	0	0	0	0	0
Mutbase	T	C
>S2_501C_1449C
Clones	S2_501	S2_1449	Sample 1	Sample 2	Sample 3	Sample 4	Sample 5	Sample 6	Sample 7	Sample 8	Sample 9	Sample 10	Sample 11	Sample 12	Sample 13	Sample 14	Sample 15	Sample 16
C00	0	0	29	80	21	50	20	22	87	23	25	12	21	35	9	56	79	13
C01	0	1	0	0	0	0	0	1	0	0	6	0	0	0	0	1	0	0
C10	1	0	0	1	0	0	0	0	41	0	0	0	0	0	0	0	0	0
Mutbase	T	T
>S2_501C_1449C_1500T
Clones	S2_501	S2_1449	S2_1500	Sample 1	Sample 2	Sample 3	Sample 4	Sample 5	Sample 6	Sample 7	Sample 8	Sample 9	Sample 10	Sample 11	Sample 12	Sample 13	Sample 14	Sample 15	Sample 16
C000	0	0	0	11	22	7	13	4	4	28	7	12	3	8	10	3	22	6	3
C001	0	0	1	0	0	0	0	0	0	0	0	0	0	0	1	0	1	19	0
C010	0	1	0	0	0	0	0	0	1	0	0	2	0	0	0	0	0	0	0
C100	1	0	0	0	0	0	0	0	0	13	0	0	0	0	0	0	0	0	0
Mutbase	T	T	C
>S2_1449C_2037A
Clones	S2_1449	S2_2037	Sample 1	Sample 2	Sample 3	Sample 4	Sample 5	Sample 6	Sample 7	Sample 8	Sample 9	Sample 10	Sample 11	Sample 12	Sample 13	Sample 14	Sample 15	Sample 16
C00	0	0	259	652	137	175	101	119	348	215	196	239	301	173	81	487	703	119
C01	0	1	237	115	28	288	60	44	48	62	82	76	136	14	1	3	262	7
C10	1	0	0	0	0	0	0	0	0	0	13	0	0	0	0	0	1	0
C11	1	1	0	0	0	0	0	0	0	0	7	0	0	0	0	0	1	0
Mutbase	T	G
>S2_1449C_1978G
Clones	S2_1449	S2_1978	Sample 1	Sample 2	Sample 3	Sample 4	Sample 5	Sample 6	Sample 7	Sample 8	Sample 9	Sample 10	Sample 11	Sample 12	Sample 13	Sample 14	Sample 15	Sample 16
C00	0	0	717	1112	289	663	243	262	645	389	407	470	635	304	135	783	1365	197
C01	0	1	2	4	0	0	0	1	1	3	0	62	2	0	0	0	0	0
C10	1	0	0	1	0	1	0	0	2	1	44	1	1	0	0	1	2	0
C11	1	1	0	0	0	1	0	0	0	0	0	0	0	0	0	0	0	0
Mutbase	T	A
>S2_1449C_1978G_2037A
Clones	S2_1449	S2_1978	S2_2037	Sample 1	Sample 2	Sample 3	Sample 4	Sample 5	Sample 6	Sample 7	Sample 8	Sample 9	Sample 10	Sample 11	Sample 12	Sample 13	Sample 14	Sample 15	Sample 16
C000	0	0	0	188	415	95	144	78	83	208	146	131	130	197	111	58	290	453	71
C001	0	0	1	214	104	27	246	58	42	46	58	76	70	118	14	1	2	247	7
C010	0	1	0	0	2	0	0	0	1	0	0	0	20	2	0	0	0	0	0
C011	0	1	1	0	0	0	0	0	0	0	0	0	1	0	0	0	0	0	0
C100	1	0	0	0	0	0	0	0	0	0	0	10	0	0	0	0	0	1	0
C101	1	0	1	0	0	0	0	0	0	0	0	7	0	0	0	0	0	1	0
Mutbase	T	A	G
>S2_1449C_1776A
Clones	S2_1449	S2_1776	Sample 1	Sample 2	Sample 3	Sample 4	Sample 5	Sample 6	Sample 7	Sample 8	Sample 9	Sample 10	Sample 11	Sample 12	Sample 13	Sample 14	Sample 15	Sample 16
C00	0	0	1278	2207	1022	1072	450	582	1457	826	885	1798	1558	913	324	2196	3060	604
C01	0	1	1	2	1	0	0	0	3	0	302	2	0	0	0	1	1	0
C10	1	0	1	1	1	1	0	1	0	0	88	0	1	2	0	1	3	0
C11	1	1	0	0	0	1	0	0	0	0	16	1	0	0	0	0	0	0
Mutbase	T	T
>S2_1449C_1665C
Clones	S2_1449	S2_1665	Sample 1	Sample 2	Sample 3	Sample 4	Sample 5	Sample 6	Sample 7	Sample 8	Sample 9	Sample 10	Sample 11	Sample 12	Sample 13	Sample 14	Sample 15	Sample 16
C00	0	0	1724	3068	1447	1447	581	893	1989	1155	1335	3141	2390	1411	475	3358	4470	1017
C01	0	1	1	5	0	290	8	1	3	3	2	4	3	6	0	2	1	1
C10	1	0	0	4	1	1	2	0	2	1	133	2	3	1	0	0	4	0
C11	1	1	1	1	1	0	0	0	1	0	0	0	0	1	0	2	0	0
Mutbase	T	T
>S2_1449C_1626C
Clones	S2_1449	S2_1626	Sample 1	Sample 2	Sample 3	Sample 4	Sample 5	Sample 6	Sample 7	Sample 8	Sample 9	Sample 10	Sample 11	Sample 12	Sample 13	Sample 14	Sample 15	Sample 16
C00	0	0	1980	3345	1471	1751	594	995	1982	1322	1526	3615	2574	1497	501	2892	4941	1156
C01	0	1	1	0	1	1	0	0	2	0	1	1	57	43	23	1061	36	4
C10	1	0	1	3	0	0	4	0	1	0	154	2	2	1	1	2	5	0
C11	1	1	0	0	0	0	0	0	0	0	0	0	0	0	0	1	0	0
Mutbase	T	A
>S2_1449C_1626C_1665C
Clones	S2_1449	S2_1626	S2_1665	Sample 1	Sample 2	Sample 3	Sample 4	Sample 5	Sample 6	Sample 7	Sample 8	Sample 9	Sample 10	Sample 11	Sample 12	Sample 13	Sample 14	Sample 15	Sample 16
C000	0	0	0	1233	2163	1004	1020	404	649	1419	833	941	2258	1656	939	350	1958	3166	748
C001	0	0	1	0	4	0	225	7	1	2	3	1	4	1	5	0	1	0	1
C010	0	1	0	0	0	1	1	0	0	2	0	1	1	21	11	4	513	12	1
C100	1	0	0	0	2	0	0	2	0	1	0	95	1	2	0	0	0	4	0
C101	1	0	1	0	0	0	0	0	0	0	0	0	0	0	1	0	0	0	0
Mutbase	T	A	T
>S2_1449C_1500T
Clones	S2_1449	S2_1500	Sample 1	Sample 2	Sample 3	Sample 4	Sample 5	Sample 6	Sample 7	Sample 8	Sample 9	Sample 10	Sample 11	Sample 12	Sample 13	Sample 14	Sample 15	Sample 16
C00	0	0	7846	12752	4446	5581	2092	3506	6934	5227	6157	10744	8505	4646	1763	10682	4446	3660
C01	0	1	21	31	13	9	8	10	11	16	15	49	548	994	35	34	13499	177
C10	1	0	10	21	4	8	6	5	6	4	669	14	9	6	2	13	10	2
C11	1	1	1	3	0	1	0	0	0	1	3	3	0	1	0	0	15	0
Mutbase	T	C
>S2_1449C_1500T_2037A
Clones	S2_1449	S2_1500	S2_2037	Sample 1	Sample 2	Sample 3	Sample 4	Sample 5	Sample 6	Sample 7	Sample 8	Sample 9	Sample 10	Sample 11	Sample 12	Sample 13	Sample 14	Sample 15	Sample 16
C000	0	0	0	115	284	66	83	45	60	154	102	91	121	133	47	33	198	59	58
C001	0	0	1	107	54	12	135	25	15	20	33	32	35	58	5	1	2	59	1
C010	0	1	0	0	1	0	0	1	0	1	0	0	0	8	12	0	1	291	3
C011	0	1	1	0	0	0	0	1	1	0	0	0	0	4	1	0	0	66	1
C100	1	0	0	0	0	0	0	0	0	0	0	6	0	0	0	0	0	0	0
C101	1	0	1	0	0	0	0	0	0	0	0	6	0	0	0	0	0	1	0
C110	1	1	0	0	0	0	0	0	0	0	0	0	0	0	0	0	0	1	0
Mutbase	T	C	G
>S2_1449C_1500T_1978G
Clones	S2_1449	S2_1500	S2_1978	Sample 1	Sample 2	Sample 3	Sample 4	Sample 5	Sample 6	Sample 7	Sample 8	Sample 9	Sample 10	Sample 11	Sample 12	Sample 13	Sample 14	Sample 15	Sample 16
C000	0	0	0	310	487	133	317	109	109	269	181	195	223	285	106	60	328	159	85
C001	0	0	1	1	2	0	0	0	1	1	3	0	32	1	0	0	0	0	0
C010	0	1	0	1	2	0	0	2	2	1	1	0	0	18	27	0	2	509	5
C100	1	0	0	0	1	0	0	0	0	2	0	22	1	1	0	0	1	1	0
C110	1	1	0	0	0	0	0	0	0	0	0	0	0	0	0	0	0	1	0
Mutbase	T	C	A
>S2_1449C_1500T_1978G_2037A
Clones	S2_1449	S2_1500	S2_1978	S2_2037	Sample 1	Sample 2	Sample 3	Sample 4	Sample 5	Sample 6	Sample 7	Sample 8	Sample 9	Sample 10	Sample 11	Sample 12	Sample 13	Sample 14	Sample 15	Sample 16
C0000	0	0	0	0	82	178	47	70	34	40	91	70	64	60	90	32	24	125	40	33
C0001	0	0	0	1	95	49	11	116	24	13	19	30	29	31	52	5	1	1	51	1
C0010	0	0	1	0	0	1	0	0	0	1	0	0	0	10	1	0	0	0	0	0
C0100	0	1	0	0	0	1	0	0	1	0	1	0	0	0	5	8	0	1	178	3
C0101	0	1	0	1	0	0	0	0	1	1	0	0	0	0	4	1	0	0	65	1
C1000	1	0	0	0	0	0	0	0	0	0	0	0	5	0	0	0	0	0	0	0
C1001	1	0	0	1	0	0	0	0	0	0	0	0	6	0	0	0	0	0	1	0
C1100	1	1	0	0	0	0	0	0	0	0	0	0	0	0	0	0	0	0	1	0
Mutbase	T	C	A	G
>S2_1449C_1500T_1776A
Clones	S2_1449	S2_1500	S2_1776	Sample 1	Sample 2	Sample 3	Sample 4	Sample 5	Sample 6	Sample 7	Sample 8	Sample 9	Sample 10	Sample 11	Sample 12	Sample 13	Sample 14	Sample 15	Sample 16
C000	0	0	0	611	994	479	461	208	271	601	392	438	855	688	377	142	930	347	246
C001	0	0	1	0	0	0	0	0	0	2	0	147	0	0	0	0	1	0	0
C010	0	1	0	1	2	0	0	2	0	1	1	0	6	36	79	0	2	1189	9
C100	1	0	0	1	0	1	1	0	1	0	0	47	0	0	2	0	0	0	0
C101	1	0	1	0	0	0	0	0	0	0	0	13	0	0	0	0	0	0	0
C110	1	1	0	0	0	0	0	0	0	0	0	1	0	0	0	0	0	2	0
Mutbase	T	C	T
>S2_1449C_1500T_1665C
Clones	S2_1449	S2_1500	S2_1665	Sample 1	Sample 2	Sample 3	Sample 4	Sample 5	Sample 6	Sample 7	Sample 8	Sample 9	Sample 10	Sample 11	Sample 12	Sample 13	Sample 14	Sample 15	Sample 16
C000	0	0	0	834	1350	634	636	236	402	842	568	659	1499	1038	551	215	1375	506	427
C001	0	0	1	0	2	0	121	3	0	3	2	0	2	1	3	0	0	0	0
C010	0	1	0	1	1	2	0	1	1	2	3	1	5	80	131	5	2	1687	16
C011	0	1	1	0	0	0	0	0	0	0	0	0	0	0	0	0	0	1	1
C100	1	0	0	0	2	0	0	2	0	2	0	71	2	0	0	0	0	0	0
C110	1	1	0	0	0	0	0	0	0	0	0	0	0	0	0	0	0	2	0
Mutbase	T	C	T
>S2_1449C_1500T_1626C
Clones	S2_1449	S2_1500	S2_1626	Sample 1	Sample 2	Sample 3	Sample 4	Sample 5	Sample 6	Sample 7	Sample 8	Sample 9	Sample 10	Sample 11	Sample 12	Sample 13	Sample 14	Sample 15	Sample 16
C000	0	0	0	948	1482	612	718	238	432	801	641	772	1725	1117	596	206	1144	559	489
C001	0	0	1	0	0	0	0	0	0	0	0	0	0	16	15	10	415	4	2
C010	0	1	0	1	2	0	1	1	1	1	3	2	3	90	128	4	0	1868	21
C011	0	1	1	0	0	0	0	0	0	0	0	0	0	1	1	0	0	11	0
C100	1	0	0	0	1	0	0	2	0	1	0	76	1	0	0	0	0	1	0
C110	1	1	0	0	0	0	0	0	0	0	0	0	0	0	0	0	0	2	0
Mutbase	T	C	A
>S2_1449C_1500T_1626C_1665C
Clones	S2_1449	S2_1500	S2_1626	S2_1665	Sample 1	Sample 2	Sample 3	Sample 4	Sample 5	Sample 6	Sample 7	Sample 8	Sample 9	Sample 10	Sample 11	Sample 12	Sample 13	Sample 14	Sample 15	Sample 16
C0000	0	0	0	0	596	936	419	425	157	282	590	401	459	1073	721	370	156	792	359	317
C0001	0	0	0	1	0	2	0	89	3	0	2	2	0	2	0	2	0	0	0	0
C0010	0	0	1	0	0	0	0	0	0	0	0	0	0	0	2	4	3	204	0	0
C0100	0	1	0	0	1	1	0	0	0	1	1	3	1	3	62	80	3	0	1177	12
C0101	0	1	0	1	0	0	0	0	0	0	0	0	0	0	0	0	0	0	0	1
C0110	0	1	1	0	0	0	0	0	0	0	0	0	0	0	0	0	0	0	4	0
C1000	1	0	0	0	0	1	0	0	2	0	1	0	52	1	0	0	0	0	0	0
C1100	1	1	0	0	0	0	0	0	0	0	0	0	0	0	0	0	0	0	2	0
Mutbase	T	C	A	T
>S2_1500T_2037A
Clones	S2_1500	S2_2037	Sample 1	Sample 2	Sample 3	Sample 4	Sample 5	Sample 6	Sample 7	Sample 8	Sample 9	Sample 10	Sample 11	Sample 12	Sample 13	Sample 14	Sample 15	Sample 16
C00	0	0	240	556	125	148	93	105	298	177	187	236	247	108	52	355	128	91
C01	0	1	191	105	27	262	52	32	40	64	68	70	118	15	3	3	101	5
C10	1	0	2	2	0	0	1	0	1	1	0	0	13	27	0	1	538	3
C11	1	1	0	1	0	0	1	1	0	0	0	0	10	2	0	0	147	2
Mutbase	C	G
>S2_1500T_1978G
Clones	S2_1500	S2_1978	Sample 1	Sample 2	Sample 3	Sample 4	Sample 5	Sample 6	Sample 7	Sample 8	Sample 9	Sample 10	Sample 11	Sample 12	Sample 13	Sample 14	Sample 15	Sample 16
C00	0	0	622	927	256	574	219	205	545	339	396	431	533	223	110	601	290	162
C01	0	1	1	2	0	0	1	1	2	6	0	61	1	0	0	0	0	0
C10	1	0	4	5	0	0	2	2	1	3	0	0	34	64	2	2	967	9
C11	1	1	1	0	0	0	0	0	0	0	0	0	0	0	0	0	2	0
Mutbase	C	A
>S2_1500T_1978G_2037A
Clones	S2_1500	S2_1978	S2_2037	Sample 1	Sample 2	Sample 3	Sample 4	Sample 5	Sample 6	Sample 7	Sample 8	Sample 9	Sample 10	Sample 11	Sample 12	Sample 13	Sample 14	Sample 15	Sample 16
C000	0	0	0	179	334	87	122	74	75	189	119	133	128	161	66	36	219	98	55
C001	0	0	1	173	94	24	227	50	27	37	57	63	59	104	15	3	2	87	4
C010	0	1	0	0	1	0	0	1	1	0	0	0	18	1	0	0	0	0	0
C011	0	1	1	0	0	0	0	0	0	0	0	0	1	0	0	0	0	0	0
C100	1	0	0	2	2	0	0	1	0	1	1	0	0	6	20	0	1	328	3
C101	1	0	1	0	1	0	0	1	1	0	0	0	0	9	2	0	0	138	2
Mutbase	C	A	G
>S2_1500T_1776A
Clones	S2_1500	S2_1776	Sample 1	Sample 2	Sample 3	Sample 4	Sample 5	Sample 6	Sample 7	Sample 8	Sample 9	Sample 10	Sample 11	Sample 12	Sample 13	Sample 14	Sample 15	Sample 16
C00	0	0	1187	1867	864	896	384	497	1167	722	807	1665	1314	711	270	1687	681	478
C01	0	1	1	0	0	1	0	1	3	0	303	0	0	0	0	2	0	0
C10	1	0	4	5	1	0	2	0	2	1	1	7	87	158	2	5	2398	29
Mutbase	C	T
>S2_1500T_1665C
Clones	S2_1500	S2_1665	Sample 1	Sample 2	Sample 3	Sample 4	Sample 5	Sample 6	Sample 7	Sample 8	Sample 9	Sample 10	Sample 11	Sample 12	Sample 13	Sample 14	Sample 15	Sample 16
C00	0	0	1582	2505	1087	1088	388	733	1404	1090	1292	2814	1960	990	358	2454	947	841
C01	0	1	0	2	1	203	6	0	3	2	0	4	1	3	1	2	0	0
C10	1	0	3	9	4	3	1	3	2	5	3	9	160	262	8	4	3145	42
C11	1	1	0	0	0	0	0	0	0	0	0	0	0	0	0	0	2	1
Mutbase	C	T
>S2_1500T_1626C
Clones	S2_1500	S2_1626	Sample 1	Sample 2	Sample 3	Sample 4	Sample 5	Sample 6	Sample 7	Sample 8	Sample 9	Sample 10	Sample 11	Sample 12	Sample 13	Sample 14	Sample 15	Sample 16
C00	0	0	1790	2704	978	1168	371	768	1244	1186	1453	3056	1996	1049	335	1987	974	938
C01	0	1	2	0	0	0	0	0	0	0	1	1	29	28	14	690	4	2
C10	1	0	3	8	2	4	1	4	1	5	5	9	168	246	8	3	3300	50
C11	1	1	0	0	0	0	0	0	0	0	0	0	1	2	0	1	28	0
Mutbase	C	A
>S2_1500T_1626C_1665C
Clones	S2_1500	S2_1626	S2_1665	Sample 1	Sample 2	Sample 3	Sample 4	Sample 5	Sample 6	Sample 7	Sample 8	Sample 9	Sample 10	Sample 11	Sample 12	Sample 13	Sample 14	Sample 15	Sample 16
C000	0	0	0	1127	1730	689	725	257	517	936	767	877	1968	1323	671	241	1419	661	623
C001	0	0	1	0	2	1	142	6	0	2	2	0	2	0	2	1	0	0	0
C010	0	1	0	1	0	0	0	0	0	0	0	0	0	12	10	4	356	0	0
C011	0	1	1	0	0	0	0	0	0	0	0	0	1	0	0	0	2	0	0
C100	1	0	0	3	6	2	2	0	3	1	5	2	7	116	160	6	2	2163	32
C101	1	0	1	0	0	0	0	0	0	0	0	0	0	0	0	0	0	0	1
C110	1	1	0	0	0	0	0	0	0	0	0	0	0	0	0	0	0	14	0
Mutbase	C	A	T
>S2_1626C_2037A
Clones	S2_1626	S2_2037	Sample 1	Sample 2	Sample 3	Sample 4	Sample 5	Sample 6	Sample 7	Sample 8	Sample 9	Sample 10	Sample 11	Sample 12	Sample 13	Sample 14	Sample 15	Sample 16
C00	0	0	431	888	278	297	171	211	577	288	346	489	498	321	93	798	1023	187
C01	0	1	341	184	53	531	92	84	60	104	145	162	203	27	4	4	344	25
C10	1	0	2	2	0	0	0	0	3	0	0	1	2	3	1	144	7	0
C11	1	1	0	0	0	0	0	0	0	0	0	0	3	0	0	2	0	0
Mutbase	A	G
>S2_1626C_1978G
Clones	S2_1626	S2_1978	Sample 1	Sample 2	Sample 3	Sample 4	Sample 5	Sample 6	Sample 7	Sample 8	Sample 9	Sample 10	Sample 11	Sample 12	Sample 13	Sample 14	Sample 15	Sample 16
C00	0	0	1091	1596	513	1043	383	461	982	573	748	930	1030	528	179	1250	1983	331
C01	0	1	3	5	0	4	1	0	0	6	0	118	1	1	0	1	3	0
C10	1	0	2	1	0	0	0	0	2	0	0	0	10	4	1	254	7	1
Mutbase	A	A
>S2_1626C_1978G_2037A
Clones	S2_1626	S2_1978	S2_2037	Sample 1	Sample 2	Sample 3	Sample 4	Sample 5	Sample 6	Sample 7	Sample 8	Sample 9	Sample 10	Sample 11	Sample 12	Sample 13	Sample 14	Sample 15	Sample 16
C000	0	0	0	299	529	171	232	126	148	367	184	233	258	309	200	60	469	669	115
C001	0	0	1	313	171	49	438	81	80	57	95	137	145	185	25	4	4	299	21
C010	0	1	0	2	1	0	0	0	0	0	1	0	41	0	0	0	0	1	0
C011	0	1	1	0	0	0	3	0	0	0	2	0	4	0	0	0	0	1	0
C100	1	0	0	2	1	0	0	0	0	2	0	0	0	1	1	0	86	2	0
C101	1	0	1	0	0	0	0	0	0	0	0	0	0	3	0	0	2	0	0
Mutbase	A	A	G
>S2_1626C_1776A
Clones	S2_1626	S2_1776	Sample 1	Sample 2	Sample 3	Sample 4	Sample 5	Sample 6	Sample 7	Sample 8	Sample 9	Sample 10	Sample 11	Sample 12	Sample 13	Sample 14	Sample 15	Sample 16
C00	0	0	1978	2897	1087	1170	475	866	1561	1245	1234	2777	2247	1226	456	2608	3831	1004
C01	0	1	7	1	0	1	0	2	1	0	441	3	1	1	0	3	3	2
C10	1	0	3	1	0	0	0	0	0	0	1	1	31	30	7	626	23	2
C11	1	1	0	0	0	0	0	0	0	0	1	0	0	0	0	0	0	0
Mutbase	A	T
>S2_1626C_1665C
Clones	S2_1626	S2_1665	Sample 1	Sample 2	Sample 3	Sample 4	Sample 5	Sample 6	Sample 7	Sample 8	Sample 9	Sample 10	Sample 11	Sample 12	Sample 13	Sample 14	Sample 15	Sample 16
C00	0	0	10841	17677	6052	7149	3078	4861	10178	6878	8150	13964	11530	6675	2506	14296	21246	5206
C01	0	1	19	30	10	1409	49	9	15	11	13	21	24	14	1	18	23	3
C10	1	0	16	29	7	11	5	5	18	7	11	28	128	130	49	3445	146	16
C11	1	1	5	12	2	9	3	3	2	1	2	4	4	5	1	9	8	4
Mutbase	A	T
>S2_1626C_1665C_2037A
Clones	S2_1626	S2_1665	S2_2037	Sample 1	Sample 2	Sample 3	Sample 4	Sample 5	Sample 6	Sample 7	Sample 8	Sample 9	Sample 10	Sample 11	Sample 12	Sample 13	Sample 14	Sample 15	Sample 16
C000	0	0	0	300	599	178	169	122	152	396	204	230	338	344	242	64	557	705	120
C001	0	0	1	232	132	40	314	57	61	39	65	93	111	142	21	3	3	244	13
C010	0	1	0	0	1	0	37	1	0	1	0	1	0	1	1	0	1	0	0
C011	0	1	1	0	0	0	43	0	0	0	0	0	0	0	0	0	0	1	0
C100	1	0	0	2	2	0	0	0	0	1	0	0	1	0	3	0	106	4	0
C101	1	0	1	0	0	0	0	0	0	0	0	0	0	2	0	0	2	0	0
Mutbase	A	T	G
>S2_1626C_1665C_1978G
Clones	S2_1626	S2_1665	S2_1978	Sample 1	Sample 2	Sample 3	Sample 4	Sample 5	Sample 6	Sample 7	Sample 8	Sample 9	Sample 10	Sample 11	Sample 12	Sample 13	Sample 14	Sample 15	Sample 16
C000	0	0	0	750	1067	349	614	260	328	643	401	512	635	719	372	127	895	1337	211
C001	0	0	1	1	0	0	2	0	0	0	5	0	77	0	1	0	1	3	0
C010	0	1	0	0	0	0	92	1	0	1	0	1	0	2	1	0	1	1	0
C011	0	1	1	0	1	0	0	0	0	0	0	0	0	0	0	0	0	0	0
C100	1	0	0	2	1	0	0	0	0	0	0	0	0	7	4	1	183	4	1
Mutbase	A	T	A
>S2_1626C_1665C_1978G_2037A
Clones	S2_1626	S2_1665	S2_1978	S2_2037	Sample 1	Sample 2	Sample 3	Sample 4	Sample 5	Sample 6	Sample 7	Sample 8	Sample 9	Sample 10	Sample 11	Sample 12	Sample 13	Sample 14	Sample 15	Sample 16
C0000	0	0	0	0	211	354	114	132	90	107	254	134	156	178	211	150	37	324	456	71
C0001	0	0	0	1	211	124	38	255	52	57	38	61	86	100	130	19	3	3	213	10
C0010	0	0	1	0	1	0	0	0	0	0	0	1	0	32	0	0	0	0	1	0
C0011	0	0	1	1	0	0	0	1	0	0	0	1	0	2	0	0	0	0	1	0
C0100	0	1	0	0	0	0	0	31	1	0	0	0	0	0	1	1	0	1	0	0
C0101	0	1	0	1	0	0	0	39	0	0	0	0	0	0	0	0	0	0	1	0
C0110	0	1	1	0	0	1	0	0	0	0	0	0	0	0	0	0	0	0	0	0
C1000	1	0	0	0	2	1	0	0	0	0	0	0	0	0	0	1	0	62	1	0
C1001	1	0	0	1	0	0	0	0	0	0	0	0	0	0	2	0	0	2	0	0
Mutbase	A	T	A	G
>S2_1626C_1665C_1776A
Clones	S2_1626	S2_1665	S2_1776	Sample 1	Sample 2	Sample 3	Sample 4	Sample 5	Sample 6	Sample 7	Sample 8	Sample 9	Sample 10	Sample 11	Sample 12	Sample 13	Sample 14	Sample 15	Sample 16
C000	0	0	0	1384	1994	675	668	298	572	1009	860	833	1884	1491	828	304	1809	2572	702
C001	0	0	1	6	0	0	0	0	1	1	0	284	0	0	0	0	0	2	1
C010	0	1	0	0	1	3	86	3	0	0	1	0	0	0	1	0	2	3	0
C100	1	0	0	1	1	0	0	0	0	0	0	0	1	18	18	5	403	14	1
C111	1	1	1	0	0	0	0	0	0	0	0	1	0	0	0	0	0	0	0
Mutbase	A	T	T
>S2_1665C_2037A
Clones	S2_1665	S2_2037	Sample 1	Sample 2	Sample 3	Sample 4	Sample 5	Sample 6	Sample 7	Sample 8	Sample 9	Sample 10	Sample 11	Sample 12	Sample 13	Sample 14	Sample 15	Sample 16
C00	0	0	593	1193	360	385	243	296	777	393	433	719	661	444	141	1202	1393	266
C01	0	1	453	235	65	615	126	120	82	147	181	207	275	45	3	11	506	29
C10	1	0	0	1	0	75	4	0	1	0	1	0	1	1	0	1	0	2
C11	1	1	1	1	0	107	0	0	0	1	1	1	0	0	0	0	1	0
Mutbase	T	G
>S2_1665C_1978G
Clones	S2_1665	S2_1978	Sample 1	Sample 2	Sample 3	Sample 4	Sample 5	Sample 6	Sample 7	Sample 8	Sample 9	Sample 10	Sample 11	Sample 12	Sample 13	Sample 14	Sample 15	Sample 16
C00	0	0	1440	2083	680	1312	538	611	1296	785	971	1297	1381	700	253	1946	2639	478
C01	0	1	3	1	0	2	0	0	0	10	0	177	3	1	1	2	3	0
C10	1	0	0	1	0	232	4	0	1	1	1	2	2	1	0	2	2	1
C11	1	1	0	1	0	0	0	0	0	0	0	0	0	0	0	0	0	0
Mutbase	T	A
>S2_1665C_1978G_2037A
Clones	S2_1665	S2_1978	S2_2037	Sample 1	Sample 2	Sample 3	Sample 4	Sample 5	Sample 6	Sample 7	Sample 8	Sample 9	Sample 10	Sample 11	Sample 12	Sample 13	Sample 14	Sample 15	Sample 16
C000	0	0	0	392	718	232	298	174	207	491	256	292	378	415	279	80	699	901	163
C001	0	0	1	413	215	63	492	113	111	80	133	168	176	243	42	3	10	429	25
C010	0	1	0	1	1	0	0	0	0	0	3	0	62	1	0	0	1	1	0
C011	0	1	1	1	0	0	1	0	0	0	2	0	12	2	0	0	0	1	0
C100	1	0	0	0	0	0	61	3	0	0	0	0	0	1	1	0	1	0	1
C101	1	0	1	0	1	0	99	0	0	0	1	0	1	0	0	0	0	1	0
C110	1	1	0	0	1	0	0	0	0	0	0	0	0	0	0	0	0	0	0
Mutbase	T	A	G
>S2_1665C_1776A
Clones	S2_1665	S2_1776	Sample 1	Sample 2	Sample 3	Sample 4	Sample 5	Sample 6	Sample 7	Sample 8	Sample 9	Sample 10	Sample 11	Sample 12	Sample 13	Sample 14	Sample 15	Sample 16
C00	0	0	2519	3575	1061	1144	500	986	1578	1544	1605	3181	2574	1346	496	3316	4306	1248
C01	0	1	8	1	0	0	0	1	1	1	522	0	1	1	0	1	3	1
C10	1	0	3	4	3	158	7	2	1	3	1	2	1	1	0	4	10	1
C11	1	1	1	0	0	1	0	0	0	0	3	0	0	0	0	0	2	0
Mutbase	T	T
>S2_1776A_2037A
Clones	S2_1776	S2_2037	Sample 1	Sample 2	Sample 3	Sample 4	Sample 5	Sample 6	Sample 7	Sample 8	Sample 9	Sample 10	Sample 11	Sample 12	Sample 13	Sample 14	Sample 15	Sample 16
C00	0	0	1068	2023	802	743	488	608	1251	688	850	1554	1251	828	331	1861	2415	517
C01	0	1	716	361	109	1136	291	236	113	228	268	407	434	92	15	11	862	70
C10	1	0	2	2	0	3	1	0	0	0	249	1	0	0	0	4	0	0
C11	1	1	2	4	0	7	3	2	0	0	78	0	0	1	0	0	3	0
Mutbase	T	G
>S2_1776A_1978G
Clones	S2_1776	S2_1978	Sample 1	Sample 2	Sample 3	Sample 4	Sample 5	Sample 6	Sample 7	Sample 8	Sample 9	Sample 10	Sample 11	Sample 12	Sample 13	Sample 14	Sample 15	Sample 16
C00	0	0	2399	3294	1276	2404	1027	1242	1953	1331	1611	2482	2367	1313	550	2706	4459	907
C01	0	1	8	12	3	12	0	4	0	18	2	454	8	1	0	1	3	0
C10	1	0	3	3	0	3	2	0	1	3	465	1	0	1	0	4	2	1
C11	1	1	0	0	0	0	0	0	0	0	1	1	0	0	0	0	1	0
Mutbase	T	A
>S2_1776A_1978G_2037A
Clones	S2_1776	S2_1978	S2_2037	Sample 1	Sample 2	Sample 3	Sample 4	Sample 5	Sample 6	Sample 7	Sample 8	Sample 9	Sample 10	Sample 11	Sample 12	Sample 13	Sample 14	Sample 15	Sample 16
C000	0	0	0	727	1220	510	564	353	426	741	442	567	801	767	504	220	1081	1506	320
C001	0	0	1	621	314	93	876	255	206	107	205	239	312	388	88	15	11	736	63
C010	0	1	0	2	3	2	4	0	0	0	5	1	140	3	0	0	0	1	0
C011	0	1	1	3	0	0	3	0	0	0	4	0	32	1	0	0	0	0	0
C100	1	0	0	1	1	0	0	1	0	0	0	168	0	0	0	0	3	0	0
C101	1	0	1	1	1	0	1	1	0	0	0	66	0	0	1	0	0	1	0
C111	1	1	1	0	0	0	0	0	0	0	0	0	0	0	0	0	0	1	0
Mutbase	T	A	G
>S2_1978G_2037A
Clones	S2_1978	S2_2037	Sample 1	Sample 2	Sample 3	Sample 4	Sample 5	Sample 6	Sample 7	Sample 8	Sample 9	Sample 10	Sample 11	Sample 12	Sample 13	Sample 14	Sample 15	Sample 16
C00	0	0	6141	12493	4652	4619	3004	4471	5339	4077	5906	9721	6481	4918	1728	8809	13443	3613
C01	0	1	4070	2388	519	6924	1819	1422	527	1281	1923	2124	2309	466	73	62	4757	358
C10	1	0	52	86	26	52	31	37	5	85	18	2315	48	18	4	12	28	11
C11	1	1	17	17	5	26	8	10	5	19	8	186	10	2	2	0	12	2
Mutbase	A	G
>S3_201C_1846T
Clones	S3_201	S3_1846	Sample 1	Sample 2	Sample 3	Sample 4	Sample 5	Sample 6	Sample 7	Sample 8	Sample 9	Sample 10	Sample 11	Sample 12	Sample 13	Sample 14	Sample 15	Sample 16
C00	0	0	93	617	817	3488	2605	1885	81	43	2966	1358	974	1629	243	212	2613	982
C01	0	1	1	1	165	20	24	26	0	1	35	6	3	6	0	0	42	3
C10	1	0	21	10	219	86	403	1044	2	3	356	1324	311	346	14	1	15	1
C11	1	1	1	1	4	0	2	5	0	0	2	4	1	32	0	0	0	0
Mutbase	T	C
>S3_201C_1845A
Clones	S3_201	S3_1845	Sample 1	Sample 2	Sample 3	Sample 4	Sample 5	Sample 6	Sample 7	Sample 8	Sample 9	Sample 10	Sample 11	Sample 12	Sample 13	Sample 14	Sample 15	Sample 16
C00	0	0	96	632	837	3547	2666	1976	89	46	3088	1474	1000	1807	242	234	2730	991
C01	0	1	1	8	394	34	59	32	1	0	47	9	63	27	4	1	18	8
C10	1	0	24	10	214	94	413	1032	2	3	355	1330	318	386	12	0	13	1
C11	1	1	1	6	26	18	17	33	0	0	37	13	8	16	2	0	20	4
Mutbase	T	G
>S3_201C_1845A_1846T
Clones	S3_201	S3_1845	S3_1846	Sample 1	Sample 2	Sample 3	Sample 4	Sample 5	Sample 6	Sample 7	Sample 8	Sample 9	Sample 10	Sample 11	Sample 12	Sample 13	Sample 14	Sample 15	Sample 16
C000	0	0	0	93	611	807	3445	2585	1855	81	43	2937	1348	963	1616	238	210	2594	975
C001	0	0	1	0	1	4	13	6	15	0	1	24	4	3	5	0	0	34	0
C010	0	1	0	0	1	3	7	4	5	0	0	8	3	7	3	2	1	4	1
C011	0	1	1	0	0	148	1	13	5	0	0	0	0	0	0	0	0	0	0
C100	1	0	0	21	10	210	82	394	1026	2	3	345	1261	310	335	12	0	3	0
C101	1	0	1	1	0	1	0	0	0	0	0	2	3	0	31	0	0	0	0
C110	1	1	0	0	0	0	0	1	2	0	0	1	5	1	1	0	0	0	0
C111	1	1	1	0	1	2	0	1	1	0	0	0	0	0	1	0	0	0	0
Mutbase	T	G	C
>S3_201C_1595T
Clones	S3_201	S3_1595	Sample 1	Sample 2	Sample 3	Sample 4	Sample 5	Sample 6	Sample 7	Sample 8	Sample 9	Sample 10	Sample 11	Sample 12	Sample 13	Sample 14	Sample 15	Sample 16
C00	0	0	11	39	37	246	162	86	4	4	168	55	46	103	8	10	124	52
C01	0	1	0	1	1	3	32	2	0	0	3	1	0	1	0	0	7	1
C10	1	0	5	0	10	7	29	61	0	0	4	146	65	19	3	0	1	1
C11	1	1	0	0	3	4	3	1	0	0	3	0	0	4	0	0	0	0
Mutbase	T	A
>S3_201C_825C
Clones	S3_201	S3_825	Sample 1	Sample 2	Sample 3	Sample 4	Sample 5	Sample 6	Sample 7	Sample 8	Sample 9	Sample 10	Sample 11	Sample 12	Sample 13	Sample 14	Sample 15	Sample 16
C00	0	0	265	759	158	228	87	114	450	284	142	195	260	134	121	407	648	21
C01	0	1	1	1	0	0	0	0	1	1	0	0	0	0	0	2	2	64
C10	1	0	123	15	80	9	15	64	28	36	9	72	186	38	7	0	1	0
Mutbase	T	T
>S3_201C_768A
Clones	S3_201	S3_768	Sample 1	Sample 2	Sample 3	Sample 4	Sample 5	Sample 6	Sample 7	Sample 8	Sample 9	Sample 10	Sample 11	Sample 12	Sample 13	Sample 14	Sample 15	Sample 16
C00	0	0	235	547	143	210	87	100	326	209	146	191	245	145	94	309	647	91
C01	0	1	1	0	1	0	0	0	1	1	31	0	0	1	0	0	0	0
C10	1	0	80	8	83	11	12	59	22	32	12	81	175	39	6	0	0	0
C11	1	1	0	0	0	0	0	0	0	0	1	0	0	0	0	0	0	0
Mutbase	T	G
>S3_201C_768A_825C
Clones	S3_201	S3_768	S3_825	Sample 1	Sample 2	Sample 3	Sample 4	Sample 5	Sample 6	Sample 7	Sample 8	Sample 9	Sample 10	Sample 11	Sample 12	Sample 13	Sample 14	Sample 15	Sample 16
C000	0	0	0	75	201	65	95	35	43	111	74	44	65	88	56	38	104	235	12
C001	0	0	1	0	0	0	0	0	0	1	1	0	0	0	0	0	2	1	19
C010	0	1	0	0	0	1	0	0	0	0	1	15	0	0	0	0	0	0	0
C100	1	0	0	21	5	25	4	3	21	9	9	2	23	62	16	2	0	0	0
Mutbase	T	G	T
>S3_201C_418T
Clones	S3_201	S3_418	Sample 1	Sample 2	Sample 3	Sample 4	Sample 5	Sample 6	Sample 7	Sample 8	Sample 9	Sample 10	Sample 11	Sample 12	Sample 13	Sample 14	Sample 15	Sample 16
C00	0	0	922	2099	1061	1645	1390	926	1320	856	1397	1582	1320	848	300	1486	3438	740
C01	0	1	1	3	459	14	29	18	1	0	10	1	0	7	1	20	1	5
C10	1	0	461	39	519	55	252	627	75	171	49	1044	896	264	24	0	5	0
C11	1	1	0	0	21	3	9	15	0	0	0	6	3	0	0	0	0	1
Mutbase	T	G
>S3_201C_415A
Clones	S3_201	S3_415	Sample 1	Sample 2	Sample 3	Sample 4	Sample 5	Sample 6	Sample 7	Sample 8	Sample 9	Sample 10	Sample 11	Sample 12	Sample 13	Sample 14	Sample 15	Sample 16
C00	0	0	953	2163	1067	1717	1471	975	1351	871	1464	1636	1354	890	311	1536	3571	777
C01	0	1	2	6	1372	23	108	31	2	3	27	5	8	12	2	2	24	13
C10	1	0	473	40	526	56	259	657	76	172	52	1116	918	273	25	0	5	1
C11	1	1	3	0	149	1	15	9	0	0	0	6	2	1	0	0	0	0
Mutbase	T	G
>S3_201C_415A_418T
Clones	S3_201	S3_415	S3_418	Sample 1	Sample 2	Sample 3	Sample 4	Sample 5	Sample 6	Sample 7	Sample 8	Sample 9	Sample 10	Sample 11	Sample 12	Sample 13	Sample 14	Sample 15	Sample 16
C000	0	0	0	915	2084	1008	1620	1371	913	1312	847	1379	1570	1307	835	296	1472	3405	728
C001	0	0	1	1	2	3	7	7	6	1	0	5	1	0	7	0	16	0	1
C010	0	1	0	1	4	43	6	8	5	2	3	8	3	5	4	0	2	15	4
C011	0	1	1	0	0	3	4	2	4	0	0	2	0	0	0	1	0	1	0
C100	1	0	0	457	39	512	54	244	624	75	169	49	1035	891	261	24	0	5	0
C101	1	0	1	0	0	1	1	0	7	0	0	0	5	3	0	0	0	0	1
C110	1	1	0	3	0	3	1	2	1	0	0	0	5	1	1	0	0	0	0
C111	1	1	1	0	0	0	0	0	1	0	0	0	0	0	0	0	0	0	0
Mutbase	T	G	G
>S3_201C_414A
Clones	S3_201	S3_414	Sample 1	Sample 2	Sample 3	Sample 4	Sample 5	Sample 6	Sample 7	Sample 8	Sample 9	Sample 10	Sample 11	Sample 12	Sample 13	Sample 14	Sample 15	Sample 16
C00	0	0	952	2162	1738	1709	1504	997	1349	874	1482	1631	1361	889	309	1530	3590	789
C01	0	1	1	2	357	21	70	9	1	0	15	8	3	9	3	1	13	16
C10	1	0	476	40	559	59	263	673	76	172	53	1108	918	274	25	0	5	1
C11	1	1	0	0	22	1	31	2	0	0	0	4	3	2	0	0	0	0
Mutbase	T	G
>S3_201C_414A_418T
Clones	S3_201	S3_414	S3_418	Sample 1	Sample 2	Sample 3	Sample 4	Sample 5	Sample 6	Sample 7	Sample 8	Sample 9	Sample 10	Sample 11	Sample 12	Sample 13	Sample 14	Sample 15	Sample 16
C000	0	0	0	914	2083	1021	1608	1359	916	1311	850	1383	1566	1311	833	294	1475	3408	728
C001	0	0	1	0	0	457	9	24	12	0	0	5	1	0	6	0	4	0	5
C010	0	1	0	1	1	32	9	22	1	1	0	3	3	1	5	2	1	8	4
C011	0	1	1	0	0	1	1	1	0	0	0	1	0	0	0	0	0	0	0
C100	1	0	0	460	39	513	54	234	624	75	169	49	1036	892	262	24	0	5	0
C101	1	0	1	0	0	20	2	9	13	0	0	0	4	3	0	0	0	0	1
C110	1	1	0	0	0	3	1	17	0	0	0	0	1	0	1	0	0	0	0
Mutbase	T	G	G
>S3_201C_414A_415A
Clones	S3_201	S3_414	S3_415	Sample 1	Sample 2	Sample 3	Sample 4	Sample 5	Sample 6	Sample 7	Sample 8	Sample 9	Sample 10	Sample 11	Sample 12	Sample 13	Sample 14	Sample 15	Sample 16
C000	0	0	0	950	2156	1046	1688	1446	967	1347	871	1454	1625	1353	881	308	1518	3558	767
C001	0	0	1	2	6	118	14	18	16	2	3	19	5	6	7	0	2	22	10
C010	0	1	0	1	1	12	8	20	4	1	0	5	7	1	6	3	1	9	9
C011	0	1	1	0	0	331	0	35	2	0	0	5	0	2	3	0	0	1	3
C100	1	0	0	473	40	524	54	237	655	76	172	52	1099	917	272	25	0	5	1
C101	1	0	1	3	0	8	1	2	7	0	0	0	5	1	1	0	0	0	0
C110	1	1	0	0	0	1	1	19	1	0	0	0	3	1	1	0	0	0	0
C111	1	1	1	0	0	21	0	7	0	0	0	0	1	1	0	0	0	0	0
Mutbase	T	G	G
>S3_201C_414A_415A_418T
Clones	S3_201	S3_414	S3_415	S3_418	Sample 1	Sample 2	Sample 3	Sample 4	Sample 5	Sample 6	Sample 7	Sample 8	Sample 9	Sample 10	Sample 11	Sample 12	Sample 13	Sample 14	Sample 15	Sample 16
C0000	0	0	0	0	913	2079	1007	1604	1352	911	1309	847	1377	1563	1306	830	294	1471	3393	723
C0001	0	0	0	1	0	0	1	4	5	4	0	0	1	1	0	6	0	0	0	1
C0010	0	0	1	0	1	4	11	4	2	5	2	3	5	3	5	3	0	2	15	4
C0011	0	0	1	1	0	0	3	2	0	0	0	0	1	0	0	0	0	0	0	0
C0100	0	1	0	0	1	1	1	6	16	1	1	0	1	3	1	4	2	1	8	4
C0101	0	1	0	1	0	0	1	1	0	0	0	0	1	0	0	0	0	0	0	0
C0110	0	1	1	0	0	0	31	0	6	0	0	0	2	0	0	1	0	0	0	0
C1000	1	0	0	0	457	39	511	53	227	623	75	169	49	1031	891	260	24	0	5	0
C1001	1	0	0	1	0	0	0	0	0	7	0	0	0	3	3	0	0	0	0	1
C1010	1	0	1	0	3	0	1	1	1	1	0	0	0	5	1	1	0	0	0	0
C1100	1	1	0	0	0	0	1	1	16	0	0	0	0	1	0	1	0	0	0	0
C1110	1	1	1	0	0	0	2	0	1	0	0	0	0	0	0	0	0	0	0	0
Mutbase	T	G	G	G
>S3_201C_411A
Clones	S3_201	S3_411	Sample 1	Sample 2	Sample 3	Sample 4	Sample 5	Sample 6	Sample 7	Sample 8	Sample 9	Sample 10	Sample 11	Sample 12	Sample 13	Sample 14	Sample 15	Sample 16
C00	0	0	906	2086	2624	1713	1591	997	1315	838	1496	1580	1314	888	306	1468	3523	782
C01	0	1	0	1	550	8	32	5	0	0	24	2	0	2	0	4	2	4
C10	1	0	455	40	671	60	296	662	75	167	51	1123	898	266	23	0	5	1
C11	1	1	0	0	23	1	1	4	0	0	0	1	0	0	0	0	0	0
Mutbase	T	C
>S3_201C_411A_418T
Clones	S3_201	S3_411	S3_418	Sample 1	Sample 2	Sample 3	Sample 4	Sample 5	Sample 6	Sample 7	Sample 8	Sample 9	Sample 10	Sample 11	Sample 12	Sample 13	Sample 14	Sample 15	Sample 16
C000	0	0	0	864	1993	987	1580	1358	896	1272	809	1357	1503	1255	817	287	1399	3314	708
C001	0	0	1	1	3	69	10	14	11	1	0	7	1	0	7	1	16	1	2
C010	0	1	0	0	0	32	2	2	0	0	0	3	1	0	0	0	0	1	1
C011	0	1	1	0	0	385	1	14	3	0	0	2	0	0	0	0	4	0	1
C100	1	0	0	436	39	495	54	250	609	73	164	47	1016	861	250	22	0	5	0
C101	1	0	1	0	0	2	3	8	13	0	0	0	4	3	0	0	0	0	1
C110	1	1	0	0	0	1	0	0	0	0	0	0	0	0	0	0	0	0	0
C111	1	1	1	0	0	19	0	1	0	0	0	0	1	0	0	0	0	0	0
Mutbase	T	C	G
>S3_201C_411A_415A
Clones	S3_201	S3_411	S3_415	Sample 1	Sample 2	Sample 3	Sample 4	Sample 5	Sample 6	Sample 7	Sample 8	Sample 9	Sample 10	Sample 11	Sample 12	Sample 13	Sample 14	Sample 15	Sample 16
C000	0	0	0	901	2062	1016	1663	1444	950	1309	829	1429	1564	1293	867	301	1457	3450	752
C001	0	0	1	2	5	1260	18	96	26	1	3	16	3	8	10	2	2	22	11
C010	0	1	0	0	0	5	1	0	0	0	0	0	0	0	0	0	0	1	0
C011	0	1	1	0	1	100	2	5	0	0	0	9	1	0	0	0	0	0	2
C100	1	0	0	449	40	504	55	256	640	74	167	50	1088	885	261	23	0	5	1
C101	1	0	1	3	0	146	1	13	9	0	0	0	6	2	1	0	0	0	0
C111	1	1	1	0	0	2	0	0	0	0	0	0	0	0	0	0	0	0	0
Mutbase	T	C	G
>S3_201C_411A_415A_418T
Clones	S3_201	S3_411	S3_415	S3_418	Sample 1	Sample 2	Sample 3	Sample 4	Sample 5	Sample 6	Sample 7	Sample 8	Sample 9	Sample 10	Sample 11	Sample 12	Sample 13	Sample 14	Sample 15	Sample 16
C0000	0	0	0	0	863	1988	974	1573	1349	891	1271	806	1348	1499	1250	814	287	1397	3298	704
C0001	0	0	0	1	1	2	1	7	7	6	1	0	4	1	0	7	0	16	0	1
C0010	0	0	1	0	1	4	12	4	4	5	1	3	5	3	5	3	0	2	15	4
C0011	0	0	1	1	0	0	3	3	2	1	0	0	2	0	0	0	1	0	1	0
C0100	0	1	0	0	0	0	1	0	0	0	0	0	0	0	0	0	0	0	1	0
C0101	0	1	0	1	0	0	1	0	0	0	0	0	0	0	0	0	0	0	0	0
C0110	0	1	1	0	0	0	31	2	2	0	0	0	2	0	0	0	0	0	0	0
C1000	1	0	0	0	433	39	492	53	243	608	73	164	47	1011	859	249	22	0	5	0
C1001	1	0	0	1	0	0	1	1	0	7	0	0	0	4	3	0	0	0	0	1
C1010	1	0	1	0	3	0	2	1	1	1	0	0	0	5	1	1	0	0	0	0
C1011	1	0	1	1	0	0	0	0	0	1	0	0	0	0	0	0	0	0	0	0
C1110	1	1	1	0	0	0	1	0	0	0	0	0	0	0	0	0	0	0	0	0
Mutbase	T	C	G	G
>S3_201C_411A_414A
Clones	S3_201	S3_411	S3_414	Sample 1	Sample 2	Sample 3	Sample 4	Sample 5	Sample 6	Sample 7	Sample 8	Sample 9	Sample 10	Sample 11	Sample 12	Sample 13	Sample 14	Sample 15	Sample 16
C000	0	0	0	901	2063	1191	1657	1456	968	1307	832	1438	1560	1301	868	299	1441	3468	756
C001	0	0	1	1	2	236	10	56	6	1	0	8	8	2	6	3	1	11	12
C010	0	1	0	0	1	417	2	18	4	0	0	9	1	0	0	0	4	1	1
C011	0	1	1	0	0	98	0	4	0	0	0	1	0	0	0	0	0	0	2
C100	1	0	0	452	40	513	58	261	653	74	167	51	1081	885	261	23	0	5	1
C101	1	0	1	0	0	20	1	27	1	0	0	0	4	3	2	0	0	0	0
C110	1	1	0	0	0	19	0	1	0	0	0	0	1	0	0	0	0	0	0
C111	1	1	1	0	0	2	0	0	0	0	0	0	0	0	0	0	0	0	0
Mutbase	T	C	G
>S3_201C_411A_414A_418T
Clones	S3_201	S3_411	S3_414	S3_418	Sample 1	Sample 2	Sample 3	Sample 4	Sample 5	Sample 6	Sample 7	Sample 8	Sample 9	Sample 10	Sample 11	Sample 12	Sample 13	Sample 14	Sample 15	Sample 16
C0000	0	0	0	0	863	1990	984	1565	1339	895	1270	809	1353	1498	1255	813	285	1398	3303	703
C0001	0	0	0	1	0	0	68	6	10	8	0	0	3	1	0	6	0	0	0	2
C0010	0	0	1	0	1	1	1	8	18	1	1	0	1	3	0	4	2	1	8	4
C0011	0	0	1	1	0	0	0	1	0	0	0	0	0	0	0	0	0	0	0	0
C0100	0	1	0	0	0	0	1	0	0	0	0	0	0	0	0	0	0	0	1	0
C0101	0	1	0	1	0	0	385	1	14	3	0	0	2	0	0	0	0	4	0	1
C0110	0	1	1	0	0	0	31	0	2	0	0	0	1	0	0	0	0	0	0	0
C1000	1	0	0	0	436	39	493	53	233	608	73	164	47	1014	860	249	22	0	5	0
C1001	1	0	0	1	0	0	1	2	8	11	0	0	0	3	3	0	0	0	0	1
C1010	1	0	1	0	0	0	2	1	16	0	0	0	0	1	0	1	0	0	0	0
C1101	1	1	0	1	0	0	19	0	1	0	0	0	0	1	0	0	0	0	0	0
C1110	1	1	1	0	0	0	1	0	0	0	0	0	0	0	0	0	0	0	0	0
Mutbase	T	C	G	G
>S3_201C_411A_414A_415A
Clones	S3_201	S3_411	S3_414	S3_415	Sample 1	Sample 2	Sample 3	Sample 4	Sample 5	Sample 6	Sample 7	Sample 8	Sample 9	Sample 10	Sample 11	Sample 12	Sample 13	Sample 14	Sample 15	Sample 16
C0000	0	0	0	0	899	2058	1010	1640	1422	944	1306	829	1421	1556	1293	860	298	1439	3439	743
C0001	0	0	0	1	2	5	111	13	16	15	1	3	11	3	6	7	0	2	20	10
C0010	0	0	1	0	1	1	0	7	19	3	1	0	4	7	0	5	3	1	9	8
C0011	0	0	1	1	0	0	236	0	26	2	0	0	3	0	2	1	0	0	1	1
C0100	0	1	0	0	0	0	1	1	0	0	0	0	0	0	0	0	0	0	1	0
C0101	0	1	0	1	0	1	7	0	1	0	0	0	7	1	0	0	0	0	0	0
C0110	0	1	1	0	0	0	1	0	0	0	0	0	0	0	0	0	0	0	0	0
C0111	0	1	1	1	0	0	93	0	4	0	0	0	1	0	0	0	0	0	0	2
C1000	1	0	0	0	449	40	502	53	236	638	74	167	50	1074	884	260	23	0	5	1
C1001	1	0	0	1	3	0	8	1	2	7	0	0	0	5	1	1	0	0	0	0
C1010	1	0	1	0	0	0	1	1	19	1	0	0	0	3	1	1	0	0	0	0
C1011	1	0	1	1	0	0	19	0	5	0	0	0	0	1	1	0	0	0	0	0
C1111	1	1	1	1	0	0	2	0	0	0	0	0	0	0	0	0	0	0	0	0
Mutbase	T	C	G	G
>S3_201C_411A_414A_415A_418T
Clones	S3_201	S3_411	S3_414	S3_415	S3_418	Sample 1	Sample 2	Sample 3	Sample 4	Sample 5	Sample 6	Sample 7	Sample 8	Sample 9	Sample 10	Sample 11	Sample 12	Sample 13	Sample 14	Sample 15	Sample 16
C00000	0	0	0	0	0	862	1986	974	1561	1332	890	1269	806	1347	1495	1250	810	285	1396	3288	699
C00001	0	0	0	0	1	0	0	0	4	5	4	0	0	1	1	0	6	0	0	0	1
C00010	0	0	0	1	0	1	4	10	4	2	5	1	3	5	3	5	3	0	2	15	4
C00011	0	0	0	1	1	0	0	3	2	0	0	0	0	1	0	0	0	0	0	0	0
C00100	0	0	1	0	0	1	1	0	6	16	1	1	0	1	3	0	4	2	1	8	4
C00101	0	0	1	0	1	0	0	0	1	0	0	0	0	0	0	0	0	0	0	0	0
C00110	0	0	1	1	0	0	0	1	0	2	0	0	0	0	0	0	0	0	0	0	0
C01000	0	1	0	0	0	0	0	0	0	0	0	0	0	0	0	0	0	0	0	1	0
C01001	0	1	0	0	1	0	0	1	0	0	0	0	0	0	0	0	0	0	0	0	0
C01010	0	1	0	1	0	0	0	1	0	0	0	0	0	0	0	0	0	0	0	0	0
C01100	0	1	1	0	0	0	0	1	0	0	0	0	0	0	0	0	0	0	0	0	0
C01110	0	1	1	1	0	0	0	30	0	2	0	0	0	1	0	0	0	0	0	0	0
C10000	1	0	0	0	0	433	39	491	52	226	607	73	164	47	1009	859	248	22	0	5	0
C10001	1	0	0	0	1	0	0	0	0	0	7	0	0	0	3	3	0	0	0	0	1
C10010	1	0	0	1	0	3	0	1	1	1	1	0	0	0	5	1	1	0	0	0	0
C10100	1	0	1	0	0	0	0	1	1	16	0	0	0	0	1	0	1	0	0	0	0
C10110	1	0	1	1	0	0	0	1	0	0	0	0	0	0	0	0	0	0	0	0	0
C11110	1	1	1	1	0	0	0	1	0	0	0	0	0	0	0	0	0	0	0	0	0
Mutbase	T	C	G	G	G
>S3_201C_410A
Clones	S3_201	S3_410	Sample 1	Sample 2	Sample 3	Sample 4	Sample 5	Sample 6	Sample 7	Sample 8	Sample 9	Sample 10	Sample 11	Sample 12	Sample 13	Sample 14	Sample 15	Sample 16
C00	0	0	926	2141	1687	1778	1583	1019	1342	852	1570	1614	1339	939	312	1506	3641	815
C01	0	1	2	4	2103	19	178	44	0	0	31	7	5	3	1	31	18	4
C10	1	0	464	40	540	61	297	687	75	171	53	1195	924	273	25	0	5	1
C11	1	1	0	0	246	0	26	11	0	0	0	3	2	0	0	0	0	0
Mutbase	T	G
>S3_201C_410A_418T
Clones	S3_201	S3_410	S3_418	Sample 1	Sample 2	Sample 3	Sample 4	Sample 5	Sample 6	Sample 7	Sample 8	Sample 9	Sample 10	Sample 11	Sample 12	Sample 13	Sample 14	Sample 15	Sample 16
C000	0	0	0	863	1994	1006	1581	1358	897	1274	808	1359	1501	1252	815	289	1402	3316	711
C001	0	0	1	1	3	383	10	24	14	1	0	8	1	0	7	1	6	1	4
C010	0	1	0	1	2	13	6	3	0	0	0	2	2	2	0	0	1	3	0
C011	0	1	1	0	0	74	2	3	4	0	0	0	0	0	0	0	14	0	1
C100	1	0	0	438	39	495	54	249	606	73	164	47	1017	860	253	22	0	5	0
C101	1	0	1	0	0	18	3	9	15	0	0	0	6	3	0	0	0	0	1
C110	1	1	0	0	0	1	0	2	2	0	0	0	1	1	0	0	0	0	0
C111	1	1	1	0	0	3	0	0	0	0	0	0	0	0	0	0	0	0	0
Mutbase	T	G	G
>S3_201C_410A_415A
Clones	S3_201	S3_410	S3_415	Sample 1	Sample 2	Sample 3	Sample 4	Sample 5	Sample 6	Sample 7	Sample 8	Sample 9	Sample 10	Sample 11	Sample 12	Sample 13	Sample 14	Sample 15	Sample 16
C000	0	0	0	900	2068	1019	1664	1443	951	1312	829	1433	1562	1293	867	302	1447	3466	753
C001	0	0	1	1	4	102	16	14	16	1	3	14	3	8	9	2	2	22	13
C010	0	1	0	1	2	11	6	4	3	0	0	0	3	3	0	0	16	3	0
C011	0	1	1	1	1	1267	5	92	15	0	0	10	0	0	2	0	0	2	0
C100	1	0	0	451	40	504	55	258	636	74	167	50	1093	885	263	23	0	5	1
C101	1	0	1	3	0	4	1	1	8	0	0	0	6	2	1	0	0	0	0
C110	1	1	0	0	0	2	0	0	3	0	0	0	1	0	0	0	0	0	0
C111	1	1	1	0	0	144	0	14	1	0	0	0	0	0	0	0	0	0	0
Mutbase	T	G	G
>S3_201C_410A_415A_418T
Clones	S3_201	S3_410	S3_415	S3_418	Sample 1	Sample 2	Sample 3	Sample 4	Sample 5	Sample 6	Sample 7	Sample 8	Sample 9	Sample 10	Sample 11	Sample 12	Sample 13	Sample 14	Sample 15	Sample 16
C0000	0	0	0	0	862	1989	970	1573	1348	892	1273	805	1350	1497	1247	812	287	1398	3300	704
C0001	0	0	0	1	1	2	1	6	5	5	1	0	4	1	0	7	0	2	0	1
C0010	0	0	1	0	1	4	32	4	5	5	1	3	6	3	5	3	0	2	15	4
C0011	0	0	1	1	0	0	1	2	1	1	0	0	2	0	0	0	1	0	1	0
C0100	0	1	0	0	1	2	2	4	0	0	0	0	0	2	2	0	0	1	3	0
C0101	0	1	0	1	0	0	2	1	1	1	0	0	0	0	0	0	0	14	0	0
C0110	0	1	1	0	0	0	11	2	3	0	0	0	2	0	0	0	0	0	0	0
C0111	0	1	1	1	0	0	2	1	1	3	0	0	0	0	0	0	0	0	0	0
C1000	1	0	0	0	435	39	492	53	243	605	73	164	47	1012	859	251	22	0	5	0
C1001	1	0	0	1	0	0	0	1	0	7	0	0	0	5	3	0	0	0	0	1
C1010	1	0	1	0	3	0	2	1	0	1	0	0	0	5	1	1	0	0	0	0
C1011	1	0	1	1	0	0	0	0	0	1	0	0	0	0	0	0	0	0	0	0
C1100	1	1	0	0	0	0	1	0	0	2	0	0	0	1	0	0	0	0	0	0
C1101	1	1	0	1	0	0	1	0	0	0	0	0	0	0	0	0	0	0	0	0
C1110	1	1	1	0	0	0	0	0	2	0	0	0	0	0	0	0	0	0	0	0
Mutbase	T	G	G	G
>S3_201C_410A_414A
Clones	S3_201	S3_410	S3_414	Sample 1	Sample 2	Sample 3	Sample 4	Sample 5	Sample 6	Sample 7	Sample 8	Sample 9	Sample 10	Sample 11	Sample 12	Sample 13	Sample 14	Sample 15	Sample 16
C000	0	0	0	899	2068	1512	1659	1467	973	1310	832	1445	1557	1301	867	300	1456	3482	764
C001	0	0	1	1	2	118	18	38	4	1	0	8	8	2	8	3	1	13	15
C010	0	1	0	2	3	185	4	15	3	0	0	7	3	3	0	0	1	5	1
C011	0	1	1	0	0	238	0	29	4	0	0	2	0	0	0	0	0	0	0
C100	1	0	0	454	40	530	58	261	653	74	167	51	1087	886	264	23	0	5	1
C101	1	0	1	0	0	3	1	24	1	0	0	0	4	2	2	0	0	0	0
C110	1	1	0	0	0	9	0	1	3	0	0	0	1	0	0	0	0	0	0
C111	1	1	1	0	0	18	0	7	0	0	0	0	0	0	0	0	0	0	0
Mutbase	T	G	G
>S3_201C_410A_414A_418T
Clones	S3_201	S3_410	S3_414	S3_418	Sample 1	Sample 2	Sample 3	Sample 4	Sample 5	Sample 6	Sample 7	Sample 8	Sample 9	Sample 10	Sample 11	Sample 12	Sample 13	Sample 14	Sample 15	Sample 16
C0000	0	0	0	0	862	1991	974	1564	1339	896	1272	808	1355	1496	1252	811	285	1401	3304	704
C0001	0	0	0	1	0	0	383	7	22	12	0	0	4	1	0	6	0	4	0	4
C0010	0	0	1	0	1	1	31	9	18	1	1	0	2	3	0	4	2	1	8	4
C0011	0	0	1	1	0	0	0	1	0	0	0	0	0	0	0	0	0	0	0	0
C0100	0	1	0	0	1	2	11	3	0	0	0	0	0	2	2	0	0	1	3	0
C0101	0	1	0	1	0	0	72	1	1	0	0	0	0	0	0	0	0	0	0	1
C0110	0	1	1	0	0	0	1	0	3	0	0	0	1	0	0	0	0	0	0	0
C0111	0	1	1	1	0	0	1	0	0	0	0	0	0	0	0	0	0	0	0	0
C1000	1	0	0	0	438	39	493	53	232	605	73	164	47	1015	860	252	22	0	5	0
C1001	1	0	0	1	0	0	18	2	9	13	0	0	0	4	3	0	0	0	0	1
C1010	1	0	1	0	0	0	2	1	16	0	0	0	0	1	0	1	0	0	0	0
C1100	1	1	0	0	0	0	1	0	1	2	0	0	0	1	0	0	0	0	0	0
C1101	1	1	0	1	0	0	2	0	0	0	0	0	0	0	0	0	0	0	0	0
C1110	1	1	1	0	0	0	0	0	1	0	0	0	0	0	0	0	0	0	0	0
Mutbase	T	G	G	G
>S3_201C_410A_414A_415A
Clones	S3_201	S3_410	S3_414	S3_415	Sample 1	Sample 2	Sample 3	Sample 4	Sample 5	Sample 6	Sample 7	Sample 8	Sample 9	Sample 10	Sample 11	Sample 12	Sample 13	Sample 14	Sample 15	Sample 16
C0000	0	0	0	0	898	2064	1005	1640	1423	946	1309	829	1426	1554	1293	859	299	1444	3454	743
C0001	0	0	0	1	1	4	9	13	5	14	1	3	11	3	6	7	0	2	20	10
C0010	0	0	1	0	1	1	11	7	18	4	1	0	3	7	0	6	3	1	9	9
C0011	0	0	1	1	0	0	93	0	7	0	0	0	2	0	2	2	0	0	1	3
C0100	0	1	0	0	1	2	4	4	2	1	0	0	0	3	3	0	0	1	3	0
C0101	0	1	0	1	1	1	107	0	12	2	0	0	7	0	0	0	0	0	2	0
C0110	0	1	1	0	0	0	1	0	1	0	0	0	0	0	0	0	0	0	0	0
C0111	0	1	1	1	0	0	237	0	28	2	0	0	1	0	0	0	0	0	0	0
C1000	1	0	0	0	451	40	503	53	236	635	74	167	50	1078	885	262	23	0	5	1
C1001	1	0	0	1	3	0	2	1	1	7	0	0	0	5	1	1	0	0	0	0
C1010	1	0	1	0	0	0	1	1	19	0	0	0	0	3	0	1	0	0	0	0
C1011	1	0	1	1	0	0	2	0	0	0	0	0	0	1	1	0	0	0	0	0
C1100	1	1	0	0	0	0	1	0	0	3	0	0	0	1	0	0	0	0	0	0
C1101	1	1	0	1	0	0	6	0	1	0	0	0	0	0	0	0	0	0	0	0
C1111	1	1	1	1	0	0	18	0	7	0	0	0	0	0	0	0	0	0	0	0
Mutbase	T	G	G	G
>S3_201C_410A_414A_415A_418T
Clones	S3_201	S3_410	S3_414	S3_415	S3_418	Sample 1	Sample 2	Sample 3	Sample 4	Sample 5	Sample 6	Sample 7	Sample 8	Sample 9	Sample 10	Sample 11	Sample 12	Sample 13	Sample 14	Sample 15	Sample 16
C00000	0	0	0	0	0	861	1987	969	1560	1332	891	1271	805	1349	1493	1247	808	285	1397	3289	699
C00001	0	0	0	0	1	0	0	1	3	4	4	0	0	1	1	0	6	0	0	0	1
C00010	0	0	0	1	0	1	4	2	4	2	5	1	3	5	3	5	3	0	2	15	4
C00011	0	0	0	1	1	0	0	1	2	0	0	0	0	1	0	0	0	0	0	0	0
C00100	0	0	1	0	0	1	1	1	6	15	1	1	0	1	3	0	4	2	1	8	4
C00101	0	0	1	0	1	0	0	0	1	0	0	0	0	0	0	0	0	0	0	0	0
C00110	0	0	1	1	0	0	0	30	0	3	0	0	0	1	0	0	0	0	0	0	0
C01000	0	1	0	0	0	1	2	2	3	0	0	0	0	0	2	2	0	0	1	3	0
C01001	0	1	0	0	1	0	0	0	1	0	0	0	0	0	0	0	0	0	0	0	0
C01010	0	1	0	1	0	0	0	9	0	0	0	0	0	0	0	0	0	0	0	0	0
C01011	0	1	0	1	1	0	0	2	0	0	0	0	0	0	0	0	0	0	0	0	0
C01101	0	1	1	0	1	0	0	1	0	0	0	0	0	0	0	0	0	0	0	0	0
C01110	0	1	1	1	0	0	0	1	0	3	0	0	0	1	0	0	0	0	0	0	0
C10000	1	0	0	0	0	435	39	491	52	226	604	73	164	47	1010	859	250	22	0	5	0
C10001	1	0	0	0	1	0	0	0	0	0	7	0	0	0	3	3	0	0	0	0	1
C10010	1	0	0	1	0	3	0	1	1	0	1	0	0	0	5	1	1	0	0	0	0
C10100	1	0	1	0	0	0	0	1	1	16	0	0	0	0	1	0	1	0	0	0	0
C10110	1	0	1	1	0	0	0	1	0	0	0	0	0	0	0	0	0	0	0	0	0
C11000	1	1	0	0	0	0	0	1	0	0	2	0	0	0	1	0	0	0	0	0	0
C11010	1	1	0	1	0	0	0	0	0	1	0	0	0	0	0	0	0	0	0	0	0
C11110	1	1	1	1	0	0	0	0	0	1	0	0	0	0	0	0	0	0	0	0	0
Mutbase	T	G	G	G	G
>S3_201C_410A_411A
Clones	S3_201	S3_410	S3_411	Sample 1	Sample 2	Sample 3	Sample 4	Sample 5	Sample 6	Sample 7	Sample 8	Sample 9	Sample 10	Sample 11	Sample 12	Sample 13	Sample 14	Sample 15	Sample 16
C000	0	0	0	903	2082	1011	1700	1486	979	1315	837	1487	1574	1311	884	306	1451	3512	779
C001	0	0	1	0	0	540	1	29	5	0	0	4	0	0	1	0	4	1	3
C010	0	1	0	2	3	1599	9	102	15	0	0	3	3	1	2	0	16	5	0
C011	0	1	1	0	0	10	3	2	0	0	0	19	0	0	0	0	0	0	1
C100	1	0	0	455	40	508	60	283	655	75	167	51	1122	896	266	23	0	5	1
C101	1	0	1	0	0	22	1	1	3	0	0	0	1	0	0	0	0	0	0
C110	1	1	0	0	0	162	0	13	4	0	0	0	1	1	0	0	0	0	0
C111	1	1	1	0	0	1	0	0	1	0	0	0	0	0	0	0	0	0	0
Mutbase	T	G	C
>S3_201C_410A_411A_418T
Clones	S3_201	S3_410	S3_411	S3_418	Sample 1	Sample 2	Sample 3	Sample 4	Sample 5	Sample 6	Sample 7	Sample 8	Sample 9	Sample 10	Sample 11	Sample 12	Sample 13	Sample 14	Sample 15	Sample 16
C0000	0	0	0	0	862	1990	970	1575	1355	896	1272	808	1356	1500	1252	815	287	1397	3307	706
C0001	0	0	0	1	1	3	1	8	10	10	1	0	6	1	0	7	1	2	1	2
C0010	0	0	1	0	0	0	32	0	2	0	0	0	1	0	0	0	0	0	1	1
C0011	0	0	1	1	0	0	378	1	14	3	0	0	2	0	0	0	0	4	0	0
C0100	0	1	0	0	1	2	13	4	1	0	0	0	0	2	1	0	0	1	3	0
C0101	0	1	0	1	0	0	66	2	3	1	0	0	0	0	0	0	0	14	0	0
C0110	0	1	1	0	0	0	0	2	0	0	0	0	1	0	0	0	0	0	0	0
C0111	0	1	1	1	0	0	7	0	0	0	0	0	0	0	0	0	0	0	0	1
C1000	1	0	0	0	436	39	493	54	249	605	73	164	47	1015	860	250	22	0	5	0
C1001	1	0	0	1	0	0	0	3	8	13	0	0	0	4	3	0	0	0	0	1
C1010	1	0	1	0	0	0	1	0	0	0	0	0	0	0	0	0	0	0	0	0
C1011	1	0	1	1	0	0	18	0	1	0	0	0	0	1	0	0	0	0	0	0
C1100	1	1	0	0	0	0	1	0	1	2	0	0	0	1	1	0	0	0	0	0
C1101	1	1	0	1	0	0	2	0	0	0	0	0	0	0	0	0	0	0	0	0
C1111	1	1	1	1	0	0	1	0	0	0	0	0	0	0	0	0	0	0	0	0
Mutbase	T	G	C	G
>S3_201C_410A_411A_415A
Clones	S3_201	S3_410	S3_411	S3_415	Sample 1	Sample 2	Sample 3	Sample 4	Sample 5	Sample 6	Sample 7	Sample 8	Sample 9	Sample 10	Sample 11	Sample 12	Sample 13	Sample 14	Sample 15	Sample 16
C0000	0	0	0	0	899	2059	1002	1655	1438	947	1309	828	1428	1560	1290	865	301	1440	3443	750
C0001	0	0	0	1	1	4	2	15	9	16	1	3	12	3	8	8	2	2	22	11
C0010	0	0	1	0	0	0	5	0	0	0	0	0	0	0	0	0	0	0	1	0
C0011	0	0	1	1	0	0	99	0	4	0	0	0	1	0	0	0	0	0	0	2
C0100	0	1	0	0	1	2	10	6	3	3	0	0	0	3	1	0	0	16	3	0
C0101	0	1	0	1	1	1	1255	2	87	10	0	0	1	0	0	2	0	0	0	0
C0111	0	1	1	1	0	0	1	2	0	0	0	0	8	0	0	0	0	0	0	0
C1000	1	0	0	0	449	40	502	55	256	634	74	167	50	1087	884	261	23	0	5	1
C1001	1	0	0	1	3	0	2	1	1	8	0	0	0	6	2	1	0	0	0	0
C1011	1	0	1	1	0	0	2	0	0	0	0	0	0	0	0	0	0	0	0	0
C1100	1	1	0	0	0	0	2	0	0	3	0	0	0	1	0	0	0	0	0	0
C1101	1	1	0	1	0	0	143	0	12	1	0	0	0	0	0	0	0	0	0	0
Mutbase	T	G	C	G
>S3_201C_410A_411A_415A_418T
Clones	S3_201	S3_410	S3_411	S3_415	S3_418	Sample 1	Sample 2	Sample 3	Sample 4	Sample 5	Sample 6	Sample 7	Sample 8	Sample 9	Sample 10	Sample 11	Sample 12	Sample 13	Sample 14	Sample 15	Sample 16
C00000	0	0	0	0	0	861	1985	968	1568	1347	891	1271	805	1348	1496	1247	812	287	1395	3291	702
C00001	0	0	0	0	1	1	2	0	6	5	5	1	0	4	1	0	7	0	2	0	1
C00010	0	0	0	1	0	1	4	1	4	3	5	1	3	5	3	5	3	0	2	15	4
C00011	0	0	0	1	1	0	0	1	2	1	1	0	0	2	0	0	0	1	0	1	0
C00100	0	0	1	0	0	0	0	1	0	0	0	0	0	0	0	0	0	0	0	1	0
C00101	0	0	1	0	1	0	0	1	0	0	0	0	0	0	0	0	0	0	0	0	0
C00110	0	0	1	1	0	0	0	31	0	2	0	0	0	1	0	0	0	0	0	0	0
C01000	0	1	0	0	0	1	2	2	4	0	0	0	0	0	2	1	0	0	1	3	0
C01001	0	1	0	0	1	0	0	1	1	1	1	0	0	0	0	0	0	0	14	0	0
C01010	0	1	0	1	0	0	0	11	0	1	0	0	0	0	0	0	0	0	0	0	0
C01011	0	1	0	1	1	0	0	2	1	1	0	0	0	0	0	0	0	0	0	0	0
C01110	0	1	1	1	0	0	0	0	2	0	0	0	0	1	0	0	0	0	0	0	0
C10000	1	0	0	0	0	433	39	491	53	243	604	73	164	47	1010	859	249	22	0	5	0
C10001	1	0	0	0	1	0	0	0	1	0	7	0	0	0	4	3	0	0	0	0	1
C10010	1	0	0	1	0	3	0	1	1	0	1	0	0	0	5	1	1	0	0	0	0
C10011	1	0	0	1	1	0	0	0	0	0	1	0	0	0	0	0	0	0	0	0	0
C10110	1	0	1	1	0	0	0	1	0	0	0	0	0	0	0	0	0	0	0	0	0
C11000	1	1	0	0	0	0	0	1	0	0	2	0	0	0	1	0	0	0	0	0	0
C11001	1	1	0	0	1	0	0	1	0	0	0	0	0	0	0	0	0	0	0	0	0
C11010	1	1	0	1	0	0	0	0	0	1	0	0	0	0	0	0	0	0	0	0	0
Mutbase	T	G	C	G	G
>S3_201C_410A_411A_414A
Clones	S3_201	S3_410	S3_411	S3_414	Sample 1	Sample 2	Sample 3	Sample 4	Sample 5	Sample 6	Sample 7	Sample 8	Sample 9	Sample 10	Sample 11	Sample 12	Sample 13	Sample 14	Sample 15	Sample 16
C0000	0	0	0	0	898	2059	1005	1650	1439	965	1307	831	1436	1555	1298	866	299	1439	3460	754
C0001	0	0	0	1	1	2	0	10	32	3	1	0	5	8	2	6	3	1	11	11
C0010	0	0	1	0	0	0	410	1	17	4	0	0	2	0	0	0	0	4	1	0
C0011	0	0	1	1	0	0	97	0	4	0	0	0	1	0	0	0	0	0	0	2
C0100	0	1	0	0	2	3	178	4	15	2	0	0	0	3	1	0	0	1	3	0
C0101	0	1	0	1	0	0	235	0	23	3	0	0	0	0	0	0	0	0	0	0
C0110	0	1	1	0	0	0	7	0	0	0	0	0	7	0	0	0	0	0	0	1
C0111	0	1	1	1	0	0	1	0	0	0	0	0	0	0	0	0	0	0	0	0
C1000	1	0	0	0	452	40	505	58	260	648	74	167	51	1080	885	261	23	0	5	1
C1001	1	0	0	1	0	0	1	1	22	0	0	0	0	4	2	2	0	0	0	0
C1010	1	0	1	0	0	0	18	0	1	0	0	0	0	1	0	0	0	0	0	0
C1011	1	0	1	1	0	0	2	0	0	0	0	0	0	0	0	0	0	0	0	0
C1100	1	1	0	0	0	0	8	0	1	3	0	0	0	1	0	0	0	0	0	0
C1101	1	1	0	1	0	0	18	0	5	0	0	0	0	0	0	0	0	0	0	0
C1110	1	1	1	0	0	0	1	0	0	0	0	0	0	0	0	0	0	0	0	0
Mutbase	T	G	C	G
>S3_201C_410A_411A_414A_418T
Clones	S3_201	S3_410	S3_411	S3_414	S3_418	Sample 1	Sample 2	Sample 3	Sample 4	Sample 5	Sample 6	Sample 7	Sample 8	Sample 9	Sample 10	Sample 11	Sample 12	Sample 13	Sample 14	Sample 15	Sample 16
C00000	0	0	0	0	0	861	1987	969	1561	1338	895	1270	808	1353	1495	1252	811	285	1396	3297	701
C00001	0	0	0	0	1	0	0	1	5	8	8	0	0	2	1	0	6	0	0	0	2
C00010	0	0	0	1	0	1	1	0	8	16	1	1	0	1	3	0	4	2	1	8	4
C00011	0	0	0	1	1	0	0	0	1	0	0	0	0	0	0	0	0	0	0	0	0
C00100	0	0	1	0	0	0	0	1	0	0	0	0	0	0	0	0	0	0	0	1	0
C00101	0	0	1	0	1	0	0	378	1	14	3	0	0	2	0	0	0	0	4	0	0
C00110	0	0	1	1	0	0	0	31	0	2	0	0	0	1	0	0	0	0	0	0	0
C01000	0	1	0	0	0	1	2	11	3	0	0	0	0	0	2	1	0	0	1	3	0
C01001	0	1	0	0	1	0	0	65	1	1	0	0	0	0	0	0	0	0	0	0	0
C01010	0	1	0	1	0	0	0	1	0	1	0	0	0	0	0	0	0	0	0	0	0
C01101	0	1	1	0	1	0	0	7	0	0	0	0	0	0	0	0	0	0	0	0	1
C10000	1	0	0	0	0	436	39	492	53	232	604	73	164	47	1013	860	249	22	0	5	0
C10001	1	0	0	0	1	0	0	0	2	8	11	0	0	0	3	3	0	0	0	0	1
C10010	1	0	0	1	0	0	0	1	1	16	0	0	0	0	1	0	1	0	0	0	0
C10101	1	0	1	0	1	0	0	18	0	1	0	0	0	0	1	0	0	0	0	0	0
C10110	1	0	1	1	0	0	0	1	0	0	0	0	0	0	0	0	0	0	0	0	0
C11000	1	1	0	0	0	0	0	1	0	1	2	0	0	0	1	0	0	0	0	0	0
C11001	1	1	0	0	1	0	0	1	0	0	0	0	0	0	0	0	0	0	0	0	0
C11101	1	1	1	0	1	0	0	1	0	0	0	0	0	0	0	0	0	0	0	0	0
Mutbase	T	G	C	G	G
>S3_201C_410A_411A_414A_415A
Clones	S3_201	S3_410	S3_411	S3_414	S3_415	Sample 1	Sample 2	Sample 3	Sample 4	Sample 5	Sample 6	Sample 7	Sample 8	Sample 9	Sample 10	Sample 11	Sample 12	Sample 13	Sample 14	Sample 15	Sample 16
C00000	0	0	0	0	0	897	2055	1002	1634	1418	943	1306	828	1421	1552	1290	858	298	1437	3433	741
C00001	0	0	0	0	1	1	4	2	12	4	14	1	3	10	3	6	7	0	2	20	10
C00010	0	0	0	1	0	1	1	0	7	18	3	1	0	3	7	0	5	3	1	9	8
C00011	0	0	0	1	1	0	0	0	0	3	0	0	0	1	0	2	1	0	0	1	1
C00100	0	0	1	0	0	0	0	1	0	0	0	0	0	0	0	0	0	0	0	1	0
C00101	0	0	1	0	1	0	0	7	0	0	0	0	0	0	0	0	0	0	0	0	0
C00110	0	0	1	1	0	0	0	1	0	0	0	0	0	0	0	0	0	0	0	0	0
C00111	0	0	1	1	1	0	0	92	0	4	0	0	0	1	0	0	0	0	0	0	2
C01000	0	1	0	0	0	1	2	4	4	2	1	0	0	0	3	1	0	0	1	3	0
C01001	0	1	0	0	1	1	1	107	0	12	1	0	0	0	0	0	0	0	0	0	0
C01011	0	1	0	1	1	0	0	235	0	23	2	0	0	0	0	0	0	0	0	0	0
C01101	0	1	1	0	1	0	0	0	0	0	0	0	0	7	0	0	0	0	0	0	0
C01111	0	1	1	1	1	0	0	1	0	0	0	0	0	0	0	0	0	0	0	0	0
C10000	1	0	0	0	0	449	40	501	53	236	633	74	167	50	1073	884	260	23	0	5	1
C10001	1	0	0	0	1	3	0	2	1	1	7	0	0	0	5	1	1	0	0	0	0
C10010	1	0	0	1	0	0	0	1	1	19	0	0	0	0	3	0	1	0	0	0	0
C10011	1	0	0	1	1	0	0	0	0	0	0	0	0	0	1	1	0	0	0	0	0
C10111	1	0	1	1	1	0	0	2	0	0	0	0	0	0	0	0	0	0	0	0	0
C11000	1	1	0	0	0	0	0	1	0	0	3	0	0	0	1	0	0	0	0	0	0
C11001	1	1	0	0	1	0	0	6	0	1	0	0	0	0	0	0	0	0	0	0	0
C11011	1	1	0	1	1	0	0	18	0	5	0	0	0	0	0	0	0	0	0	0	0
Mutbase	T	G	C	G	G
>S3_201C_408C
Clones	S3_201	S3_408	Sample 1	Sample 2	Sample 3	Sample 4	Sample 5	Sample 6	Sample 7	Sample 8	Sample 9	Sample 10	Sample 11	Sample 12	Sample 13	Sample 14	Sample 15	Sample 16
C00	0	0	919	2133	1065	1850	1616	1084	1326	846	1646	1647	1353	956	314	1513	3682	846
C01	0	1	1	3	2660	9	188	28	0	0	1	6	1	4	0	2	1	1
C10	1	0	461	39	510	65	303	712	73	169	55	1275	925	286	27	0	5	1
C11	1	1	1	0	266	1	23	5	0	0	0	7	0	0	0	0	0	0
Mutbase	T	G
>S3_201C_408C_418T
Clones	S3_201	S3_408	S3_418	Sample 1	Sample 2	Sample 3	Sample 4	Sample 5	Sample 6	Sample 7	Sample 8	Sample 9	Sample 10	Sample 11	Sample 12	Sample 13	Sample 14	Sample 15	Sample 16
C000	0	0	0	852	1968	963	1567	1347	885	1250	799	1345	1484	1239	804	282	1375	3284	705
C001	0	0	1	0	0	14	13	12	15	0	0	6	1	0	7	1	18	0	4
C010	0	1	0	1	1	45	1	3	0	0	0	0	0	0	0	0	2	1	0
C011	0	1	1	0	0	443	0	15	3	0	0	0	0	0	0	0	0	0	0
C100	1	0	0	432	38	489	54	246	602	70	159	46	1008	848	251	22	0	5	0
C101	1	0	1	0	0	0	2	8	15	0	0	0	6	3	0	0	0	0	1
C110	1	1	0	0	0	2	0	1	0	0	0	0	0	0	0	0	0	0	0
C111	1	1	1	0	0	19	0	1	0	0	0	0	0	0	0	0	0	0	0
Mutbase	T	G	G
>S3_201C_408C_415A
Clones	S3_201	S3_408	S3_415	Sample 1	Sample 2	Sample 3	Sample 4	Sample 5	Sample 6	Sample 7	Sample 8	Sample 9	Sample 10	Sample 11	Sample 12	Sample 13	Sample 14	Sample 15	Sample 16
C000	0	0	0	888	2040	1008	1650	1433	942	1287	820	1414	1545	1281	854	294	1430	3433	747
C001	0	0	1	1	5	5	19	15	20	1	3	26	4	8	12	2	2	23	13
C010	0	1	0	1	1	13	1	2	0	0	0	0	0	0	0	0	2	1	0
C011	0	1	1	0	1	1364	1	89	11	0	0	0	1	0	0	0	0	0	0
C100	1	0	0	445	39	499	54	254	633	71	162	49	1084	873	261	23	0	5	1
C101	1	0	1	3	0	2	1	3	8	0	0	0	6	2	1	0	0	0	0
C110	1	1	0	0	0	1	0	0	0	0	0	0	0	0	0	0	0	0	0
C111	1	1	1	0	0	144	0	12	1	0	0	0	0	0	0	0	0	0	0
Mutbase	T	G	G
>S3_201C_408C_415A_418T
Clones	S3_201	S3_408	S3_415	S3_418	Sample 1	Sample 2	Sample 3	Sample 4	Sample 5	Sample 6	Sample 7	Sample 8	Sample 9	Sample 10	Sample 11	Sample 12	Sample 13	Sample 14	Sample 15	Sample 16
C0000	0	0	0	0	851	1963	962	1558	1336	880	1249	796	1333	1479	1234	799	280	1371	3268	698
C0001	0	0	0	1	0	0	1	6	6	6	0	0	1	1	0	7	0	14	0	1
C0010	0	0	1	0	1	4	1	5	6	5	1	3	8	3	5	4	0	2	15	4
C0011	0	0	1	1	0	0	1	4	1	4	0	0	2	0	0	0	1	0	0	0
C0100	0	1	0	0	1	1	2	1	1	0	0	0	0	0	0	0	0	2	1	0
C0101	0	1	0	1	0	0	1	0	0	0	0	0	0	0	0	0	0	0	0	0
C0110	0	1	1	0	0	0	42	0	2	0	0	0	0	0	0	0	0	0	0	0
C0111	0	1	1	1	0	0	2	0	0	0	0	0	0	0	0	0	0	0	0	0
C1000	1	0	0	0	429	38	487	53	239	601	70	159	46	1003	846	249	22	0	5	0
C1001	1	0	0	1	0	0	0	0	0	7	0	0	0	5	3	0	0	0	0	1
C1010	1	0	1	0	3	0	1	1	1	1	0	0	0	5	1	1	0	0	0	0
C1011	1	0	1	1	0	0	0	0	0	1	0	0	0	0	0	0	0	0	0	0
C1100	1	1	0	0	0	0	1	0	0	0	0	0	0	0	0	0	0	0	0	0
C1110	1	1	1	0	0	0	1	0	1	0	0	0	0	0	0	0	0	0	0	0
Mutbase	T	G	G	G
>S3_201C_408C_414A
Clones	S3_201	S3_408	S3_414	Sample 1	Sample 2	Sample 3	Sample 4	Sample 5	Sample 6	Sample 7	Sample 8	Sample 9	Sample 10	Sample 11	Sample 12	Sample 13	Sample 14	Sample 15	Sample 16
C000	0	0	0	888	2043	1014	1647	1436	959	1286	823	1436	1541	1289	855	292	1426	3450	758
C001	0	0	1	1	2	13	20	41	6	1	0	13	8	2	8	3	1	13	16
C010	0	1	0	1	2	586	1	30	5	0	0	0	1	0	0	0	2	1	0
C011	0	1	1	0	0	334	0	27	2	0	0	0	0	0	0	0	0	0	0
C100	1	0	0	448	39	502	58	256	650	71	162	50	1078	873	262	23	0	5	1
C101	1	0	1	0	0	1	1	26	1	0	0	0	4	2	2	0	0	0	0
C110	1	1	0	0	0	26	0	2	0	0	0	0	0	0	0	0	0	0	0
C111	1	1	1	0	0	20	0	5	0	0	0	0	0	0	0	0	0	0	0
Mutbase	T	G	G
>S3_201C_408C_414A_418T
Clones	S3_201	S3_408	S3_414	S3_418	Sample 1	Sample 2	Sample 3	Sample 4	Sample 5	Sample 6	Sample 7	Sample 8	Sample 9	Sample 10	Sample 11	Sample 12	Sample 13	Sample 14	Sample 15	Sample 16
C0000	0	0	0	0	851	1965	963	1550	1327	884	1248	799	1338	1478	1239	799	278	1374	3271	698
C0001	0	0	0	1	0	0	13	9	9	9	0	0	5	1	0	6	0	4	0	4
C0010	0	0	1	0	1	1	0	9	19	1	1	0	3	3	0	4	2	1	8	4
C0011	0	0	1	1	0	0	1	1	1	0	0	0	0	0	0	0	0	0	0	0
C0100	0	1	0	0	1	1	11	1	1	0	0	0	0	0	0	0	0	2	1	0
C0101	0	1	0	1	0	0	443	0	15	3	0	0	0	0	0	0	0	0	0	0
C0110	0	1	1	0	0	0	32	0	2	0	0	0	0	0	0	0	0	0	0	0
C1000	1	0	0	0	432	38	488	53	228	601	70	159	46	1006	847	250	22	0	5	0
C1001	1	0	0	1	0	0	0	2	8	13	0	0	0	4	3	0	0	0	0	1
C1010	1	0	1	0	0	0	1	1	17	0	0	0	0	1	0	1	0	0	0	0
C1100	1	1	0	0	0	0	1	0	1	0	0	0	0	0	0	0	0	0	0	0
C1101	1	1	0	1	0	0	19	0	1	0	0	0	0	0	0	0	0	0	0	0
C1110	1	1	1	0	0	0	1	0	0	0	0	0	0	0	0	0	0	0	0	0
Mutbase	T	G	G	G
>S3_201C_408C_414A_415A
Clones	S3_201	S3_408	S3_414	S3_415	Sample 1	Sample 2	Sample 3	Sample 4	Sample 5	Sample 6	Sample 7	Sample 8	Sample 9	Sample 10	Sample 11	Sample 12	Sample 13	Sample 14	Sample 15	Sample 16
C0000	0	0	0	0	887	2038	997	1627	1413	935	1285	820	1409	1537	1281	847	291	1414	3420	737
C0001	0	0	0	1	1	5	3	13	5	15	1	3	18	4	6	7	0	2	22	10
C0010	0	0	1	0	1	1	11	7	18	4	1	0	4	7	0	5	3	1	9	9
C0011	0	0	1	1	0	0	2	0	8	0	0	0	5	0	2	3	0	0	1	3
C0100	0	1	0	0	1	1	4	1	1	0	0	0	0	0	0	0	0	2	1	0
C0101	0	1	0	1	0	1	113	0	11	1	0	0	0	1	0	0	0	0	0	0
C0110	0	1	1	0	0	0	1	0	1	0	0	0	0	0	0	0	0	0	0	0
C0111	0	1	1	1	0	0	329	0	26	2	0	0	0	0	0	0	0	0	0	0
C1000	1	0	0	0	445	39	498	53	232	632	71	162	49	1069	872	260	23	0	5	1
C1001	1	0	0	1	3	0	2	1	1	7	0	0	0	5	1	1	0	0	0	0
C1010	1	0	1	0	0	0	1	1	19	0	0	0	0	3	1	1	0	0	0	0
C1011	1	0	1	1	0	0	0	0	2	0	0	0	0	1	1	0	0	0	0	0
C1100	1	1	0	0	0	0	1	0	0	0	0	0	0	0	0	0	0	0	0	0
C1101	1	1	0	1	0	0	6	0	1	0	0	0	0	0	0	0	0	0	0	0
C1111	1	1	1	1	0	0	20	0	5	0	0	0	0	0	0	0	0	0	0	0
Mutbase	T	G	G	G
>S3_201C_408C_414A_415A_418T
Clones	S3_201	S3_408	S3_414	S3_415	S3_418	Sample 1	Sample 2	Sample 3	Sample 4	Sample 5	Sample 6	Sample 7	Sample 8	Sample 9	Sample 10	Sample 11	Sample 12	Sample 13	Sample 14	Sample 15	Sample 16
C00000	0	0	0	0	0	850	1961	962	1546	1320	879	1247	796	1332	1475	1234	796	278	1370	3256	693
C00001	0	0	0	0	1	0	0	0	4	5	4	0	0	1	1	0	6	0	0	0	1
C00010	0	0	0	1	0	1	4	1	4	2	5	1	3	5	3	5	3	0	2	15	4
C00011	0	0	0	1	1	0	0	1	2	0	0	0	0	1	0	0	0	0	0	0	0
C00100	0	0	1	0	0	1	1	0	6	15	1	1	0	1	3	0	3	2	1	8	4
C00101	0	0	1	0	1	0	0	1	1	0	0	0	0	0	0	0	0	0	0	0	0
C00110	0	0	1	1	0	0	0	0	0	4	0	0	0	2	0	0	1	0	0	0	0
C01000	0	1	0	0	0	1	1	1	1	1	0	0	0	0	0	0	0	0	2	1	0
C01001	0	1	0	0	1	0	0	1	0	0	0	0	0	0	0	0	0	0	0	0	0
C01010	0	1	0	1	0	0	0	10	0	0	0	0	0	0	0	0	0	0	0	0	0
C01011	0	1	0	1	1	0	0	2	0	0	0	0	0	0	0	0	0	0	0	0	0
C01100	0	1	1	0	0	0	0	1	0	0	0	0	0	0	0	0	0	0	0	0	0
C01110	0	1	1	1	0	0	0	31	0	2	0	0	0	0	0	0	0	0	0	0	0
C10000	1	0	0	0	0	429	38	486	52	222	600	70	159	46	1001	846	248	22	0	5	0
C10001	1	0	0	0	1	0	0	0	0	0	7	0	0	0	3	3	0	0	0	0	1
C10010	1	0	0	1	0	3	0	1	1	0	1	0	0	0	5	1	1	0	0	0	0
C10100	1	0	1	0	0	0	0	1	1	16	0	0	0	0	1	0	1	0	0	0	0
C10110	1	0	1	1	0	0	0	0	0	1	0	0	0	0	0	0	0	0	0	0	0
C11000	1	1	0	0	0	0	0	1	0	0	0	0	0	0	0	0	0	0	0	0	0
C11010	1	1	0	1	0	0	0	0	0	1	0	0	0	0	0	0	0	0	0	0	0
C11110	1	1	1	1	0	0	0	1	0	0	0	0	0	0	0	0	0	0	0	0	0
Mutbase	T	G	G	G	G
>S3_201C_408C_411A
Clones	S3_201	S3_408	S3_411	Sample 1	Sample 2	Sample 3	Sample 4	Sample 5	Sample 6	Sample 7	Sample 8	Sample 9	Sample 10	Sample 11	Sample 12	Sample 13	Sample 14	Sample 15	Sample 16
C000	0	0	0	891	2053	1009	1689	1473	972	1291	828	1474	1557	1297	873	298	1434	3480	774
C001	0	0	1	0	1	9	4	4	0	0	0	24	1	0	0	0	4	1	3
C010	0	1	0	1	2	1591	3	97	11	0	0	0	0	0	0	0	2	1	0
C011	0	1	1	0	0	539	0	23	5	0	0	0	1	0	2	0	0	0	0
C100	1	0	0	449	39	504	59	279	652	72	162	50	1113	884	265	23	0	5	1
C101	1	0	1	0	0	0	0	0	3	0	0	0	1	0	0	0	0	0	0
C110	1	1	0	0	0	158	0	13	1	0	0	0	0	0	0	0	0	0	0
C111	1	1	1	0	0	22	1	1	0	0	0	0	0	0	0	0	0	0	0
Mutbase	T	G	C
>S3_201C_408C_411A_418T
Clones	S3_201	S3_408	S3_411	S3_418	Sample 1	Sample 2	Sample 3	Sample 4	Sample 5	Sample 6	Sample 7	Sample 8	Sample 9	Sample 10	Sample 11	Sample 12	Sample 13	Sample 14	Sample 15	Sample 16
C0000	0	0	0	0	851	1964	962	1562	1343	884	1249	799	1339	1482	1238	802	280	1370	3275	700
C0001	0	0	0	1	0	0	3	9	11	11	0	0	4	1	0	7	1	14	0	2
C0010	0	0	1	0	0	0	0	1	1	0	0	0	3	1	0	0	0	0	1	1
C0011	0	0	1	1	0	0	9	1	0	0	0	0	2	0	0	0	0	4	0	0
C0100	0	1	0	0	1	1	13	1	2	0	0	0	0	0	0	0	0	2	1	0
C0101	0	1	0	1	0	0	65	0	1	0	0	0	0	0	0	0	0	0	0	0
C0110	0	1	1	0	0	0	32	0	1	0	0	0	0	0	0	0	0	0	0	0
C0111	0	1	1	1	0	0	375	0	14	3	0	0	0	0	0	0	0	0	0	0
C1000	1	0	0	0	430	38	489	54	245	601	70	159	46	1006	848	249	22	0	5	0
C1001	1	0	0	1	0	0	0	2	8	13	0	0	0	4	3	0	0	0	0	1
C1011	1	0	1	1	0	0	0	0	0	0	0	0	0	1	0	0	0	0	0	0
C1100	1	1	0	0	0	0	0	0	1	0	0	0	0	0	0	0	0	0	0	0
C1101	1	1	0	1	0	0	1	0	0	0	0	0	0	0	0	0	0	0	0	0
C1110	1	1	1	0	0	0	1	0	0	0	0	0	0	0	0	0	0	0	0	0
C1111	1	1	1	1	0	0	18	0	1	0	0	0	0	0	0	0	0	0	0	0
Mutbase	T	G	C	G
>S3_201C_408C_411A_415A
Clones	S3_201	S3_408	S3_411	S3_415	Sample 1	Sample 2	Sample 3	Sample 4	Sample 5	Sample 6	Sample 7	Sample 8	Sample 9	Sample 10	Sample 11	Sample 12	Sample 13	Sample 14	Sample 15	Sample 16
C0000	0	0	0	0	887	2031	995	1642	1428	938	1285	819	1409	1543	1276	852	293	1423	3410	744
C0001	0	0	0	1	1	4	5	16	7	16	1	3	16	3	8	10	2	2	21	11
C0010	0	0	1	0	0	0	0	1	0	0	0	0	0	0	0	0	0	0	1	0
C0011	0	0	1	1	0	1	0	1	2	0	0	0	9	0	0	0	0	0	0	2
C0100	0	1	0	0	1	1	7	1	1	0	0	0	0	0	0	0	0	2	1	0
C0101	0	1	0	1	0	1	1252	1	85	10	0	0	0	0	0	0	0	0	0	0
C0110	0	1	1	0	0	0	5	0	0	0	0	0	0	0	0	0	0	0	0	0
C0111	0	1	1	1	0	0	100	0	3	0	0	0	0	1	0	0	0	0	0	0
C1000	1	0	0	0	443	39	498	54	252	631	71	162	49	1078	872	260	23	0	5	1
C1001	1	0	0	1	3	0	2	1	1	8	0	0	0	6	2	1	0	0	0	0
C1101	1	1	0	1	0	0	141	0	12	1	0	0	0	0	0	0	0	0	0	0
C1111	1	1	1	1	0	0	2	0	0	0	0	0	0	0	0	0	0	0	0	0
Mutbase	T	G	C	G
>S3_201C_408C_411A_415A_418T
Clones	S3_201	S3_408	S3_411	S3_415	S3_418	Sample 1	Sample 2	Sample 3	Sample 4	Sample 5	Sample 6	Sample 7	Sample 8	Sample 9	Sample 10	Sample 11	Sample 12	Sample 13	Sample 14	Sample 15	Sample 16
C00000	0	0	0	0	0	850	1959	961	1555	1335	879	1248	796	1331	1478	1233	799	280	1368	3259	696
C00001	0	0	0	0	1	0	0	0	6	6	6	0	0	1	1	0	7	0	14	0	1
C00010	0	0	0	1	0	1	4	1	4	3	5	1	3	5	3	5	3	0	2	15	4
C00011	0	0	0	1	1	0	0	1	3	1	1	0	0	2	0	0	0	1	0	0	0
C00100	0	0	1	0	0	0	0	0	0	0	0	0	0	0	0	0	0	0	0	1	0
C00110	0	0	1	1	0	0	0	0	1	1	0	0	0	2	0	0	0	0	0	0	0
C01000	0	1	0	0	0	1	1	1	1	1	0	0	0	0	0	0	0	0	2	1	0
C01010	0	1	0	1	0	0	0	11	0	1	0	0	0	0	0	0	0	0	0	0	0
C01011	0	1	0	1	1	0	0	2	0	0	0	0	0	0	0	0	0	0	0	0	0
C01100	0	1	1	0	0	0	0	1	0	0	0	0	0	0	0	0	0	0	0	0	0
C01101	0	1	1	0	1	0	0	1	0	0	0	0	0	0	0	0	0	0	0	0	0
C01110	0	1	1	1	0	0	0	31	0	1	0	0	0	0	0	0	0	0	0	0	0
C10000	1	0	0	0	0	427	38	487	53	239	600	70	159	46	1001	846	248	22	0	5	0
C10001	1	0	0	0	1	0	0	0	0	0	7	0	0	0	4	3	0	0	0	0	1
C10010	1	0	0	1	0	3	0	1	1	0	1	0	0	0	5	1	1	0	0	0	0
C10011	1	0	0	1	1	0	0	0	0	0	1	0	0	0	0	0	0	0	0	0	0
C11010	1	1	0	1	0	0	0	0	0	1	0	0	0	0	0	0	0	0	0	0	0
C11110	1	1	1	1	0	0	0	1	0	0	0	0	0	0	0	0	0	0	0	0	0
Mutbase	T	G	C	G	G
>S3_201C_408C_411A_414A
Clones	S3_201	S3_408	S3_411	S3_414	Sample 1	Sample 2	Sample 3	Sample 4	Sample 5	Sample 6	Sample 7	Sample 8	Sample 9	Sample 10	Sample 11	Sample 12	Sample 13	Sample 14	Sample 15	Sample 16
C0000	0	0	0	0	887	2033	1001	1636	1428	954	1284	822	1421	1538	1284	854	291	1409	3426	748
C0001	0	0	0	1	1	2	2	10	31	3	1	0	8	8	2	5	3	1	11	12
C0010	0	0	1	0	0	1	9	2	1	0	0	0	9	0	0	0	0	4	1	0
C0011	0	0	1	1	0	0	0	0	1	0	0	0	1	0	0	0	0	0	0	2
C0100	0	1	0	0	1	2	175	1	13	1	0	0	0	0	0	0	0	2	1	0
C0101	0	1	0	1	0	0	234	0	23	2	0	0	0	0	0	0	0	0	0	0
C0110	0	1	1	0	0	0	407	0	17	4	0	0	0	1	0	0	0	0	0	0
C0111	0	1	1	1	0	0	98	0	3	0	0	0	0	0	0	0	0	0	0	0
C1000	1	0	0	0	446	39	501	58	256	645	71	162	50	1071	872	260	23	0	5	1
C1001	1	0	0	1	0	0	1	1	22	0	0	0	0	4	2	2	0	0	0	0
C1010	1	0	1	0	0	0	0	0	0	0	0	0	0	1	0	0	0	0	0	0
C1100	1	1	0	0	0	0	7	0	1	0	0	0	0	0	0	0	0	0	0	0
C1101	1	1	0	1	0	0	18	0	5	0	0	0	0	0	0	0	0	0	0	0
C1110	1	1	1	0	0	0	18	0	1	0	0	0	0	0	0	0	0	0	0	0
C1111	1	1	1	1	0	0	2	0	0	0	0	0	0	0	0	0	0	0	0	0
Mutbase	T	G	C	G
>S3_201C_408C_411A_414A_418T
Clones	S3_201	S3_408	S3_411	S3_414	S3_418	Sample 1	Sample 2	Sample 3	Sample 4	Sample 5	Sample 6	Sample 7	Sample 8	Sample 9	Sample 10	Sample 11	Sample 12	Sample 13	Sample 14	Sample 15	Sample 16
C00000	0	0	0	0	0	850	1961	962	1547	1326	883	1247	799	1336	1477	1238	799	278	1369	3264	695
C00001	0	0	0	0	1	0	0	3	6	9	8	0	0	3	1	0	6	0	0	0	2
C00010	0	0	0	1	0	1	1	0	8	16	1	1	0	1	3	0	3	2	1	8	4
C00011	0	0	0	1	1	0	0	0	1	0	0	0	0	0	0	0	0	0	0	0	0
C00100	0	0	1	0	0	0	0	0	0	0	0	0	0	0	0	0	0	0	0	1	0
C00101	0	0	1	0	1	0	0	9	1	0	0	0	0	2	0	0	0	0	4	0	0
C00110	0	0	1	1	0	0	0	0	0	1	0	0	0	1	0	0	0	0	0	0	0
C01000	0	1	0	0	0	1	1	10	1	1	0	0	0	0	0	0	0	0	2	1	0
C01001	0	1	0	0	1	0	0	65	0	1	0	0	0	0	0	0	0	0	0	0	0
C01010	0	1	0	1	0	0	0	1	0	1	0	0	0	0	0	0	0	0	0	0	0
C01100	0	1	1	0	0	0	0	1	0	0	0	0	0	0	0	0	0	0	0	0	0
C01101	0	1	1	0	1	0	0	375	0	14	3	0	0	0	0	0	0	0	0	0	0
C01110	0	1	1	1	0	0	0	31	0	1	0	0	0	0	0	0	0	0	0	0	0
C10000	1	0	0	0	0	430	38	488	53	228	600	70	159	46	1004	847	248	22	0	5	0
C10001	1	0	0	0	1	0	0	0	2	8	11	0	0	0	3	3	0	0	0	0	1
C10010	1	0	0	1	0	0	0	1	1	16	0	0	0	0	1	0	1	0	0	0	0
C10101	1	0	1	0	1	0	0	0	0	0	0	0	0	0	1	0	0	0	0	0	0
C11000	1	1	0	0	0	0	0	0	0	1	0	0	0	0	0	0	0	0	0	0	0
C11001	1	1	0	0	1	0	0	1	0	0	0	0	0	0	0	0	0	0	0	0	0
C11101	1	1	1	0	1	0	0	18	0	1	0	0	0	0	0	0	0	0	0	0	0
C11110	1	1	1	1	0	0	0	1	0	0	0	0	0	0	0	0	0	0	0	0	0
Mutbase	T	G	C	G	G
>S3_201C_408C_411A_414A_415A
Clones	S3_201	S3_408	S3_411	S3_414	S3_415	Sample 1	Sample 2	Sample 3	Sample 4	Sample 5	Sample 6	Sample 7	Sample 8	Sample 9	Sample 10	Sample 11	Sample 12	Sample 13	Sample 14	Sample 15	Sample 16
C00000	0	0	0	0	0	886	2029	995	1620	1408	932	1283	819	1404	1535	1276	846	290	1407	3399	735
C00001	0	0	0	0	1	1	4	3	12	3	14	1	3	11	3	6	7	0	2	20	10
C00010	0	0	0	1	0	1	1	0	7	18	3	1	0	4	7	0	4	3	1	9	8
C00011	0	0	0	1	1	0	0	2	0	2	0	0	0	3	0	2	1	0	0	1	1
C00100	0	0	1	0	0	0	0	0	1	0	0	0	0	0	0	0	0	0	0	1	0
C00101	0	0	1	0	1	0	1	0	0	1	0	0	0	7	0	0	0	0	0	0	0
C00111	0	0	1	1	1	0	0	0	0	1	0	0	0	1	0	0	0	0	0	0	2
C01000	0	1	0	0	0	1	1	2	1	1	0	0	0	0	0	0	0	0	2	1	0
C01001	0	1	0	0	1	0	1	106	0	11	1	0	0	0	0	0	0	0	0	0	0
C01011	0	1	0	1	1	0	0	234	0	23	2	0	0	0	0	0	0	0	0	0	0
C01100	0	1	1	0	0	0	0	1	0	0	0	0	0	0	0	0	0	0	0	0	0
C01101	0	1	1	0	1	0	0	7	0	0	0	0	0	0	1	0	0	0	0	0	0
C01110	0	1	1	1	0	0	0	1	0	0	0	0	0	0	0	0	0	0	0	0	0
C01111	0	1	1	1	1	0	0	93	0	3	0	0	0	0	0	0	0	0	0	0	0
C10000	1	0	0	0	0	443	39	497	53	232	630	71	162	49	1064	871	259	23	0	5	1
C10001	1	0	0	0	1	3	0	2	1	1	7	0	0	0	5	1	1	0	0	0	0
C10010	1	0	0	1	0	0	0	1	1	19	0	0	0	0	3	1	1	0	0	0	0
C10011	1	0	0	1	1	0	0	0	0	0	0	0	0	0	1	1	0	0	0	0	0
C11001	1	1	0	0	1	0	0	6	0	1	0	0	0	0	0	0	0	0	0	0	0
C11011	1	1	0	1	1	0	0	18	0	5	0	0	0	0	0	0	0	0	0	0	0
C11111	1	1	1	1	1	0	0	2	0	0	0	0	0	0	0	0	0	0	0	0	0
Mutbase	T	G	C	G	G
>S3_201C_408C_410A
Clones	S3_201	S3_408	S3_410	Sample 1	Sample 2	Sample 3	Sample 4	Sample 5	Sample 6	Sample 7	Sample 8	Sample 9	Sample 10	Sample 11	Sample 12	Sample 13	Sample 14	Sample 15	Sample 16
C000	0	0	0	912	2110	1029	1754	1534	1002	1317	843	1546	1593	1323	919	304	1473	3602	809
C001	0	0	1	1	2	11	11	17	20	0	0	31	7	4	2	0	31	17	2
C010	0	1	0	1	1	542	3	24	5	0	0	1	0	0	1	0	2	1	0
C011	0	1	1	0	2	2082	2	156	23	0	0	0	0	1	1	0	0	0	0
C100	1	0	0	457	39	507	59	292	679	72	166	52	1183	910	271	25	0	5	1
C101	1	0	1	0	0	1	0	4	7	0	0	0	3	2	0	0	0	0	0
C110	1	1	0	1	0	23	1	1	0	0	0	0	0	0	0	0	0	0	0
C111	1	1	1	0	0	241	0	21	4	0	0	0	0	0	0	0	0	0	0
Mutbase	T	G	G
>S3_201C_408C_410A_418T
Clones	S3_201	S3_408	S3_410	S3_418	Sample 1	Sample 2	Sample 3	Sample 4	Sample 5	Sample 6	Sample 7	Sample 8	Sample 9	Sample 10	Sample 11	Sample 12	Sample 13	Sample 14	Sample 15	Sample 16
C0000	0	0	0	0	850	1966	961	1562	1345	885	1250	799	1342	1481	1236	802	282	1374	3279	705
C0001	0	0	0	1	0	0	5	9	9	11	0	0	5	1	0	7	1	4	0	4
C0010	0	0	1	0	1	2	2	5	2	0	0	0	2	2	2	0	0	1	3	0
C0011	0	0	1	1	0	0	7	2	1	4	0	0	0	0	0	0	0	14	0	0
C0100	0	1	0	0	1	1	34	1	2	0	0	0	0	0	0	0	0	2	1	0
C0101	0	1	0	1	0	0	377	0	14	3	0	0	0	0	0	0	0	0	0	0
C0110	0	1	1	0	0	0	11	0	1	0	0	0	0	0	0	0	0	0	0	0
C0111	0	1	1	1	0	0	66	0	1	0	0	0	0	0	0	0	0	0	0	0
C1000	1	0	0	0	432	38	488	54	245	600	70	159	46	1007	847	251	22	0	5	0
C1001	1	0	0	1	0	0	0	2	8	15	0	0	0	6	3	0	0	0	0	1
C1010	1	0	1	0	0	0	1	0	1	2	0	0	0	1	1	0	0	0	0	0
C1100	1	1	0	0	0	0	2	0	0	0	0	0	0	0	0	0	0	0	0	0
C1101	1	1	0	1	0	0	18	0	1	0	0	0	0	0	0	0	0	0	0	0
C1110	1	1	1	0	0	0	0	0	1	0	0	0	0	0	0	0	0	0	0	0
C1111	1	1	1	1	0	0	1	0	0	0	0	0	0	0	0	0	0	0	0	0
Mutbase	T	G	G	G
>S3_201C_408C_410A_415A
Clones	S3_201	S3_408	S3_410	S3_415	Sample 1	Sample 2	Sample 3	Sample 4	Sample 5	Sample 6	Sample 7	Sample 8	Sample 9	Sample 10	Sample 11	Sample 12	Sample 13	Sample 14	Sample 15	Sample 16
C0000	0	0	0	0	886	2038	1004	1643	1429	939	1287	820	1413	1542	1277	854	294	1414	3428	747
C0001	0	0	0	1	1	4	2	16	9	16	1	3	13	3	8	9	2	2	21	13
C0010	0	0	1	0	1	2	3	6	3	3	0	0	0	3	3	0	0	16	3	0
C0011	0	0	1	1	0	0	1	2	5	4	0	0	10	0	0	2	0	0	2	0
C0100	0	1	0	0	1	1	7	1	1	0	0	0	0	0	0	0	0	2	1	0
C0101	0	1	0	1	0	0	100	0	3	0	0	0	0	0	0	0	0	0	0	0
C0110	0	1	1	0	0	0	6	0	1	0	0	0	0	0	0	0	0	0	0	0
C0111	0	1	1	1	0	1	1264	1	85	11	0	0	0	0	0	0	0	0	0	0
C1000	1	0	0	0	445	39	498	54	254	630	71	162	49	1083	872	261	23	0	5	1
C1001	1	0	0	1	3	0	2	1	1	8	0	0	0	6	2	1	0	0	0	0
C1010	1	0	1	0	0	0	1	0	0	3	0	0	0	1	0	0	0	0	0	0
C1011	1	0	1	1	0	0	0	0	2	0	0	0	0	0	0	0	0	0	0	0
C1100	1	1	0	0	0	0	1	0	0	0	0	0	0	0	0	0	0	0	0	0
C1101	1	1	0	1	0	0	2	0	0	0	0	0	0	0	0	0	0	0	0	0
C1111	1	1	1	1	0	0	142	0	12	1	0	0	0	0	0	0	0	0	0	0
Mutbase	T	G	G	G
>S3_201C_408C_410A_415A_418T
Clones	S3_201	S3_408	S3_410	S3_415	S3_418	Sample 1	Sample 2	Sample 3	Sample 4	Sample 5	Sample 6	Sample 7	Sample 8	Sample 9	Sample 10	Sample 11	Sample 12	Sample 13	Sample 14	Sample 15	Sample 16
C00000	0	0	0	0	0	849	1961	960	1554	1336	880	1249	796	1333	1477	1231	799	280	1370	3263	698
C00001	0	0	0	0	1	0	0	0	5	4	5	0	0	1	1	0	7	0	0	0	1
C00010	0	0	0	1	0	1	4	1	4	4	5	1	3	6	3	5	3	0	2	15	4
C00011	0	0	0	1	1	0	0	1	2	1	1	0	0	2	0	0	0	1	0	0	0
C00100	0	0	1	0	0	1	2	2	4	0	0	0	0	0	2	2	0	0	1	3	0
C00101	0	0	1	0	1	0	0	1	1	1	1	0	0	0	0	0	0	0	14	0	0
C00110	0	0	1	1	0	0	0	0	1	2	0	0	0	2	0	0	0	0	0	0	0
C00111	0	0	1	1	1	0	0	0	1	0	3	0	0	0	0	0	0	0	0	0	0
C01000	0	1	0	0	0	1	1	2	1	1	0	0	0	0	0	0	0	0	2	1	0
C01001	0	1	0	0	1	0	0	1	0	0	0	0	0	0	0	0	0	0	0	0	0
C01010	0	1	0	1	0	0	0	31	0	1	0	0	0	0	0	0	0	0	0	0	0
C01110	0	1	1	1	0	0	0	11	0	1	0	0	0	0	0	0	0	0	0	0	0
C01111	0	1	1	1	1	0	0	2	0	0	0	0	0	0	0	0	0	0	0	0	0
C10000	1	0	0	0	0	429	38	486	53	239	599	70	159	46	1002	846	249	22	0	5	0
C10001	1	0	0	0	1	0	0	0	0	0	7	0	0	0	5	3	0	0	0	0	1
C10010	1	0	0	1	0	3	0	1	1	0	1	0	0	0	5	1	1	0	0	0	0
C10011	1	0	0	1	1	0	0	0	0	0	1	0	0	0	0	0	0	0	0	0	0
C10100	1	0	1	0	0	0	0	1	0	0	2	0	0	0	1	0	0	0	0	0	0
C10110	1	0	1	1	0	0	0	0	0	1	0	0	0	0	0	0	0	0	0	0	0
C11000	1	1	0	0	0	0	0	1	0	0	0	0	0	0	0	0	0	0	0	0	0
C11010	1	1	0	1	0	0	0	1	0	0	0	0	0	0	0	0	0	0	0	0	0
C11110	1	1	1	1	0	0	0	0	0	1	0	0	0	0	0	0	0	0	0	0	0
Mutbase	T	G	G	G	G
>S3_201C_408C_410A_414A
Clones	S3_201	S3_408	S3_410	S3_414	Sample 1	Sample 2	Sample 3	Sample 4	Sample 5	Sample 6	Sample 7	Sample 8	Sample 9	Sample 10	Sample 11	Sample 12	Sample 13	Sample 14	Sample 15	Sample 16
C0000	0	0	0	0	886	2040	1002	1641	1432	957	1286	823	1427	1537	1285	855	292	1425	3444	758
C0001	0	0	0	1	1	2	10	18	34	4	1	0	8	8	2	7	3	1	13	15
C0010	0	0	1	0	1	2	8	4	2	2	0	0	7	3	3	0	0	1	5	0
C0011	0	0	1	1	0	0	2	0	5	1	0	0	2	0	0	0	0	0	0	0
C0100	0	1	0	0	1	1	411	1	18	4	0	0	0	0	0	0	0	2	1	0
C0101	0	1	0	1	0	0	98	0	3	0	0	0	0	0	0	0	0	0	0	0
C0110	0	1	1	0	0	1	175	0	12	1	0	0	0	0	0	0	0	0	0	0
C0111	0	1	1	1	0	0	236	0	24	2	0	0	0	0	0	0	0	0	0	0
C1000	1	0	0	0	448	39	501	58	256	647	71	162	50	1077	873	262	23	0	5	1
C1001	1	0	0	1	0	0	1	1	24	1	0	0	0	4	1	2	0	0	0	0
C1010	1	0	1	0	0	0	1	0	0	3	0	0	0	1	0	0	0	0	0	0
C1011	1	0	1	1	0	0	0	0	2	0	0	0	0	0	0	0	0	0	0	0
C1100	1	1	0	0	0	0	19	0	1	0	0	0	0	0	0	0	0	0	0	0
C1101	1	1	0	1	0	0	2	0	0	0	0	0	0	0	0	0	0	0	0	0
C1110	1	1	1	0	0	0	7	0	1	0	0	0	0	0	0	0	0	0	0	0
C1111	1	1	1	1	0	0	18	0	5	0	0	0	0	0	0	0	0	0	0	0
Mutbase	T	G	G	G
>S3_201C_408C_410A_414A_418T
Clones	S3_201	S3_408	S3_410	S3_414	S3_418	Sample 1	Sample 2	Sample 3	Sample 4	Sample 5	Sample 6	Sample 7	Sample 8	Sample 9	Sample 10	Sample 11	Sample 12	Sample 13	Sample 14	Sample 15	Sample 16
C00000	0	0	0	0	0	849	1963	961	1547	1327	884	1248	799	1338	1476	1236	799	278	1373	3267	698
C00001	0	0	0	0	1	0	0	5	7	8	9	0	0	4	1	0	6	0	4	0	4
C00010	0	0	0	1	0	1	1	0	9	17	1	1	0	2	3	0	3	2	1	8	4
C00011	0	0	0	1	1	0	0	0	1	0	0	0	0	0	0	0	0	0	0	0	0
C00100	0	0	1	0	0	1	2	2	3	0	0	0	0	0	2	2	0	0	1	3	0
C00101	0	0	1	0	1	0	0	6	1	0	0	0	0	0	0	0	0	0	0	0	0
C00110	0	0	1	1	0	0	0	0	0	2	0	0	0	1	0	0	0	0	0	0	0
C00111	0	0	1	1	1	0	0	1	0	0	0	0	0	0	0	0	0	0	0	0	0
C01000	0	1	0	0	0	1	1	2	1	1	0	0	0	0	0	0	0	0	2	1	0
C01001	0	1	0	0	1	0	0	377	0	14	3	0	0	0	0	0	0	0	0	0	0
C01010	0	1	0	1	0	0	0	31	0	1	0	0	0	0	0	0	0	0	0	0	0
C01100	0	1	1	0	0	0	0	9	0	0	0	0	0	0	0	0	0	0	0	0	0
C01101	0	1	1	0	1	0	0	66	0	1	0	0	0	0	0	0	0	0	0	0	0
C01110	0	1	1	1	0	0	0	1	0	1	0	0	0	0	0	0	0	0	0	0	0
C10000	1	0	0	0	0	432	38	487	53	228	599	70	159	46	1005	847	250	22	0	5	0
C10001	1	0	0	0	1	0	0	0	2	8	13	0	0	0	4	3	0	0	0	0	1
C10010	1	0	0	1	0	0	0	1	1	16	0	0	0	0	1	0	1	0	0	0	0
C10100	1	0	1	0	0	0	0	1	0	0	2	0	0	0	1	0	0	0	0	0	0
C10110	1	0	1	1	0	0	0	0	0	1	0	0	0	0	0	0	0	0	0	0	0
C11000	1	1	0	0	0	0	0	1	0	0	0	0	0	0	0	0	0	0	0	0	0
C11001	1	1	0	0	1	0	0	18	0	1	0	0	0	0	0	0	0	0	0	0	0
C11010	1	1	0	1	0	0	0	1	0	0	0	0	0	0	0	0	0	0	0	0	0
C11100	1	1	1	0	0	0	0	0	0	1	0	0	0	0	0	0	0	0	0	0	0
C11101	1	1	1	0	1	0	0	1	0	0	0	0	0	0	0	0	0	0	0	0	0
Mutbase	T	G	G	G	G
>S3_201C_408C_410A_414A_415A
Clones	S3_201	S3_408	S3_410	S3_414	S3_415	Sample 1	Sample 2	Sample 3	Sample 4	Sample 5	Sample 6	Sample 7	Sample 8	Sample 9	Sample 10	Sample 11	Sample 12	Sample 13	Sample 14	Sample 15	Sample 16
C00000	0	0	0	0	0	885	2036	994	1622	1410	934	1285	820	1409	1534	1277	847	291	1413	3416	737
C00001	0	0	0	0	1	1	4	2	13	4	14	1	3	10	3	6	7	0	2	20	10
C00010	0	0	0	1	0	1	1	10	7	18	4	1	0	3	7	0	5	3	1	9	9
C00011	0	0	0	1	1	0	0	0	0	3	0	0	0	2	0	2	2	0	0	1	3
C00100	0	0	1	0	0	1	2	2	4	2	1	0	0	0	3	3	0	0	1	3	0
C00101	0	0	1	0	1	0	0	0	0	0	1	0	0	7	0	0	0	0	0	2	0
C00110	0	0	1	1	0	0	0	1	0	0	0	0	0	0	0	0	0	0	0	0	0
C00111	0	0	1	1	1	0	0	1	0	5	0	0	0	1	0	0	0	0	0	0	0
C01000	0	1	0	0	0	1	1	3	1	1	0	0	0	0	0	0	0	0	2	1	0
C01001	0	1	0	0	1	0	0	7	0	0	0	0	0	0	0	0	0	0	0	0	0
C01010	0	1	0	1	0	0	0	1	0	0	0	0	0	0	0	0	0	0	0	0	0
C01011	0	1	0	1	1	0	0	93	0	3	0	0	0	0	0	0	0	0	0	0	0
C01100	0	1	1	0	0	0	0	1	0	0	0	0	0	0	0	0	0	0	0	0	0
C01101	0	1	1	0	1	0	1	106	0	11	1	0	0	0	0	0	0	0	0	0	0
C01110	0	1	1	1	0	0	0	0	0	1	0	0	0	0	0	0	0	0	0	0	0
C01111	0	1	1	1	1	0	0	236	0	23	2	0	0	0	0	0	0	0	0	0	0
C10000	1	0	0	0	0	445	39	497	53	232	629	71	162	49	1068	872	260	23	0	5	1
C10001	1	0	0	0	1	3	0	2	1	1	7	0	0	0	5	1	1	0	0	0	0
C10010	1	0	0	1	0	0	0	1	1	19	0	0	0	0	3	0	1	0	0	0	0
C10011	1	0	0	1	1	0	0	0	0	0	0	0	0	0	1	1	0	0	0	0	0
C10100	1	0	1	0	0	0	0	1	0	0	3	0	0	0	1	0	0	0	0	0	0
C10111	1	0	1	1	1	0	0	0	0	2	0	0	0	0	0	0	0	0	0	0	0
C11000	1	1	0	0	0	0	0	1	0	0	0	0	0	0	0	0	0	0	0	0	0
C11011	1	1	0	1	1	0	0	2	0	0	0	0	0	0	0	0	0	0	0	0	0
C11101	1	1	1	0	1	0	0	6	0	1	0	0	0	0	0	0	0	0	0	0	0
C11111	1	1	1	1	1	0	0	18	0	5	0	0	0	0	0	0	0	0	0	0	0
Mutbase	T	G	G	G	G
>S3_201C_408C_410A_411A
Clones	S3_201	S3_408	S3_410	S3_411	Sample 1	Sample 2	Sample 3	Sample 4	Sample 5	Sample 6	Sample 7	Sample 8	Sample 9	Sample 10	Sample 11	Sample 12	Sample 13	Sample 14	Sample 15	Sample 16
C0000	0	0	0	0	889	2051	1000	1681	1469	967	1291	828	1466	1554	1295	871	298	1418	3473	773
C0001	0	0	0	1	0	0	3	1	2	0	0	0	4	0	0	0	0	4	1	3
C0010	0	0	1	0	1	2	3	7	3	3	0	0	3	3	1	2	0	16	5	0
C0011	0	0	1	1	0	0	6	2	1	0	0	0	19	0	0	0	0	0	0	0
C0100	0	1	0	0	1	1	2	1	1	0	0	0	0	0	0	0	0	2	1	0
C0101	0	1	0	1	0	0	535	0	23	5	0	0	0	0	0	1	0	0	0	0
C0110	0	1	1	0	0	1	1586	2	96	11	0	0	0	0	0	0	0	0	0	0
C0111	0	1	1	1	0	0	4	0	0	0	0	0	0	0	0	0	0	0	0	0
C1000	1	0	0	0	449	39	503	59	279	649	72	162	50	1112	882	265	23	0	5	1
C1001	1	0	0	1	0	0	0	0	0	2	0	0	0	1	0	0	0	0	0	0
C1010	1	0	1	0	0	0	1	0	0	3	0	0	0	1	1	0	0	0	0	0
C1011	1	0	1	1	0	0	0	0	0	1	0	0	0	0	0	0	0	0	0	0
C1101	1	1	0	1	0	0	22	1	1	0	0	0	0	0	0	0	0	0	0	0
C1110	1	1	1	0	0	0	158	0	13	1	0	0	0	0	0	0	0	0	0	0
Mutbase	T	G	G	C
>S3_201C_408C_410A_411A_418T
Clones	S3_201	S3_408	S3_410	S3_411	S3_418	Sample 1	Sample 2	Sample 3	Sample 4	Sample 5	Sample 6	Sample 7	Sample 8	Sample 9	Sample 10	Sample 11	Sample 12	Sample 13	Sample 14	Sample 15	Sample 16
C00000	0	0	0	0	0	849	1962	960	1558	1343	884	1249	799	1339	1480	1236	802	280	1369	3270	700
C00001	0	0	0	0	1	0	0	1	7	9	10	0	0	3	1	0	7	1	0	0	2
C00010	0	0	0	1	0	0	0	0	0	1	0	0	0	1	0	0	0	0	0	1	1
C00011	0	0	0	1	1	0	0	3	1	0	0	0	0	2	0	0	0	0	4	0	0
C00100	0	0	1	0	0	1	2	2	4	0	0	0	0	0	2	1	0	0	1	3	0
C00101	0	0	1	0	1	0	0	0	2	1	1	0	0	0	0	0	0	0	14	0	0
C00110	0	0	1	1	0	0	0	0	1	0	0	0	0	1	0	0	0	0	0	0	0
C00111	0	0	1	1	1	0	0	6	0	0	0	0	0	0	0	0	0	0	0	0	0
C01000	0	1	0	0	0	1	1	2	1	1	0	0	0	0	0	0	0	0	2	1	0
C01010	0	1	0	1	0	0	0	32	0	1	0	0	0	0	0	0	0	0	0	0	0
C01011	0	1	0	1	1	0	0	374	0	14	3	0	0	0	0	0	0	0	0	0	0
C01100	0	1	1	0	0	0	0	11	0	1	0	0	0	0	0	0	0	0	0	0	0
C01101	0	1	1	0	1	0	0	65	0	1	0	0	0	0	0	0	0	0	0	0	0
C01111	0	1	1	1	1	0	0	1	0	0	0	0	0	0	0	0	0	0	0	0	0
C10000	1	0	0	0	0	430	38	488	54	245	599	70	159	46	1005	847	249	22	0	5	0
C10001	1	0	0	0	1	0	0	0	2	8	13	0	0	0	4	3	0	0	0	0	1
C10011	1	0	0	1	1	0	0	0	0	0	0	0	0	0	1	0	0	0	0	0	0
C10100	1	0	1	0	0	0	0	1	0	0	2	0	0	0	1	1	0	0	0	0	0
C11010	1	1	0	1	0	0	0	1	0	0	0	0	0	0	0	0	0	0	0	0	0
C11011	1	1	0	1	1	0	0	18	0	1	0	0	0	0	0	0	0	0	0	0	0
C11100	1	1	1	0	0	0	0	0	0	1	0	0	0	0	0	0	0	0	0	0	0
C11101	1	1	1	0	1	0	0	1	0	0	0	0	0	0	0	0	0	0	0	0	0
Mutbase	T	G	G	C	G
>S3_201C_408C_410A_411A_415A
Clones	S3_201	S3_408	S3_410	S3_411	S3_415	Sample 1	Sample 2	Sample 3	Sample 4	Sample 5	Sample 6	Sample 7	Sample 8	Sample 9	Sample 10	Sample 11	Sample 12	Sample 13	Sample 14	Sample 15	Sample 16
C00000	0	0	0	0	0	885	2029	993	1636	1424	935	1285	819	1408	1540	1274	852	293	1407	3405	744
C00001	0	0	0	0	1	1	4	2	15	7	16	1	3	12	3	8	8	2	2	21	11
C00010	0	0	0	1	0	0	0	0	0	0	0	0	0	0	0	0	0	0	0	1	0
C00011	0	0	0	1	1	0	0	0	0	1	0	0	0	1	0	0	0	0	0	0	2
C00100	0	0	1	0	0	1	2	2	6	3	3	0	0	0	3	1	0	0	16	3	0
C00101	0	0	1	0	1	0	0	1	1	0	0	0	0	1	0	0	2	0	0	0	0
C00111	0	0	1	1	1	0	0	0	1	0	0	0	0	8	0	0	0	0	0	0	0
C01000	0	1	0	0	0	1	1	1	1	1	0	0	0	0	0	0	0	0	2	1	0
C01010	0	1	0	1	0	0	0	5	0	0	0	0	0	0	0	0	0	0	0	0	0
C01011	0	1	0	1	1	0	0	99	0	3	0	0	0	0	0	0	0	0	0	0	0
C01100	0	1	1	0	0	0	0	6	0	0	0	0	0	0	0	0	0	0	0	0	0
C01101	0	1	1	0	1	0	1	1252	1	85	10	0	0	0	0	0	0	0	0	0	0
C01111	0	1	1	1	1	0	0	1	0	0	0	0	0	0	0	0	0	0	0	0	0
C10000	1	0	0	0	0	443	39	497	54	252	628	71	162	49	1077	871	260	23	0	5	1
C10001	1	0	0	0	1	3	0	2	1	1	8	0	0	0	6	2	1	0	0	0	0
C10100	1	0	1	0	0	0	0	1	0	0	3	0	0	0	1	0	0	0	0	0	0
C11011	1	1	0	1	1	0	0	2	0	0	0	0	0	0	0	0	0	0	0	0	0
C11101	1	1	1	0	1	0	0	141	0	12	1	0	0	0	0	0	0	0	0	0	0
Mutbase	T	G	G	C	G
>S3_201C_408C_410A_411A_414A
Clones	S3_201	S3_408	S3_410	S3_411	S3_414	Sample 1	Sample 2	Sample 3	Sample 4	Sample 5	Sample 6	Sample 7	Sample 8	Sample 9	Sample 10	Sample 11	Sample 12	Sample 13	Sample 14	Sample 15	Sample 16
C00000	0	0	0	0	0	885	2031	996	1632	1425	953	1284	822	1419	1535	1282	854	291	1408	3422	748
C00001	0	0	0	0	1	1	2	0	10	31	3	1	0	5	8	2	5	3	1	11	11
C00010	0	0	0	1	0	0	0	3	1	0	0	0	0	2	0	0	0	0	4	1	0
C00011	0	0	0	1	1	0	0	0	0	1	0	0	0	1	0	0	0	0	0	0	2
C00100	0	0	1	0	0	1	2	2	4	2	1	0	0	0	3	1	0	0	1	3	0
C00101	0	0	1	0	1	0	0	1	0	0	0	0	0	0	0	0	0	0	0	0	0
C00110	0	0	1	1	0	0	0	6	0	0	0	0	0	7	0	0	0	0	0	0	0
C01000	0	1	0	0	0	1	1	1	1	1	0	0	0	0	0	0	0	0	2	1	0
C01010	0	1	0	1	0	0	0	406	0	17	4	0	0	0	0	0	0	0	0	0	0
C01011	0	1	0	1	1	0	0	97	0	3	0	0	0	0	0	0	0	0	0	0	0
C01100	0	1	1	0	0	0	1	174	0	12	1	0	0	0	0	0	0	0	0	0	0
C01101	0	1	1	0	1	0	0	234	0	23	2	0	0	0	0	0	0	0	0	0	0
C01110	0	1	1	1	0	0	0	1	0	0	0	0	0	0	0	0	0	0	0	0	0
C01111	0	1	1	1	1	0	0	1	0	0	0	0	0	0	0	0	0	0	0	0	0
C10000	1	0	0	0	0	446	39	500	58	256	642	71	162	50	1070	872	260	23	0	5	1
C10001	1	0	0	0	1	0	0	1	1	22	0	0	0	0	4	1	2	0	0	0	0
C10010	1	0	0	1	0	0	0	0	0	0	0	0	0	0	1	0	0	0	0	0	0
C10100	1	0	1	0	0	0	0	1	0	0	3	0	0	0	1	0	0	0	0	0	0
C11010	1	1	0	1	0	0	0	18	0	1	0	0	0	0	0	0	0	0	0	0	0
[truncated: 10,245 more rows]
