# Supplementary material for: Inferring the Clonal Structure of Viral Populations from Time Series Sequencing
Source: PLoS Comput Biol. 2015 Nov 16;11(11):e1004344. doi: 10.1371/journal.pcbi.1004344 (PMC4646700; doi:10.1371/journal.pcbi.1004344)
Supplement: S2 Data — (CSV) [file pcbi.1004344.s002.csv]

Seg	Pos	Ref	covT_D1	covG_D1	covA_D1	covC_D1	covT_D2	covG_D2	covA_D2	covC_D2	covT_D3	covG_D3	covA_D3	covC_D3	covT_D4	covG_D4	covA_D4	covC_D4	covT_D5	covG_D5	covA_D5	covC_D5	covT_D6	covG_D6	covA_D6	covC_D6	covT_D7	covG_D7	covA_D7	covC_D7	covT_D8	covG_D8	covA_D8	covC_D8	covT_D9	covG_D9	covA_D9	covC_D9	covT_D10	covG_D10	covA_D10	covC_D10	covT_D11	covG_D11	covA_D11	covC_D11	covT_D12	covG_D12	covA_D12
1	1	3	0	12	1007	258	8	23	1507	396	6	17	1777	460	5	8	1992	502	7	12	1613	428	5	16	2115	518	1	4	879	233	3	8	971	269	6	20	1967	500	5	23	2159	579	1	10	1255	309	2	9	1360
1	2	1	1108	18	1183	64	1727	43	1722	107	2062	34	2155	130	2232	20	2361	124	1847	21	1942	80	2452	29	2599	142	984	10	1121	58	1079	13	1183	62	2242	46	2504	134	2466	37	2556	126	1401	18	1527	82	1538	19	1754
1	3	3	435	196	1852	27	633	309	2817	58	780	385	3436	72	891	372	3709	58	710	277	3052	67	923	469	4113	95	388	170	1730	21	406	174	1865	32	861	411	3872	83	947	458	4049	76	550	223	2383	48	600	251	2677
1	4	1	1787	209	94	439	2717	334	162	648	3303	421	193	795	3587	387	181	900	2962	295	153	724	3963	514	235	943	1676	168	83	393	1786	190	93	420	3719	440	218	892	3908	485	208	964	2287	244	128	566	2598	257	132
1	5	3	30	50	2459	12	45	86	3747	12	55	92	4587	17	61	69	4942	12	50	49	4047	11	66	95	5524	16	22	36	2268	6	21	34	2433	11	62	94	5124	28	71	90	5406	30	29	55	3149	9	38	61	3506
1	6	2	2	2720	11	7	1	4156	10	12	2	5126	14	15	1	5447	10	5	14	4432	7	4	1	6130	17	12	0	2470	3	3	1	2664	6	3	1	5639	23	14	0	5975	21	8	1	3449	11	4	1	3850	9
1	7	3	3	14	2726	0	9	20	4163	3	5	25	5144	0	4	26	5438	3	2	31	4432	1	7	34	6130	6	5	7	2467	1	4	17	2655	2	12	45	5627	1	11	34	5966	2	5	17	3445	0	8	18	3842
1	8	2	5	3859	9	7	7	6279	9	11	6	8007	9	7	5	8466	8	4	1	6506	10	10	4	9486	20	11	2	3816	4	2	1	3836	6	5	6	8253	19	19	8	8827	7	14	3	5112	4	7	4	5780	15
1	9	3	9	26	3848	1	20	26	6286	1	15	48	7986	3	12	58	8432	2	6	37	6492	2	19	62	9465	0	3	24	3802	1	8	22	3818	3	26	60	8225	6	18	54	8801	3	11	29	5093	0	14	31	5773
1	10	3	2	28	3911	5	0	64	6352	6	3	242	7924	6	8	48	8537	6	1	110	6503	5	10	137	9521	9	2	32	3831	4	1	35	3880	5	4	76	8354	13	6	64	8904	8	3	29	5153	7	2	55	5848
1	11	1	4116	4	6	8	6641	9	26	13	8258	12	224	19	8902	9	6	17	6776	5	91	9	9967	5	81	15	4019	1	2	10	4076	0	7	13	8743	4	13	41	9311	16	12	32	5400	2	8	9	6094	3	6
1	12	3	3	20	4111	3	2	25	6661	4	4	35	8478	6	6	41	8885	6	1	21	6865	2	4	38	10037	7	0	26	4001	6	1	29	4070	3	10	59	8728	9	3	54	9316	6	1	38	5382	2	2	37	6087
1	13	3	10	49	4155	11	22	66	6707	7	17	66	8541	14	12	100	8937	12	5	62	6926	10	18	98	10129	12	7	63	4010	7	10	58	4084	6	25	101	8787	13	22	90	9398	11	7	61	5425	11	10	71	6121
1	14	3	1	33	4202	7	3	34	6777	13	4	46	8588	14	3	26	9047	6	3	20	6987	11	2	49	10206	22	2	24	4065	2	1	28	4140	5	2	84	8870	8	4	76	9463	9	3	26	5482	5	4	37	6175
1	15	3	6	57	4205	3	6	77	6781	10	4	103	8596	7	5	103	9028	9	3	62	7010	3	4	118	10209	8	1	49	4055	6	6	53	4134	7	12	130	8877	3	8	118	9468	12	8	66	5478	8	6	75	6162
1	16	2	2	4563	2	3	5	7324	5	5	1	9227	3	2	1	9720	2	3	1	7509	6	2	4	10929	26	2	0	4356	4	0	0	4469	1	0	9	9546	12	3	0	10285	9	5	1	5948	9	0	3	6629	4
1	17	3	4	29	4583	0	4	47	7357	3	12	45	9254	5	2	53	9757	2	3	38	7544	2	5	55	10996	2	0	19	4367	1	2	26	4483	1	4	50	9605	5	3	42	10356	3	0	25	5966	3	2	26	6669
1	18	2	15	4766	6	5	21	7694	2	2	15	9674	7	8	6	10164	12	2	11	7837	6	4	15	11435	15	10	1	4565	3	1	5	4687	3	3	18	9957	14	10	11	10798	16	5	5	6207	7	2	7	6954	8
1	19	4	6	13	18	4771	4	13	24	7701	11	14	16	9690	10	8	7	10206	8	9	11	7863	17	18	26	11459	7	6	1	4567	2	5	8	4699	9	19	29	9994	16	11	24	10820	4	5	10	6223	7	5	6
1	20	1	4791	10	10	43	7714	5	22	56	9698	8	23	74	10189	11	12	74	7885	10	8	46	11470	19	20	86	4570	5	2	33	4689	6	5	48	9989	17	17	101	10833	14	27	94	6193	7	6	70	6944	5	9
1	21	2	0	4971	27	7	1	7972	27	16	3	9956	42	13	2	10485	33	8	3	8093	34	7	0	11821	58	16	1	4705	4	1	4	4838	14	5	2	10299	43	12	3	11187	30	18	0	6404	15	3	0	7129	33
1	22	3	3	26	4990	8	7	42	7995	6	8	43	9989	8	9	51	10492	9	5	47	8107	3	12	56	11874	12	2	16	4701	1	4	26	4845	5	5	60	10322	8	9	75	11178	11	7	31	6389	8	3	44	7137
1	23	2	0	5124	6	13	0	8182	10	14	2	10199	15	10	1	10749	13	8	1	8314	5	7	0	12151	18	15	1	4800	2	2	0	4989	5	5	3	10558	14	18	2	11507	13	9	1	6557	6	5	0	7283	9
1	24	3	3	31	5121	1	2	54	8169	2	2	53	10190	2	2	48	10757	2	4	31	8318	1	2	77	12163	1	2	27	4787	1	1	31	4989	0	5	63	10555	3	1	54	11501	2	3	35	6548	1	4	33	7275
1	25	2	10	5530	2	9	9	8831	20	6	6	10952	16	6	8	11685	18	4	4	8926	11	5	5	13210	38	3	1	5222	3	1	7	5424	8	0	14	11440	14	7	10	12450	16	3	6	7062	13	1	4	7880	13
1	26	3	1	24	5615	0	1	32	8971	0	3	43	11081	1	2	63	11830	0	1	34	9059	1	3	67	13380	2	0	22	5263	0	2	26	5499	0	2	58	11593	2	5	62	12615	2	3	25	7145	1	1	34	7968
1	27	1	5617	9	6	28	8989	10	8	46	11099	5	8	67	11881	7	7	51	9070	7	6	46	13452	8	9	76	5275	0	3	27	5489	0	4	53	11590	10	7	105	12632	8	10	87	7146	3	4	48	7957	7	2
1	28	4	8	36	23	5649	9	46	30	9031	10	27	27	11186	20	22	24	11945	8	25	15	9143	16	54	25	13546	3	5	5	5314	9	18	17	5554	13	46	46	11703	9	40	30	12751	9	15	15	7218	7	20	14
1	29	1	5630	16	41	57	9038	24	57	59	11167	24	39	71	11907	13	28	114	9144	13	29	58	13534	19	53	114	5289	6	10	45	5533	10	28	54	11679	27	64	109	12714	24	54	114	7175	15	26	70	7990	9	35
1	30	2	6	5886	14	2	6	9419	25	5	7	11546	18	5	6	12328	45	4	5	9463	39	1	6	13980	50	4	1	5486	9	2	6	5749	11	3	9	12130	27	8	7	13204	23	8	4	7445	14	3	4	8268	20
1	31	3	3	10	5998	3	0	24	9551	2	2	39	11696	2	5	46	12503	6	2	21	9622	4	5	31	14204	3	2	18	5553	1	3	17	5845	2	8	36	12331	2	3	38	13415	3	2	21	7569	3	1	26	8421
1	32	1	6025	7	29	17	9583	20	38	20	11791	12	27	24	12611	11	30	26	9711	3	21	17	14278	15	48	42	5604	1	4	9	5901	7	19	12	12401	11	48	35	13529	13	41	31	7651	5	17	14	8466	8	20
1	33	2	1	6269	7	0	0	9931	17	2	1	12106	23	1	2	13016	22	2	1	9966	23	1	1	14724	22	5	0	5783	6	1	4	6087	10	2	1	12820	18	2	0	13978	21	1	1	7885	9	1	1	8772	9
1	34	1	6756	8	16	43	10553	9	29	41	12947	8	15	72	13949	6	16	107	10702	5	23	97	15747	9	30	77	6209	3	4	29	6525	6	11	32	13721	10	35	89	14953	10	28	73	8443	4	8	44	9422	4	14
1	35	1	6782	26	1	35	10594	36	6	21	13007	24	7	36	13992	23	6	73	10737	19	4	87	15777	44	6	63	6214	7	3	28	6542	18	1	27	13770	35	8	75	14981	33	15	58	8465	11	4	39	9436	16	2
1	36	3	4	9	6842	3	4	27	10648	2	6	32	13056	3	6	29	14078	4	3	16	10846	2	8	39	15876	6	4	19	6238	0	2	15	6584	1	3	36	13868	2	7	42	15048	5	6	21	8504	4	5	27	9489
1	37	4	15	6	8	6850	29	10	3	10676	26	11	4	13094	19	8	10	14115	15	8	4	10866	39	9	6	15919	12	0	0	6262	15	9	3	6599	45	9	6	13884	35	12	14	15095	19	2	7	8527	17	4	3
1	38	3	2	18	6859	3	7	23	10697	4	5	29	13107	3	6	30	14114	7	2	19	10873	7	7	48	15927	4	1	20	6251	4	3	19	6605	2	11	44	13890	4	10	45	15099	5	1	20	8533	2	6	35	9506
1	39	3	3	17	7147	1	1	24	11057	3	3	28	13612	4	3	40	14642	2	2	30	11302	2	6	50	16510	6	1	10	6507	2	0	13	6866	2	2	55	14421	3	3	40	15676	4	0	14	8842	2	0	37	9868
1	40	1	7270	10	3	18	11198	8	7	34	13784	9	9	37	14849	9	3	43	11485	6	8	27	16746	13	9	55	6598	1	0	17	6965	6	3	16	14634	10	12	54	15895	8	13	70	8951	8	7	26	10006	6	4
1	41	4	6	2	18	7298	8	4	14	11255	17	5	10	13844	13	6	10	14917	10	1	9	11550	13	6	24	16818	5	2	1	6622	3	2	9	6996	14	6	21	14695	3	4	16	15996	3	1	10	8990	4	1	7
1	42	4	3	10	8	7320	8	8	13	11275	8	9	9	13881	12	7	9	14944	16	5	4	11564	18	16	12	16866	5	2	1	6636	3	5	4	7007	7	9	19	14731	12	8	17	16010	4	5	4	9000	6	9	4
1	43	4	5	13	11	7315	19	13	10	11279	18	7	11	13878	26	6	9	14940	13	5	9	11566	37	11	13	16862	13	1	1	6632	8	3	6	7004	28	19	17	14711	30	16	18	15994	7	3	9	8999	12	6	4
1	44	2	3	7328	33	6	5	11325	28	7	4	13915	32	15	3	14987	36	12	7	11575	34	15	5	16907	46	33	1	6640	20	4	3	7014	17	10	5	14765	46	14	4	16075	33	14	3	9012	15	9	4	10084	27
1	45	4	7	7	7	7379	8	6	8	11408	15	8	9	13995	25	8	4	15074	9	4	5	11654	20	13	11	17041	5	0	2	6685	5	5	3	7057	11	8	7	14862	12	17	11	16147	10	4	5	9133	9	2	5
1	46	3	0	24	7397	4	2	39	11412	5	1	44	14025	5	2	43	15104	3	0	33	11681	2	4	63	17088	8	0	19	6682	1	1	26	7053	4	1	50	14861	9	1	51	16171	8	1	32	9133	4	2	19	10160
1	47	4	8	7	6	7594	10	4	13	11654	12	4	11	14355	17	9	9	15432	12	5	5	11932	32	11	12	17443	6	4	4	6829	5	2	5	7247	12	8	10	15220	16	11	13	16542	15	7	3	9319	13	3	7
1	48	4	6	10	13	7598	10	6	12	11674	15	11	7	14370	26	6	13	15445	7	7	9	11946	19	11	15	17476	4	3	0	6842	3	4	5	7259	11	10	14	15245	15	13	22	16557	9	5	5	9336	10	5	7
1	49	4	16	5	3	7737	25	8	7	11833	32	6	11	14562	24	4	6	15669	27	5	6	12074	30	14	9	17753	12	1	3	6940	12	3	4	7364	31	14	3	15448	33	11	13	16820	140	3	7	9328	7	6	6
1	50	2	3	7904	8	2	0	12045	11	4	2	14848	11	2	3	15947	17	4	3	12299	8	2	1	18078	23	1	0	7062	8	2	1	7495	2	3	1	15735	15	4	2	17178	14	2	3	9598	4	2	2	10685	3
1	51	4	15	2	7	7937	42	11	12	12055	28	7	7	14902	25	9	12	15992	16	6	7	12334	36	8	16	18137	11	1	1	7094	15	4	3	7524	29	6	9	15782	25	4	22	17228	11	2	6	9636	19	3	6
1	52	2	0	7951	11	7	4	12100	26	13	2	14918	28	9	1	16011	26	12	1	12350	16	7	7	18169	31	12	3	7096	8	1	1	7530	16	3	0	15802	31	7	7	17248	26	10	0	9641	18	6	2	10717	16
1	53	3	6	23	8008	2	7	42	12362	5	6	59	15051	3	5	65	16091	5	6	49	12413	0	11	106	18231	15	4	26	7109	0	3	27	7570	1	10	61	15848	3	13	66	17380	2	3	39	9715	3	8	41	10741
1	54	2	4	8117	8	1	2	12524	9	7	2	15199	19	2	3	16273	16	0	3	12532	15	2	5	18455	44	3	2	7165	10	1	2	7642	7	3	4	15999	25	4	7	17582	13	2	3	9846	6	2	2	10840	9
1	55	3	2	25	8231	0	7	37	12673	1	6	40	15392	2	3	51	16465	0	3	42	12692	4	6	63	18731	3	2	23	7246	0	3	21	7737	1	7	61	16176	2	7	61	17851	2	4	46	10044	3	2	40	10941
1	56	1	8256	10	0	12	12721	24	1	17	15439	12	3	18	16532	10	2	17	12740	8	2	7	18814	16	2	35	7272	3	1	6	7759	9	0	7	16236	22	0	22	17923	22	0	26	10100	8	6	50	10969	13	0
1	57	3	13	20	8267	1	18	27	12744	2	11	44	15440	1	16	35	16543	2	10	42	12726	4	17	50	18833	1	3	11	7275	0	7	7	7785	0	15	41	16256	2	15	45	17925	3	9	39	10205	28	6	20	10988
1	58	4	9	10	17	8309	10	17	23	12802	17	12	13	15518	15	10	15	16624	13	5	14	12806	22	12	25	18968	4	0	5	7304	9	4	8	7816	14	7	26	16351	16	16	16	18013	9	4	25	10928	9	5	4
1	59	1	8293	12	5	39	12769	17	17	51	15474	8	13	72	16581	13	13	64	12775	11	9	50	18919	13	17	84	7270	5	6	40	7797	10	5	25	16283	14	19	82	17964	15	19	74	10934	8	19	33	11008	5	9
1	60	3	2	14	8492	0	1	25	13070	1	3	29	15835	2	2	34	16964	1	2	21	13060	0	0	57	19305	5	0	7	7470	0	3	15	8006	0	7	50	16698	1	3	40	18451	2	2	50	11358	2	5	16	11262
1	61	3	4	15	8515	1	16	43	13090	2	9	42	15861	5	4	44	17010	7	5	38	13085	4	6	57	19379	5	2	12	7490	2	3	17	8029	3	8	52	16775	3	10	43	18507	11	17	47	11398	9	3	27	11292
1	62	4	6	16	6	8718	9	16	12	13426	10	12	1	16276	12	15	4	17460	14	6	7	13418	20	16	5	19913	6	4	2	7694	8	8	4	8241	17	21	11	17245	11	12	17	18983	13	18	24	11690	16	6	1
1	63	3	3	11	8749	2	4	8	13459	9	0	14	16295	4	4	19	17497	3	0	10	13458	2	1	24	19939	8	0	5	7703	2	0	12	8262	4	1	36	17262	9	3	27	19021	6	1	12	11716	203	0	16	11606
1	64	3	4	30	8754	5	7	47	13460	5	4	29	16302	1	7	25	17528	5	4	22	13466	5	6	41	19939	66	1	6	7718	2	5	15	8278	2	5	43	17286	23	7	69	19030	7	20	17	11726	211	5	12	11627
1	65	3	1	21	9062	9	5	23	13885	8	8	39	16741	5	5	18	18101	11	3	16	13859	1	67	34	20586	18	2	9	7992	3	2	22	8560	5	14	49	18012	15	3	45	19713	14	1	34	12074	217	3	38	11993
1	66	3	0	26	9165	4	11	44	14013	6	9	43	16872	5	3	42	18281	3	0	32	13975	9	26	33	20890	12	0	15	8074	0	0	24	8644	5	2	62	18216	5	81	71	19814	9	18	35	12361	9	3	35	12106
1	67	3	2	35	9160	11	3	52	14035	9	5	40	16883	14	3	63	18259	18	3	33	13976	12	5	71	20770	19	2	18	8065	10	0	36	8637	8	5	84	18191	26	5	76	19917	20	3	44	12392	13	7	33	12108
1	68	4	2	3	15	9461	8	4	19	14506	12	3	14	17348	13	4	17	18865	16	3	10	14417	10	5	29	21442	2	1	8	8362	5	2	10	8911	10	3	21	18803	14	9	20	20612	263	1	7	12509	11	4	11
1	69	1	9430	27	5	24	14454	35	17	34	17312	18	9	52	18825	24	10	51	14404	13	10	29	21366	33	16	59	8347	8	3	17	8874	15	8	32	18479	37	7	325	20561	29	10	62	12726	16	8	33	12445	14	4
1	70	3	1	24	9992	1	3	33	15237	3	5	18	18153	1	5	27	19887	4	1	26	15113	1	9	48	22687	2	1	12	8853	0	3	15	9423	0	2	42	19775	2	2	43	21629	3	3	23	13300	0	1	23	13126
1	71	4	8	7	12	10134	11	10	11	15451	13	11	15	18327	24	5	7	20116	9	6	11	15296	16	14	14	22955	3	6	5	8957	11	2	3	9576	14	9	9	20022	20	13	15	21895	12	6	7	13440	11	11	9
1	72	1	10099	11	10	46	15402	12	15	72	18303	3	21	55	20034	9	18	109	15272	4	6	51	22879	14	24	108	8901	1	6	68	9536	6	9	52	19877	14	33	148	21781	18	18	141	13394	4	14	59	13226	10	14
1	73	2	2	10543	19	0	0	15985	33	3	1	18856	43	3	0	20767	46	1	3	15844	29	2	1	23738	33	4	1	9284	12	0	0	9929	31	1	3	20688	42	2	0	22653	47	2	1	13811	21	0	1	13678	23
1	74	1	10523	8	11	36	15971	10	10	48	18834	9	19	68	20757	12	26	71	15847	8	7	56	23721	11	29	95	9243	5	15	43	9899	8	16	48	20629	20	29	84	22589	14	32	86	13799	5	9	52	13639	14	13
1	75	2	1	10780	27	3	75	16185	39	3	2	19149	48	8	6	21210	49	9	3	16144	24	5	4	24232	44	8	2	9461	21	2	0	10093	67	3	5	21096	55	4	2	23106	47	5	1	14071	26	4	3	13896	35
1	76	2	14	10867	17	2	16	16355	24	5	12	19267	27	4	13	21340	51	11	10	16153	87	3	25	24347	38	9	3	9527	13	1	5	10203	19	0	15	21211	82	4	14	23245	37	3	7	14136	22	1	9	13983	19
1	77	3	2	46	10870	2	1	77	16339	9	8	64	19246	6	7	85	21351	4	1	61	16213	4	6	119	24347	6	3	33	9511	5	5	35	10201	2	3	80	21257	5	8	93	23225	6	6	54	14124	4	4	55	13974
1	78	4	15	7	19	11301	24	8	14	16912	38	5	7	19937	40	8	15	22187	29	7	9	16775	35	10	23	25273	10	0	2	9987	15	6	4	10645	30	7	23	21981	27	10	15	24179	21	3	11	14650	21	6	9
1	79	4	14	36	18	11294	16	22	22	16927	18	20	15	19953	35	24	10	22202	20	19	15	16787	31	33	18	25291	10	3	6	9990	8	12	7	10653	22	40	29	21625	26	26	14	24191	10	19	10	14664	11	14	16
1	80	3	7	38	11529	5	7	37	17188	3	10	54	20212	10	14	62	22501	6	12	49	17010	5	11	79	25574	10	5	25	10120	6	2	31	10830	3	14	53	21882	29	9	71	24564	5	8	40	14867	6	7	41	14747
1	81	4	11	20	2	11634	52	34	5	17252	23	18	1	20365	26	28	5	22643	18	16	3	17147	56	31	21	25715	7	3	4	10232	8	11	3	10908	31	39	2	22327	30	36	6	24766	23	21	4	14952	16	26	1
1	82	3	3	35	11625	8	6	45	17295	8	3	50	20353	11	4	82	22618	10	5	51	17133	7	6	87	25711	15	2	29	10205	4	2	29	10888	9	5	67	22357	10	6	69	24757	16	4	40	14961	5	2	40	14812
1	83	1	11664	18	14	34	17300	16	22	52	20354	18	18	70	22669	11	34	69	17180	13	12	36	25736	25	26	90	10198	8	11	46	10881	8	11	56	22396	19	29	82	24796	14	24	76	14988	8	17	41	14820	11	22
1	84	2	2	11921	20	1	2	17624	33	5	4	20665	45	2	2	23075	49	7	1	17439	43	4	4	26223	68	3	0	10426	21	1	2	11118	29	1	5	22754	52	2	2	25232	49	0	2	15224	31	3	0	15071	36
1	85	2	21	12391	22	3	35	18222	27	7	15	21262	32	10	19	24004	36	7	15	18022	25	11	33	27141	47	14	7	10852	15	4	10	11513	11	4	39	23476	34	5	33	26097	37	10	19	15731	25	4	23	15584	15
1	86	4	8	18	6	12418	35	38	45	18214	98	13	9	21214	47	19	4	24029	24	15	5	18065	43	36	25	27174	8	5	9	10847	10	9	4	11531	21	34	12	23508	119	33	16	26046	22	20	4	15744	19	22	9
1	87	4	35	8	6	12369	56	10	33	18182	40	10	85	21132	41	6	35	23959	36	3	16	18017	103	8	20	27095	14	3	12	10795	20	5	6	11484	70	7	13	23405	69	15	108	25954	36	4	11	15693	47	7	14
1	88	3	15	33	12328	12	32	43	18167	15	14	58	21164	9	22	53	23930	5	16	41	18014	7	33	56	27041	102	17	21	10769	5	14	30	11475	3	39	69	23321	14	32	57	26038	24	25	37	15664	9	21	38	15527
1	89	1	11780	21	5	33	17408	69	22	48	19957	30	79	43	22606	51	38	68	17012	24	15	39	25803	41	67	58	10178	10	24	30	10928	15	2	22	22073	30	9	85	24841	30	94	72	14859	29	8	40	14601	20	12
1	90	3	8	15	11847	5	23	33	17439	44	12	60	20051	15	14	34	22728	16	21	32	17047	27	59	62	25840	35	6	12	10255	2	6	15	10974	5	27	45	22129	14	21	48	24994	6	15	22	14923	7	15	27	14660
1	91	3	6	37	11957	29	31	107	17541	45	15	87	20118	51	27	84	22761	120	37	43	17162	40	201	104	25939	38	3	20	10365	5	5	28	11109	7	19	85	22248	36	9	370	24870	43	4	128	14960	20	11	55	14783
1	92	1	11802	23	43	13	17141	80	132	98	19573	74	135	66	22240	42	88	197	16800	28	51	59	25649	91	63	65	10160	6	30	12	10902	14	19	33	21852	39	57	70	24527	103	233	70	14770	32	44	23	14393	19	159
1	93	4	19	14	12	11976	51	256	30	17266	26	44	85	19807	30	47	23	22686	34	18	28	17018	199	55	46	25818	10	0	5	10320	11	7	6	11089	30	15	19	22155	77	62	224	24846	23	7	74	14917	20	13	18
1	94	3	20	31	11659	28	37	49	16958	148	28	121	19298	67	22	37	22003	105	29	44	16474	74	176	140	25220	54	4	7	10031	11	11	12	10799	15	29	60	21533	43	34	55	24485	40	8	41	14568	21	24	33	14252
1	95	3	28	69	11653	6	77	136	16964	14	51	83	19367	10	92	122	21912	24	94	64	16458	17	64	121	25368	13	10	35	10017	4	18	38	10807	2	58	142	21487	11	58	135	24429	6	19	86	14545	8	51	62	14213
1	96	2	20	12170	2	23	157	17370	22	121	56	19818	22	47	38	22774	14	25	20	16936	26	25	149	25992	42	36	2	10427	3	9	7	11200	5	9	21	22267	24	42	35	25115	33	46	11	15015	7	25	36	14642	10
1	97	3	20	25	11839	157	89	78	17035	163	40	68	19334	136	21	60	22232	154	28	49	16564	28	60	84	25649	61	11	28	10159	62	15	40	10938	23	63	99	21657	191	54	73	24668	21	26	40	14745	35	45	73	14266
1	98	3	31	53	11666	161	80	98	16883	124	110	146	19025	46	50	94	21945	118	53	86	16281	16	106	66	25300	57	12	42	10015	57	18	25	10807	34	61	99	21389	205	61	229	24202	27	24	68	14556	36	56	64	14078
1	99	3	5	38	11896	6	16	181	16862	108	31	61	18952	194	16	148	22007	44	10	103	16202	34	17	111	25363	40	3	46	10060	8	6	49	10833	9	23	103	21580	23	14	88	24319	35	11	56	14607	10	5	55	14019
1	100	1	11867	27	4	36	16857	56	31	158	19009	37	17	76	22061	44	9	60	16205	48	18	49	25211	157	29	62	10055	4	5	32	10820	19	5	36	21549	53	6	71	24128	37	37	93	14558	17	6	43	13877	90	30
1	101	3	16	35	12074	5	18	105	17197	15	14	121	19099	8	17	73	22307	20	16	88	16393	5	23	120	25521	14	2	19	10157	2	3	19	11049	2	18	89	21970	7	15	75	24528	22	3	50	14746	7	7	34	14193
1	102	4	24	16	9	12299	63	79	237	17201	50	57	146	19148	53	31	65	22542	51	16	27	16630	41	39	23	26049	10	3	6	10274	18	8	4	11257	36	36	9	22460	76	34	37	24871	19	15	48	14930	20	28	9
1	103	3	16	67	12171	10	25	189	17165	83	34	199	18842	116	9	186	22253	48	21	105	16375	47	55	135	25684	45	2	45	10122	16	9	46	11136	6	26	109	22180	48	29	129	24731	33	12	74	14837	11	20	71	14189
1	104	4	42	8	6	12661	57	69	47	17791	50	21	31	19566	68	70	30	22990	29	53	8	16983	83	26	18	26521	14	4	2	10545	24	3	4	11583	67	24	8	22933	49	53	40	25597	28	45	14	15294	32	13	18
1	105	3	9	34	12632	16	110	56	17742	20	26	78	19491	20	17	80	22961	24	8	62	16921	47	23	94	26413	57	3	32	10518	8	7	23	11552	13	18	80	22835	29	21	100	25544	38	12	42	15293	14	9	40	14615
1	106	1	12564	13	12	30	17566	78	76	55	19131	117	43	82	22697	46	48	93	16691	62	47	73	26190	76	42	104	10474	10	3	30	11476	7	11	41	22670	39	15	80	25312	35	118	78	15123	8	75	48	14459	17	22
1	107	4	13	26	13	12661	30	78	106	17584	57	42	24	19331	52	53	33	22861	26	31	30	16850	35	43	24	26395	6	10	2	10573	6	12	10	11590	24	38	30	22845	30	150	42	25461	9	51	42	15258	13	24	15
1	108	3	34	33	11800	7	79	67	16332	22	45	81	17205	17	52	63	20580	18	51	56	15211	17	62	100	24042	28	15	32	9401	8	15	35	10675	14	59	67	21017	28	73	71	23654	19	31	43	14078	8	38	38	13092
1	109	2	19	11915	11	12	31	16425	78	60	24	17252	31	44	17	20752	33	35	10	15339	25	36	33	24230	20	29	2	9479	8	4	11	10762	3	5	23	21155	19	33	40	23830	26	34	12	14153	41	10	4	13162	27
1	110	2	19	11973	18	13	62	16502	37	17	45	17263	30	11	54	20821	28	20	31	15359	25	14	37	24315	40	19	7	9533	13	4	9	10798	13	10	36	21123	36	11	46	23898	41	16	19	14220	22	5	18	13189	13
1	111	3	20	42	11851	6	36	59	16328	27	24	44	17015	21	23	59	20578	15	12	45	15165	18	39	73	24040	22	4	22	9391	3	11	30	10670	7	37	78	20851	11	37	88	23646	18	16	43	14051	8	15	40	13018
1	112	3	5	65	11933	11	18	90	16413	22	16	67	17085	15	19	103	20685	10	17	88	15234	6	14	120	24171	16	3	32	9463	2	5	54	10743	5	18	136	20939	10	17	127	23771	23	8	77	14127	4	6	53	13094
1	113	2	27	12367	13	10	44	16789	78	49	26	17492	32	15	24	21394	31	5	11	15725	30	8	44	24897	23	13	3	9872	4	0	17	11145	10	4	37	21598	16	11	41	24546	28	22	21	14543	38	9	15	13486	16
1	114	3	11	53	12330	5	34	67	16773	47	26	82	17423	14	18	108	21316	17	9	86	15657	14	21	132	24806	8	5	31	9843	0	8	36	11120	4	19	88	21527	13	19	101	24493	14	14	47	14543	8	7	42	13465
1	115	4	38	10	2	12637	62	9	19	17197	40	6	17	17787	54	8	14	21875	29	17	4	16000	61	15	14	25430	14	0	1	10163	17	6	4	11427	47	13	10	21988	69	10	37	25004	32	8	11	14834	22	8	5
1	116	3	18	37	12417	4	19	47	16868	15	18	65	17356	8	14	81	21389	9	9	51	15637	9	20	110	24918	11	4	43	9911	4	5	45	11184	3	25	98	21538	15	19	89	24560	16	14	40	14544	6	9	35	13433
1	117	3	18	88	12375	14	54	125	16794	18	28	98	17289	12	33	142	21322	13	20	114	15547	22	38	172	24840	21	7	48	9910	1	13	84	11139	10	38	138	21519	8	32	155	24497	11	12	98	14497	7	18	75	13390
1	118	2	8	13264	17	7	24	18145	18	25	16	18217	19	4	14	22861	18	6	8	16553	15	10	18	26590	26	12	0	10722	10	1	1	11945	13	0	15	22647	62	9	9	25993	24	5	9	15356	11	3	2	14175	16
1	119	3	9	56	13214	5	26	144	18045	15	21	88	18107	12	24	104	22748	9	14	79	16489	6	26	147	26438	14	10	59	10660	2	6	56	11875	9	32	141	22484	8	11	95	25899	11	14	69	15283	4	11	76	14098
1	120	2	12	13544	12	12	24	18642	17	45	11	18498	26	9	15	23383	22	69	10	16942	19	37	17	27167	23	19	1	10952	10	0	4	12226	9	5	25	22988	53	30	21	26452	23	18	15	15626	7	8	5	14507	9
1	121	3	9	55	13388	8	24	80	18426	20	10	65	18272	11	21	119	23167	12	10	71	16771	10	24	108	26852	15	6	57	10811	3	9	61	12078	4	21	99	22790	10	26	105	26194	8	12	85	15439	7	7	49	14353
1	122	3	12	77	13262	60	85	156	18163	122	40	95	18117	31	22	126	23126	36	12	70	16722	30	18	147	26670	62	4	60	10772	14	5	67	11994	33	30	127	22570	62	29	122	26016	77	19	99	15359	30	8	77	14294
1	123	2	28	13377	37	5	95	18491	74	13	46	18129	35	16	47	23351	50	9	28	16802	34	14	39	26847	46	12	6	10838	16	2	21	12069	25	3	51	22653	38	8	79	26118	71	10	35	15425	29	7	20	14588	22
1	124	3	13	97	13331	7	22	206	18400	21	16	123	18072	9	21	154	23291	12	6	108	16753	13	25	198	26693	16	1	40	10816	4	6	80	12016	7	21	154	22513	13	23	207	26023	16	7	96	15391	10	7	77	14537
1	125	3	22	57	14071	9	29	155	19249	14	20	103	18501	4	15	157	24032	12	18	98	17331	8	44	157	27539	15	3	33	11346	3	13	49	12652	3	35	102	23272	14	20	164	26990	14	10	83	15936	5	12	75	14889
1	126	4	17	4	7	14162	26	22	35	19416	23	7	7	18539	49	111	37	24006	32	21	22	17339	69	16	15	27667	5	4	4	11364	9	5	4	12701	25	15	29	23327	29	16	18	27141	13	6	21	16040	26	98	55
1	127	4	27	5	9	14074	68	15	12	19217	24	2	6	18401	83	30	57	23922	43	8	18	17278	45	17	20	27468	14	1	6	11330	17	0	3	12637	50	5	21	23085	50	16	8	27011	15	11	6	15981	22	111	79
1	128	4	38	6	20	14132	45	26	61	19292	35	7	21	18430	94	49	51	24000	43	10	28	17354	54	5	61	27555	14	6	5	11394	13	3	8	12703	55	5	25	23169	30	12	31	27178	23	5	52	16054	74	11	69
1	129	1	13999	26	16	154	19160	45	54	112	18345	28	27	99	23948	68	65	139	17315	28	35	107	27394	47	24	227	11351	6	12	105	12632	11	8	107	22995	62	18	183	26971	46	77	167	16008	34	34	108	14652	22	85
1	130	2	19	14322	49	8	40	19609	52	8	23	18550	36	3	27	24298	74	18	13	17622	47	4	40	28007	74	13	4	11607	23	0	12	12921	32	6	39	23362	65	6	26	27514	71	10	15	16768	70	74	14	14999	50
1	131	4	21	9	10	14316	45	17	24	19592	30	9	16	18481	41	26	31	24207	32	19	29	17538	43	22	34	27972	13	4	4	11579	23	9	6	12891	28	27	19	23324	42	24	17	27474	82	11	13	16779	28	11	30
1	132	3	24	30	14321	8	40	36	19615	16	37	55	18397	13	38	64	24171	16	31	42	17520	12	55	69	27945	9	5	27	11586	3	21	18	12894	7	67	64	23228	11	41	77	27422	17	25	42	16846	2	25	55	14877
1	133	4	23	10	9	14350	41	40	27	19633	10	19	8	18386	35	23	10	24225	20	25	16	17551	42	28	31	27986	8	4	0	11564	14	11	0	12902	39	13	4	23245	50	18	16	27507	18	13	28	16856	10	15	12
1	134	1	13769	3	36	40	18919	23	85	54	17440	4	29	53	23262	15	34	46	16751	8	40	36	26910	24	63	53	11108	0	10	25	12409	1	17	41	22175	6	34	80	26452	15	51	71	16294	21	30	29	14255	6	25
1	135	1	13830	14	4	21	19031	35	26	38	17525	14	17	23	23350	15	43	22	16816	15	36	20	26957	22	42	98	11165	3	2	8	12480	10	2	13	22279	15	12	32	26566	27	41	42	16365	13	10	31	14311	8	14
1	136	3	6	15	13814	19	20	60	19026	13	5	34	17527	9	15	85	23317	13	7	38	16842	8	16	81	26995	26	2	19	11166	2	7	17	12483	6	17	62	22220	12	15	48	26616	17	6	44	16331	11	5	28	14346
1	137	2	30	14201	27	9	39	19615	68	7	29	18091	54	3	32	24060	49	5	24	17338	45	6	45	27779	100	12	3	11588	7	2	15	12903	19	3	31	22768	46	6	36	26638	62	15	25	16794	30	7	14	14686	27
1	138	2	12	14287	22	11	26	19676	41	56	12	18181	40	25	12	24115	49	97	14	17349	67	44	23	27957	62	38	4	11649	9	5	8	12972	22	8	17	22859	49	22	20	26800	39	59	9	16877	23	15	21	14736	22
1	139	3	5	59	14014	21	12	65	19426	36	8	58	17752	17	14	94	23669	36	7	51	17037	21	16	142	27442	24	2	45	11421	2	8	29	12759	13	6	78	22403	27	8	83	26346	41	6	59	16603	13	3	40	14498
1	140	1	13949	11	16	33	19272	31	46	65	17552	42	14	46	23509	15	23	76	16880	9	23	46	27301	22	43	79	11359	1	3	27	12676	7	11	34	22205	9	33	71	26135	18	33	95	16494	24	21	44	14368	7	11
1	141	2	7	14169	22	10	21	19528	37	25	18	17754	23	12	17	23779	35	27	14	17077	30	15	24	27598	69	28	5	11534	14	3	3	12889	11	10	5	22464	21	12	6	26527	29	31	3	16715	15	10	9	14564	14
1	142	3	11	37	14467	9	36	43	19883	30	168	51	17869	11	15	73	24219	13	16	46	17389	17	24	78	28040	45	3	35	11830	1	6	36	13174	2	17	74	22715	32	19	92	26891	116	9	57	16987	8	12	45	14807
1	143	3	12	37	14498	18	26	54	19960	22	108	246	17745	29	21	58	24296	14	17	59	17437	16	28	123	28083	41	6	22	11871	2	27	91	13136	4	15	86	22785	20	76	107	27012	30	5	49	17051	12	11	38	14874
1	144	3	5	52	14538	13	13	85	19962	36	8	165	17857	98	12	90	24309	17	8	79	17456	7	31	144	28097	31	3	38	11890	2	5	46	13230	9	16	114	22786	31	63	109	27126	54	8	62	17079	15	17	63	14874
1	145	1	14510	14	10	47	19900	46	44	50	17578	282	138	54	24220	35	59	64	17391	49	41	40	27910	148	99	85	11877	7	2	24	13216	9	7	43	22752	30	51	68	27062	53	82	113	17008	10	15	44	14882	17	14
1	146	2	7	14692	24	16	6	20176	53	28	8	17942	81	12	21	24515	53	10	6	17574	48	13	10	28197	199	30	1	12023	21	2	1	13338	32	7	3	23016	54	20	10	28345	58	25	8	17200	21	7	5	15114	20
1	147	2	24	14741	22	3	36	20280	24	12	24	17835	30	14	20	24575	29	4	23	17569	29	5	46	28327	47	43	2	12107	10	2	13	13374	11	11	29	23039	20	5	38	28428	42	14	20	17257	20	6	16	15138	15
1	148	3	4	56	14740	11	5	61	20285	12	90	75	17592	94	13	88	24549	22	6	62	17566	16	18	130	28343	20	4	31	12095	0	3	44	13358	15	11	79	23009	14	13	87	28383	53	8	45	17266	7	6	43	15139
1	149	1	14698	9	12	21	20033	16	24	193	17617	11	51	31	24374	40	60	53	17477	22	24	32	28037	54	213	53	12021	1	4	16	13279	8	6	47	22890	15	27	55	28153	21	111	61	17210	5	16	36	15047	5	10
1	150	2	4	14552	29	9	132	19871	53	20	54	17243	46	100	27	24158	74	28	5	17265	80	15	21	27894	69	29	1	11912	19	4	4	13190	22	15	10	22698	42	11	29	27984	46	27	8	17086	36	9	10	14900	30
1	151	3	5	43	14448	17	13	63	19936	20	16	54	17240	58	18	83	24098	40	13	72	17221	19	35	118	27721	35	0	31	11862	5	17	38	13104	14	16	67	22635	20	40	139	27782	32	22	62	17013	9	6	58	14810
1	152	1	14568	15	11	43	19936	24	140	43	17275	20	36	68	24221	44	61	77	17369	19	36	37	27871	59	38	108	11953	2	6	41	13224	14	8	38	22738	33	44	68	28078	75	21	82	17172	13	22	40	14891	62	20
1	153	2	3	14652	18	5	10	19966	48	16	48	17216	37	29	5	24337	74	15	2	17436	43	8	13	27999	52	21	1	12033	15	3	2	13319	16	3	8	22768	65	15	17	28156	46	31	1	17257	37	4	3	14956	47
1	154	2	25	14664	25	12	122	19886	48	35	22	17207	42	8	30	24354	51	32	15	17474	21	16	39	28035	45	15	8	12084	12	2	12	13354	23	2	115	22630	65	186	69	28218	46	7	18	17306	27	5	48	14991	29
1	155	4	14	19	18	14617	35	33	30	19893	17	9	13	17074	39	21	36	24237	27	9	12	17362	69	18	26	27834	13	8	2	12012	18	9	6	13319	93	83	32	22624	38	24	22	28096	16	17	18	17185	23	32	9
1	156	3	34	37	14539	13	43	47	19785	32	23	26	16995	19	40	49	24163	26	18	34	17295	16	51	62	27587	134	7	26	11973	6	19	26	13257	7	58	158	22452	66	54	58	27943	17	20	37	17077	13	36	27	14842
1	157	3	5	47	14859	43	8	47	19978	189	15	41	17196	36	9	64	24554	38	9	42	17528	37	25	93	27906	151	7	42	12170	11	5	40	13478	25	24	85	21786	1074	36	74	28400	35	12	41	17289	14	38	35	15096
1	158	1	15001	16	15	10	20252	37	38	17	17242	26	32	41	24612	45	97	42	17581	24	45	37	27933	62	246	46	12291	4	6	19	13591	12	7	35	22923	28	41	63	28597	19	30	64	16876	20	14	34	15171	11	32
1	159	2	11	15393	24	21	42	20785	37	21	11	17713	18	11	23	25289	43	31	23	18015	33	25	45	28894	54	36	4	12638	10	6	13	14016	22	6	123	23215	81	26	28	29352	36	19	5	17374	17	11	31	15597	22
1	160	3	23	35	15260	4	27	37	20517	17	16	40	17473	14	40	60	24987	23	27	57	17783	15	41	147	28469	97	9	30	12481	1	7	28	13873	2	30	81	22441	20	35	77	29027	13	20	47	17012	1	37	45	15392
1	161	3	18	79	15199	17	29	115	20465	30	10	75	17431	9	37	142	24853	19	38	79	17716	8	35	183	28424	24	5	49	12428	6	6	77	13785	10	29	290	22665	72	23	148	28873	18	11	70	16958	8	15	82	15320
1	162	3	14	71	15334	13	10	194	20424	86	7	74	17182	26	23	119	24932	36	23	116	17651	15	61	127	28370	94	5	51	12475	4	2	49	13883	12	14	783	22067	31	15	113	29017	23	18	62	17022	14	25	112	15290
1	163	1	15323	53	12	38	20434	159	18	56	17008	25	24	179	24935	50	26	80	17684	43	13	39	28339	98	38	96	12492	12	6	24	13846	27	11	54	22033	701	24	71	28965	50	15	101	16888	29	14	48	15266	69	17
1	164	3	14	27	15394	6	22	54	20610	5	118	33	17281	12	29	83	25015	19	34	48	17740	8	91	88	28197	225	4	23	12535	3	11	35	13910	5	20	79	22725	25	15	68	29079	6	16	38	16947	8	16	39	15376
1	165	4	15	21	19	15473	34	73	75	20618	17	43	212	16977	64	66	60	25026	21	45	56	17790	216	61	99	28229	14	9	4	12593	13	16	2	14054	37	34	6	22910	27	38	23	29218	29	28	4	17108	23	31	23
1	166	4	31	12	51	15316	52	98	53	20440	273	48	225	16575	94	85	66	24793	98	49	53	17583	152	243	91	27891	20	5	14	12502	16	11	19	13950	33	24	45	22660	45	35	52	28986	24	30	27	16972	35	22	47
1	167	4	19	29	21	15558	71	45	24	20751	161	16	158	17109	47	63	41	25241	74	48	37	17862	79	86	14	28550	15	11	2	12716	17	15	4	14195	45	34	23	22998	42	32	20	29480	17	23	15	17275	17	26	18
1	168	3	27	36	15536	8	36	49	20606	25	90	30	16982	40	50	90	24968	26	25	57	17718	16	203	59	28104	31	11	25	12611	5	20	30	14146	4	35	88	22580	25	28	65	29330	12	17	38	17180	8	26	54	15228
1	169	3	35	32	15594	15	44	71	20671	32	253	39	16730	147	57	104	25013	30	46	70	17716	19	74	209	28174	33	13	20	12658	10	16	32	14187	14	38	278	22418	20	38	57	29427	20	20	36	17250	13	28	36	15283
1	170	1	15309	22	15	29	20208	56	78	65	16472	55	32	47	24207	90	29	61	17131	70	19	48	27451	95	66	74	12291	4	7	31	13855	13	5	49	21552	42	228	460	28816	34	20	82	16926	21	16	33	14868	22	15
1	171	1	15217	25	18	29	20127	56	35	34	16359	46	24	38	24046	85	93	49	17051	45	60	31	27327	121	112	57	12216	6	6	18	13761	10	11	30	21520	78	31	445	28679	37	31	49	16836	17	14	26	14749	28	11
1	172	3	11	22	15481	10	6	66	20408	13	214	142	16228	5	122	88	24371	20	87	84	17245	5	126	110	27609	74	2	14	12453	2	1	22	13992	5	22	140	22167	18	14	59	29116	17	7	34	17140	5	21	24	15068
1	173	4	38	25	5	15313	71	31	27	20173	80	39	173	16026	60	136	28	24064	32	101	29	16951	89	197	90	27167	16	10	2	12313	21	26	2	13853	60	54	17	21924	69	37	18	28875	40	22	6	17041	38	27	26
1	174	3	18	63	15216	16	26	83	20054	18	28	172	16004	7	36	169	23896	16	44	137	16786	8	37	225	26987	20	6	43	12238	4	8	35	13758	8	32	107	21691	15	33	104	28642	23	42	67	16843	5	17	60	14682
1	175	2	25	15499	22	12	29	20913	46	12	21	16167	68	17	34	24480	38	20	29	17079	34	12	43	27352	77	31	4	12462	10	5	7	14237	23	12	34	21950	33	17	30	29052	38	18	13	17117	25	15	21	14849	32
1	176	4	22	32	14	15396	37	42	23	20837	128	90	92	15797	59	55	22	24253	33	41	13	16917	62	112	33	27002	11	9	5	12391	11	18	15	14180	33	45	23	21773	44	42	23	28868	35	21	12	16996	22	18	19
1	177	3	29	64	15482	13	37	75	20959	15	25	83	16048	7	57	113	24387	16	33	67	16963	6	49	124	27089	21	11	38	12497	3	18	59	14270	10	57	117	21760	22	34	111	29023	14	22	91	17042	8	25	74	14755
1	178	2	28	15706	15	15	34	21448	21	28	12	16137	96	16	103	24722	33	22	18	17233	30	10	32	27439	24	25	6	12654	7	5	16	14538	21	6	41	22052	15	33	39	29648	35	17	22	17367	4	11	28	14924	19
1	179	3	9	47	15828	11	11	69	21609	18	4	97	16252	7	16	63	24980	22	21	50	17333	11	21	100	27552	8	6	43	12772	1	5	54	14662	6	31	91	22149	14	20	97	29843	15	11	61	17498	7	9	55	15045
1	180	1	15949	7	1	197	19674	26	12	2329	16236	54	41	43	24744	15	14	606	17411	14	9	179	27889	19	16	57	13028	3	2	18	14267	7	4	691	22503	11	5	60	30277	13	26	89	17716	12	7	73	15243	6	3
1	181	3	6	37	16047	17	12	43	21904	26	11	32	16215	13	19	41	25225	23	18	28	17471	18	21	45	27806	41	3	16	12966	1	4	32	14905	7	10	62	22431	14	9	84	30197	14	6	36	17711	10	11	34	15228
1	182	3	26	96	15952	11	65	108	21776	18	33	54	16136	17	39	130	25106	15	32	78	17398	11	76	148	27616	13	14	63	12910	5	20	101	14835	12	47	117	22287	19	44	141	30041	35	16	90	17624	14	23	71	15152
1	183	2	9	16293	15	12	19	22188	29	25	15	16369	31	18	12	25545	53	22	19	17704	40	15	55	27963	107	38	1	13192	6	4	6	15158	8	10	71	22636	38	24	11	30586	35	26	5	17921	16	17	7	15439	8
1	184	3	21	77	15990	7	39	87	21707	28	24	89	16045	14	38	167	25000	49	24	85	17401	34	91	161	27405	76	9	55	12953	2	16	78	14834	9	66	147	22214	25	36	123	30062	20	20	90	17614	9	25	76	15130
1	185	2	6	16611	17	3	27	22648	30	13	19	16549	43	13	45	25995	38	37	41	18037	26	12	62	28358	28	28	5	13572	9	4	9	15551	4	6	27	23135	39	14	19	31098	56	14	15	18216	14	8	13	15666	16
1	186	2	34	16608	30	8	45	22704	51	11	24	16597	38	10	43	26062	56	15	31	18078	30	23	61	28274	85	56	5	13628	14	2	17	15528	22	6	50	23123	39	9	32	31133	34	15	19	18246	32	2	19	15689	20
1	187	3	7	78	16534	29	14	77	22621	49	15	97	16493	37	31	127	25900	68	31	129	17907	54	44	125	28078	76	6	43	13615	13	8	61	15445	26	23	106	22863	84	20	119	30927	45	5	64	18159	27	29	73	15584
1	188	1	16663	12	17	24	22748	25	28	44	16513	73	38	54	26079	44	48	51	18009	89	38	29	28177	128	31	49	13712	3	7	20	15560	6	13	34	23019	28	19	60	31131	27	29	60	18276	10	13	26	15687	30	22
1	189	3	15	62	16488	20	20	72	22474	28	31	195	16206	78	58	75	25858	48	44	93	17809	38	40	105	27878	71	5	79	13566	7	13	57	15401	11	18	118	22732	24	30	96	30788	30	19	63	18084	16	9	70	15528
1	190	3	23	73	16679	16	36	102	22653	35	76	87	16386	97	51	91	26120	99	37	119	17921	85	91	145	28048	96	8	54	13746	46	11	57	15610	16	40	107	22960	52	25	113	31099	40	18	70	18296	28	21	62	15707
1	191	1	16670	29	18	45	22583	67	42	62	16207	60	177	86	26059	53	56	100	17952	34	37	51	27938	84	63	113	13747	10	8	55	15594	21	9	54	22901	49	39	60	30953	143	29	102	18284	26	16	56	15608	29	42
1	192	2	3	16727	58	15	18	22659	81	36	49	16317	62	79	24	26086	110	68	27	17891	84	57	86	27849	122	80	4	13816	32	5	4	15633	38	6	46	22724	216	53	16	31069	136	58	7	18306	42	18	9	15682	51
1	193	2	11	16738	6	20	44	22620	36	30	40	16097	120	94	33	25962	92	53	44	17783	57	46	46	27626	125	96	10	13747	24	5	4	15607	15	8	54	22659	64	143	27	31003	62	30	11	18267	15	11	15	15588	30
1	194	3	14	80	16429	29	19	91	22271	36	17	62	16004	31	42	130	25657	25	28	81	17590	19	56	180	27138	29	11	41	13584	9	3	60	15366	11	46	105	22280	50	20	148	30475	30	11	80	17916	26	20	67	15315
1	195	2	26	16642	20	27	44	22477	35	39	42	16108	51	53	50	25936	63	21	31	17742	33	33	60	27458	40	39	8	13768	8	13	12	15550	13	15	98	22520	37	35	40	30970	31	46	22	18184	15	23	28	15482	11
1	196	3	6	57	16282	24	24	64	22091	35	21	72	15714	25	28	84	25306	44	27	60	17355	36	43	104	26796	48	4	51	13396	10	5	36	15248	12	27	122	21944	70	31	119	30461	42	10	71	17794	24	11	62	15122
1	197	1	16320	6	13	77	22126	24	46	80	15728	18	26	63	25355	43	52	90	17344	47	22	56	26695	45	181	89	13443	18	3	59	15291	3	10	64	21879	123	35	162	30601	16	41	118	17905	7	12	51	15185	23	17
1	198	2	13	16419	16	17	27	22170	66	37	7	15761	52	24	21	25481	44	24	13	17416	61	23	25	26880	84	40	6	13536	12	3	2	15375	16	8	48	22069	86	35	19	30768	49	32	13	17982	12	13	7	15248	29
1	199	3	22	53	16218	17	24	72	21954	34	17	58	15509	19	25	99	25151	25	26	60	17140	70	35	239	26396	40	10	52	13371	5	14	33	15200	4	40	268	21543	78	37	88	30444	31	14	49	17764	7	17	47	15071
1	200	1	16313	17	12	36	22046	22	34	54	15542	29	19	40	25191	40	70	84	17237	16	47	44	26531	35	79	92	13456	4	3	34	15257	3	4	49	21855	23	22	80	30458	19	27	250	17849	7	13	41	15072	11	12
1	201	1	16313	22	19	34	22025	46	42	38	15522	17	21	57	25230	34	55	115	17246	13	31	62	26383	50	158	119	13478	6	4	21	15258	12	6	39	21777	57	34	70	30579	47	27	90	17852	15	20	37	15134	12	9
1	202	4	30	9	11	16420	44	31	18	22128	19	24	26	15587	37	16	65	25386	88	19	36	17223	56	70	49	26565	21	4	15	13522	17	11	7	15344	90	21	12	21851	69	13	16	30741	21	6	11	17941	26	16	17
1	203	4	21	14	13	16544	33	25	32	22260	20	13	14	15733	32	24	25	25577	44	26	8	17382	63	109	28	26661	14	4	16	13670	12	10	13	15497	55	14	43	21974	43	19	31	30920	30	12	19	18062	33	9	11
1	204	1	16230	6	13	68	21830	18	38	67	15308	12	19	47	24903	30	51	110	16919	17	29	61	26055	57	32	120	13371	8	4	54	15172	4	9	56	21347	28	49	116	30290	17	30	118	17702	8	13	60	14947	27	15
1	205	2	18	16282	30	17	26	21906	42	41	16	15373	43	12	25	25020	67	20	23	16902	98	11	25	26167	70	28	7	13418	19	4	9	15222	22	7	58	21363	65	66	58	30313	55	74	13	17754	32	10	32	14972	29
1	206	3	13	52	16388	7	23	79	21967	8	11	44	15457	10	29	106	25065	21	25	84	16942	13	47	111	26102	18	12	41	13471	2	7	58	15300	5	50	105	21396	20	59	111	30339	93	13	48	17833	4	20	57	15014
1	207	2	23	16457	14	17	33	22022	20	34	12	15487	22	5	61	25106	41	21	33	17005	18	18	57	26205	39	34	11	13523	10	4	13	15379	9	8	34	21550	25	19	41	30571	18	43	19	17871	35	11	22	15085	20
1	208	3	12	50	16390	6	19	83	21903	25	12	38	15411	12	21	148	24959	24	20	75	16806	20	64	150	25515	15	7	41	13464	1	13	61	15283	2	38	89	21364	14	33	115	30300	58	13	73	17780	4	8	61	14975
1	209	2	8	16595	14	38	40	22211	15	62	17	15652	7	28	34	25353	80	39	30	17134	24	40	54	26042	60	37	11	13781	5	8	11	15587	3	14	32	21667	23	41	53	30784	24	57	16	18080	8	36	30	15237	20
1	210	3	15	35	16534	5	40	49	22138	6	17	45	15552	15	44	67	25257	18	21	103	16974	23	71	139	25770	37	6	43	13676	2	13	47	15491	1	32	80	21557	8	32	96	30592	15	17	54	17985	6	9	59	15142
1	211	3	34	24	16635	49	64	61	22167	58	17	34	15683	33	44	64	25394	46	34	94	17103	25	50	204	25862	48	12	21	13887	11	21	24	15623	22	57	58	21670	50	53	66	30771	74	24	33	18129	28	20	46	15259
1	212	3	8	95	16676	14	21	102	22230	25	14	72	15656	12	39	99	25467	26	58	85	17158	19	83	138	26337	75	12	67	13873	3	9	70	15619	7	20	103	21681	41	16	140	30827	26	5	82	18143	15	15	72	15267
1	213	1	16399	26	17	18	21848	46	41	42	15235	27	24	37	24890	43	20	45	16765	73	37	35	25783	78	52	58	13541	14	14	17	15317	21	20	19	21179	47	58	48	30265	41	36	58	17815	31	23	25	14918	19	43
1	214	2	4	16674	23	20	15	22239	44	28	10	15496	20	22	32	25265	47	34	34	17032	44	42	26	26116	55	77	1	13864	12	8	3	15626	30	7	18	21577	38	33	16	30850	33	35	8	18130	22	23	5	15185	18
1	215	3	26	53	16442	11	34	88	21936	16	31	46	15160	13	48	91	24799	35	51	58	16727	51	43	105	25618	82	16	40	13589	1	8	50	15411	10	41	70	21225	27	40	75	30425	6	14	57	17892	11	21	50	14984
1	216	3	19	62	16394	16	27	66	21933	21	14	49	15153	14	58	105	24761	30	52	59	16707	41	44	142	25517	77	7	41	13581	4	13	49	15393	12	39	101	21147	15	33	114	30339	10	17	72	17829	6	19	55	14947
1	217	4	37	41	26	16651	34	27	45	22066	19	19	36	15299	47	32	43	24946	31	17	35	16837	48	66	40	25735	16	48	7	13750	14	23	15	15650	50	67	31	21324	33	54	37	30708	30	30	29	18105	23	35	16
1	218	3	21	59	15960	11	19	68	20944	21	26	58	14234	16	42	75	23460	19	30	66	15883	10	58	118	24165	68	10	42	12943	5	13	58	14944	6	35	62	20358	20	34	102	29355	22	17	65	17265	11	17	41	14349
1	219	2	16	16290	18	2	28	21302	24	33	17	14639	25	4	21	23930	31	14	100	16106	34	13	43	24581	82	28	4	13245	19	2	7	15323	13	3	44	20709	39	61	27	29921	36	6	21	17597	26	7	13	14612	17
1	220	2	17	16318	44	7	30	21287	45	6	10	14583	24	6	23	23843	60	12	33	15994	48	62	37	24448	107	27	5	13387	18	4	9	15332	33	3	25	20778	53	14	33	29979	67	13	13	17688	36	6	16	14623	31
1	221	2	9	16582	14	18	26	21536	27	34	19	14754	16	25	21	24220	19	24	85	16247	26	27	33	24719	22	114	3	13632	8	5	4	15553	12	9	21	21086	18	51	15	30417	29	27	12	17970	18	5	17	14830	7
1	222	3	24	64	16576	5	43	71	21522	15	20	45	14762	9	32	84	24151	7	59	93	16180	6	67	116	24641	17	9	47	13612	3	14	49	15545	1	48	78	21061	10	37	128	30349	6	14	56	17966	7	19	56	14782
1	223	4	24	7	6	16566	66	19	12	21387	27	14	183	14519	34	11	1	23952	39	20	44	16072	55	10	60	24529	12	3	2	13586	15	4	14	15493	39	24	43	20993	43	28	8	30270	26	4	10	17903	20	13	33
1	224	3	17	48	16509	11	22	56	21317	16	11	45	14673	7	19	68	23816	10	74	37	15996	13	47	105	24313	23	5	45	13593	6	6	41	15474	7	75	102	20765	47	13	120	30087	15	9	64	17836	10	15	90	14437
1	225	3	11	70	15860	6	14	64	20436	26	8	55	13841	7	11	81	22625	14	36	69	15140	25	43	175	23106	31	3	46	12865	2	6	66	14809	3	31	98	19900	14	19	107	29001	9	12	71	17115	8	9	60	13842
1	226	3	4	55	15931	12	14	113	20396	15	26	124	13793	6	12	89	22670	9	21	92	15150	34	54	138	23121	28	3	64	12939	2	5	53	14880	8	15	120	19944	14	28	102	29101	13	6	56	17158	9	11	69	13874
1	227	4	10	2	4	16228	32	26	38	20636	11	105	11	14135	22	19	0	23016	47	44	34	15349	52	73	38	23325	7	3	1	13217	11	2	5	15147	22	48	18	20248	25	35	15	29464	22	7	6	17414	13	37	2
1	228	4	14	14	4	16099	29	44	22	20425	19	17	52	14046	29	16	17	22832	19	14	20	15271	81	23	11	23129	10	1	4	13129	10	4	3	15045	19	17	15	20091	36	24	13	29218	16	10	8	17269	13	5	10
1	229	4	9	2	4	16238	24	13	25	20542	12	48	8	14089	9	15	11	22948	10	13	10	15261	16	6	21	23129	8	2	3	13262	10	1	5	15180	15	10	14	20085	29	11	14	29394	14	5	6	17381	8	7	11
1	230	1	15743	3	6	79	19843	7	27	83	13282	6	68	69	22186	13	45	127	14616	4	41	134	22166	32	24	95	12828	4	4	98	14668	4	2	101	19401	9	5	99	28542	16	24	155	16427	7	9	78	13482	2	15
1	231	1	15796	12	8	24	19872	24	20	52	13263	60	14	66	22259	18	19	74	14672	26	14	65	22220	16	12	48	12898	4	5	17	14729	8	11	24	19465	14	14	32	28670	16	13	50	16481	7	8	33	13521	9	7
1	232	1	15885	8	10	14	19965	8	24	20	13326	16	359	17	22340	12	20	37	14746	26	23	22	22214	16	39	47	12952	3	7	10	14782	3	6	28	19540	11	17	37	28799	11	24	44	16596	2	9	30	13593	3	7
1	233	2	19	15800	25	7	22	19812	38	21	8	13538	41	3	18	22122	40	13	27	14603	36	8	24	22022	38	17	6	12889	12	2	9	14733	15	7	14	19435	53	7	25	28603	30	15	10	16530	21	10	10	13483	23
1	234	2	20	16000	19	4	20	19986	23	13	5	13416	328	10	6	22312	39	15	19	14715	45	10	17	22135	48	15	3	13063	10	2	7	14911	19	4	12	19624	30	27	17	28839	34	21	8	16760	19	8	12	13626	14
1	235	3	16	63	15914	6	22	56	19867	13	6	44	13650	6	20	79	22162	19	15	52	14637	23	29	95	21921	63	5	42	13002	1	10	52	14822	3	45	64	19503	11	21	72	28668	10	9	65	16645	4	14	54	13546
1	236	2	6	15993	19	5	11	19932	19	9	4	13688	26	5	17	22224	43	16	26	14669	21	9	50	21974	41	11	0	13061	13	4	3	14888	16	4	11	19566	40	26	12	28775	38	16	5	16741	19	7	10	13628	17
1	237	4	22	6	15	15619	29	7	15	19407	18	7	7	13220	26	11	16	21564	28	21	12	14190	31	46	106	21188	25	0	4	12692	17	4	14	14519	51	23	13	19083	36	8	19	27996	22	5	11	16295	18	2	12
1	238	3	15	19	15534	11	20	31	19246	14	12	18	12932	177	25	31	21380	19	30	22	14089	10	64	54	21000	19	3	10	12628	7	11	17	14414	13	23	44	18930	17	44	37	27718	7	13	21	16171	5	14	24	13141
1	239	3	14	35	15649	10	29	35	19347	22	7	27	13074	12	47	53	21420	42	28	44	14109	27	51	81	20995	85	2	16	12736	6	10	26	14531	6	42	61	19016	21	19	82	27898	20	7	37	16273	32	14	34	13203
1	240	3	13	29	15667	10	64	38	19320	10	148	42	12921	6	23	98	21417	12	32	75	14085	18	57	81	21053	15	2	21	12747	5	6	30	14544	3	54	65	18992	35	33	91	27929	4	12	42	16286	12	4	34	13232
1	241	3	21	64	15677	13	30	59	19317	12	58	96	12765	4	34	103	21332	27	44	77	13885	17	82	199	20671	33	4	45	12758	6	9	57	14544	1	34	73	19036	10	41	111	28004	15	24	71	16299	19	14	54	13205
1	242	4	11	17	26	15497	26	17	27	19042	19	29	60	12577	64	40	34	20905	32	41	28	13625	71	94	34	20364	9	3	14	12516	10	6	17	14347	68	55	75	18667	21	40	30	27600	11	242	18	15891	18	20	16
1	243	2	9	15568	32	12	17	19014	46	5	8	12507	35	55	34	20927	68	10	30	13603	47	21	56	20024	344	60	1	12607	10	1	4	14401	23	3	22	18703	66	36	23	27657	30	9	138	16030	27	9	22	12988	27
1	244	3	13	31	15548	9	32	44	18975	14	21	34	12531	7	29	62	20877	23	34	40	13547	35	47	61	20241	44	0	22	12575	3	7	27	14392	3	44	64	18617	82	13	77	27556	16	12	91	15837	224	12	34	12963
1	245	3	9	62	15509	26	9	63	18961	25	17	93	12457	14	19	88	20831	36	14	69	13506	40	34	124	20142	35	2	36	12553	8	3	36	14371	15	11	89	18635	42	10	78	27521	21	63	55	15920	96	16	57	12934
1	246	4	20	9	29	15443	31	26	43	18766	12	20	23	12414	48	40	35	20610	66	29	45	13316	71	59	185	19569	18	5	9	12449	19	2	17	14264	38	32	48	18393	30	48	36	27245	15	120	119	15694	24	24	25
1	247	2	7	15349	23	2	18	18616	36	9	13	12240	66	9	19	20376	60	18	19	13185	50	12	34	19441	137	32	5	12287	16	1	7	14153	25	3	63	18138	46	28	10	27007	60	6	11	15589	158	6	8	12696	35
1	248	3	5	47	16104	6	9	71	19228	18	2	81	12748	5	18	69	21025	51	11	44	13491	32	16	214	19961	22	7	47	13024	5	7	42	14881	4	8	59	18762	30	15	123	27933	12	7	176	16207	18	8	47	13217
1	249	1	16352	11	3	27	19376	14	20	35	12833	25	36	35	21129	36	49	62	13521	26	41	36	19918	181	53	69	13250	1	4	21	15047	8	5	28	18842	18	51	52	27955	15	14	349	16471	18	20	53	13313	17	13
1	250	2	5	16357	37	4	14	19349	59	7	0	13072	27	13	18	21119	105	21	12	13625	42	20	22	20068	101	35	1	13251	25	0	0	15071	21	3	9	18843	54	19	4	27755	289	244	6	16339	45	102	6	13306	47
1	251	4	37	11	22	16373	33	9	59	19352	18	4	27	13104	40	15	88	21146	26	13	31	13637	50	28	97	20062	12	1	6	13310	18	3	24	15098	23	6	40	18861	33	227	39	28044	18	21	17	16470	20	12	31
1	252	1	16130	30	38	118	19083	34	54	91	12933	15	35	66	20787	41	105	128	13436	8	39	68	19708	24	167	93	13107	6	11	108	14873	20	23	106	18530	28	44	103	27585	34	138	132	16159	12	37	93	13152	15	32
1	253	2	14	17257	39	13	13	20240	44	6	6	13811	26	6	17	22039	70	20	14	13971	38	17	29	20466	92	35	3	14325	23	2	1	15988	35	4	12	19571	23	16	12	29103	44	176	3	17177	21	44	11	14021	31
1	254	2	17	17195	41	4	52	20114	29	18	16	13753	22	4	27	21946	51	22	18	13893	28	16	32	20341	117	44	7	14254	31	2	19	15941	29	3	33	19484	36	13	40	29065	59	16	17	17147	25	2	26	13959	40
1	255	4	19	7	24	17189	36	16	36	20079	57	11	36	13682	54	23	39	21844	31	13	24	13847	80	18	158	20345	8	10	4	14262	10	7	5	15961	28	12	26	19461	27	116	115	28818	27	23	12	17081	19	12	30
1	256	1	17102	6	12	103	20015	18	27	89	13602	32	60	79	21706	28	43	141	13783	16	36	57	20051	58	302	123	14167	2	8	102	15876	2	7	99	19390	10	19	95	28707	35	108	157	16990	7	23	109	13880	15	20
1	257	4	27	11	26	16814	40	23	18	19706	45	10	17	13436	47	28	28	21396	25	21	22	13535	58	47	123	19872	15	4	4	14033	18	10	7	15668	37	13	23	19110	38	49	101	28293	17	12	21	16820	29	11	25
1	258	3	20	54	16587	17	36	39	19403	12	17	57	13269	10	25	114	21056	28	25	37	13369	8	133	78	19482	44	3	42	13853	5	11	48	15412	13	36	52	18838	21	32	136	27898	26	15	45	16605	15	14	39	13471
1	259	2	30	16448	14	18	31	19100	13	40	16	13009	14	24	33	20677	57	25	18	13069	25	12	66	19109	63	46	7	13655	10	4	13	15220	16	16	29	18629	29	21	42	27621	34	37	20	16416	19	10	14	13214	39
1	260	3	20	61	16409	4	33	66	19061	8	26	46	12942	26	99	65	20559	28	21	44	13022	13	224	84	18829	59	3	50	13614	4	4	49	15195	7	15	64	18603	7	18	75	27594	8	38	59	16345	6	9	50	13195
1	261	4	32	6	17	16593	37	13	23	19204	38	26	22	13012	59	38	49	20682	21	16	20	13074	118	116	74	18896	12	5	3	13771	23	7	2	15352	45	7	16	18754	50	9	101	27658	31	38	11	16483	34	9	31
1	262	4	27	10	24	16037	44	20	46	18510	53	27	13	12648	73	19	41	20050	43	20	19	12637	193	57	62	18227	20	5	11	13407	16	12	11	14877	35	23	18	18134	49	16	108	26828	34	14	15	16053	30	10	12
1	263	2	43	17026	35	9	70	19252	214	20	29	13420	22	13	101	20923	94	30	22	13188	33	29	166	18818	185	46	7	14416	19	4	32	15874	20	5	84	19105	67	14	73	28124	117	16	32	17053	23	8	31	13748	33
1	264	4	47	6	9	17101	49	17	15	19478	26	13	23	13418	59	22	33	20988	59	14	44	13121	102	24	17	18979	22	2	4	14446	30	9	8	15916	44	37	14	19203	213	9	24	28078	30	10	5	17077	36	10	9
1	265	2	26	16901	33	13	124	19106	48	17	24	13194	34	9	36	20521	62	27	21	12870	29	11	49	18518	142	18	4	14215	16	10	16	15653	40	9	28	18784	76	18	54	27704	45	80	37	16766	30	7	20	13724	25
1	266	1	16986	13	15	29	19177	111	17	25	13218	19	13	30	20466	62	41	70	12870	28	7	33	18487	154	22	63	14244	4	4	19	15757	6	2	12	18797	19	24	79	27670	20	202	54	16828	13	4	24	13738	12	6
1	267	3	4	27	16815	21	9	67	19007	22	11	37	13028	10	43	67	20160	27	17	45	12631	10	14	62	18343	15	1	21	14049	10	1	32	15551	7	24	53	18522	25	171	44	27324	25	8	26	16588	9	10	22	13583
1	268	3	17	40	16717	27	58	74	18755	52	10	48	12896	35	32	73	19905	91	26	49	12437	58	12	211	17929	86	7	23	13973	8	14	46	15434	14	32	51	18309	80	28	73	27160	78	13	27	16450	41	9	518	12942
1	269	1	16790	21	30	35	18658	57	128	88	12785	21	129	45	19342	50	603	86	12098	37	348	54	17686	103	300	47	14016	3	5	38	15499	9	14	40	17926	176	233	152	27096	35	165	68	16489	9	30	35	13347	21	90
1	270	2	12	17362	45	26	62	19334	126	42	12	13255	120	27	49	20119	397	50	21	12410	362	33	29	18191	202	72	3	14624	23	10	5	16157	30	19	112	18517	285	132	14	27842	171	26	6	17166	40	16	6	13860	75
1	271	2	25	17840	27	21	65	19696	131	51	22	13646	23	22	71	20656	104	109	52	12796	65	84	138	18287	85	218	5	15090	11	4	9	16626	21	8	51	19122	67	110	28	28490	34	89	17	17631	19	30	77	14181	25
1	272	1	17557	19	17	64	19336	34	94	74	13344	104	34	49	19801	336	228	140	12177	285	139	69	17748	103	178	158	14914	12	11	41	16367	7	7	55	18504	107	124	123	27758	93	97	190	17309	16	16	65	13857	31	31
1	273	3	25	69	17464	25	31	92	19143	106	23	64	13236	104	182	86	19679	337	123	105	12027	252	76	153	17532	166	7	54	14799	5	13	63	16258	10	81	113	18407	42	19	97	27680	114	10	77	17183	24	50	63	13677
1	274	1	17417	23	33	122	18808	59	276	178	13243	35	34	89	19734	205	114	204	12106	129	79	118	17317	185	131	229	14748	3	17	116	16200	12	26	136	18287	135	89	141	27477	174	54	196	17076	14	93	126	13624	28	48
1	275	4	32	20	20	17282	59	49	231	18278	20	29	18	13094	59	78	94	19369	46	74	63	11923	87	149	123	17143	16	5	8	14604	29	18	12	15911	43	93	74	18140	35	60	84	27241	24	17	16	16979	22	48	39
1	276	3	31	35	17613	21	57	179	18607	36	52	75	13226	8	74	118	19521	96	70	87	11970	64	198	152	17224	90	10	46	14884	7	31	47	16206	11	70	73	18464	64	74	78	27587	45	28	36	17305	22	32	59	13665
1	277	4	18	17	9	18068	41	204	58	18820	15	84	79	13373	57	208	70	19569	34	161	67	11943	96	229	82	17306	3	5	0	15261	13	7	9	16631	27	159	76	18658	96	74	13	27913	26	61	11	17649	22	42	26
1	278	4	17	10	49	17675	134	192	171	17973	32	61	60	12908	93	87	183	18746	77	64	80	11437	135	59	102	16736	23	4	14	14782	20	12	29	16207	91	47	84	18146	54	27	72	26968	34	28	55	17145	25	22	52
1	279	1	17329	7	12	80	17614	65	60	196	12654	46	57	57	18359	152	82	120	11163	85	60	86	16258	71	102	141	14499	4	3	75	15830	9	7	95	17797	32	28	112	26424	27	20	123	16806	31	18	74	13159	13	26
1	280	4	16	25	29	17089	41	47	44	17315	12	30	42	12514	68	69	64	18071	57	58	38	10903	89	85	48	15969	11	11	9	14349	17	11	23	15635	37	29	80	17505	17	36	40	26040	37	18	29	16619	24	26	33
1	281	1	16977	14	35	110	17198	45	47	98	12404	40	34	70	17812	92	77	153	10770	50	36	77	15895	26	76	96	14280	6	16	90	15550	9	32	92	17393	26	40	123	25941	27	31	137	16539	17	36	98	12812	46	109
1	282	2	15	17433	47	12	29	17524	55	38	58	12599	38	26	57	18111	71	22	39	10879	30	34	43	16010	83	45	6	14658	28	6	11	15905	52	10	19	17686	77	28	11	26463	70	22	11	16944	37	13	87	13081	68
1	283	2	45	17188	62	18	73	17243	96	22	25	12420	81	13	40	17764	97	16	51	10622	71	19	79	15767	101	21	22	14473	26	11	32	15765	26	18	53	17434	111	52	82	26137	63	16	30	16768	28	15	57	12975	40
1	284	4	34	12	27	17343	44	28	50	17340	15	14	91	12447	47	19	138	17706	47	12	55	10617	51	27	62	15800	28	3	10	14587	16	8	25	15891	57	37	60	17548	36	18	44	26289	30	13	28	16859	26	34	59
1	285	3	33	52	16463	5	49	58	16264	13	23	64	11624	9	52	55	16488	13	78	42	9782	24	58	35	14622	38	11	52	13648	4	20	37	14983	5	61	65	16507	20	37	63	24834	13	26	50	15951	14	19	57	12215
1	286	2	10	16579	16	29	67	16240	44	48	11	11653	28	14	20	16430	66	42	26	9704	57	70	52	14474	79	76	6	13741	13	10	10	15055	23	15	27	16588	40	42	97	24967	32	93	9	16045	28	21	4	12279	27
1	287	1	16433	10	41	62	16115	62	61	57	11511	25	51	39	16289	31	59	53	9622	37	43	47	14371	27	77	72	13701	10	18	35	14953	6	34	53	16445	13	82	54	24762	71	67	145	15918	12	42	54	12158	14	44
1	288	2	20	16806	17	24	45	16226	238	39	30	11788	19	20	43	16584	48	24	27	9812	50	32	71	14611	58	43	7	13988	12	9	8	15303	15	19	38	16781	40	56	48	25306	31	33	10	16302	21	23	14	12437	17
1	289	3	20	70	16935	10	21	52	16582	5	11	58	11898	9	26	84	16679	11	21	36	9855	39	40	75	14654	32	8	64	14060	7	16	48	15413	1	115	80	16819	45	27	261	25355	6	24	61	16425	7	12	55	12500
1	290	4	17	20	4	16903	29	259	10	16210	21	15	17	11757	36	52	45	16392	29	30	25	9717	48	70	49	14465	15	8	1	13940	22	16	1	15298	55	48	102	16684	40	95	342	23805	17	21	10	16322	18	28	51
1	291	3	19	57	16687	8	15	28	16250	14	26	45	11623	10	33	86	16245	26	12	32	9621	31	19	49	14295	91	2	53	13773	7	11	38	15120	7	26	79	16564	26	50	76	24785	73	15	49	16144	14	20	42	12284
1	292	1	16739	12	8	41	15955	196	11	78	11667	12	10	28	16184	32	56	87	9531	36	37	54	14136	72	61	91	13847	1	4	27	15167	9	5	44	16381	155	52	97	24758	21	228	105	16156	27	19	57	12286	34	29
1	293	2	15	16779	32	7	34	16079	64	66	6	11684	24	15	50	16179	95	32	24	9533	41	31	22	14171	78	77	2	13886	14	7	6	15205	29	19	26	16524	70	34	27	24679	316	44	11	16231	28	34	15	12283	38
1	294	2	15	17608	19	13	43	16648	174	75	24	12260	17	15	53	16849	35	94	29	9884	24	45	77	14736	46	36	5	14613	14	7	18	15967	17	16	23	17346	51	64	54	25753	54	90	12	17111	25	15	19	12948	24
1	295	1	17458	26	20	63	16670	45	35	62	12146	22	31	32	16639	36	34	119	9747	19	32	53	14533	53	72	70	14483	19	7	40	15864	14	17	48	17066	54	35	81	25226	37	126	139	16930	19	15	52	12796	16	28
1	296	2	14	17894	38	22	13	16989	34	70	4	12527	31	19	27	17160	32	87	21	9993	42	47	103	14868	61	90	1	14921	13	3	5	16290	27	10	29	17545	36	46	34	25625	51	130	2	17403	28	25	11	13192	23
1	297	2	29	18457	29	10	60	17410	28	38	20	12847	48	7	67	17443	26	55	48	10143	26	55	83	15097	64	177	7	15404	22	5	27	16761	25	5	57	17965	30	33	138	26095	69	20	37	17872	27	10	14	13514	21
1	298	3	33	79	18385	16	37	79	17337	26	23	50	12815	20	29	82	17395	27	52	34	10093	41	86	65	15061	164	13	49	15374	4	21	80	16707	3	89	92	17824	50	55	174	25889	86	25	69	17820	8	31	83	13376
1	299	3	17	67	18323	14	25	61	17266	26	13	49	12723	44	93	165	17084	74	36	66	9953	86	88	84	14914	132	7	51	15294	9	14	58	16642	12	27	112	17788	61	76	99	25711	137	13	75	17737	13	27	80	13324
1	300	1	18303	16	19	31	17082	101	28	46	12721	13	25	36	16834	245	125	106	9863	92	46	64	14659	126	192	175	15296	2	9	20	16639	13	12	26	17797	57	33	63	25669	87	62	67	17725	29	22	35	13352	39	13
1	301	3	9	71	18249	11	13	180	17058	22	27	37	12685	18	72	135	16958	41	55	67	9842	36	64	101	14817	82	2	62	15251	3	9	62	16582	5	18	67	17770	30	94	96	25595	64	5	66	17684	10	25	48	13331
1	302	2	8	18790	33	15	16	17523	58	66	7	12913	138	25	20	17398	71	82	24	10029	65	43	48	14954	148	142	2	15789	17	3	10	17102	29	10	28	18123	101	112	48	26161	58	141	15	18254	32	21	15	13683	58
1	303	2	9	18809	16	10	23	17425	34	81	34	12883	105	39	49	17200	178	68	34	9965	50	32	46	14859	124	76	3	15811	13	4	2	17060	29	3	38	18037	87	40	38	26091	39	48	7	18255	24	7	40	13634	25
1	304	3	17	63	18621	13	37	57	17298	36	21	54	12806	92	137	79	17122	45	53	49	9883	50	60	129	14650	141	10	50	15696	3	11	70	16907	13	27	86	17946	46	49	141	25744	83	17	67	18083	19	15	45	13535
1	305	3	17	57	18603	30	34	73	17179	73	28	39	12771	44	55	90	17112	66	41	64	9836	51	54	124	14494	186	4	45	15683	14	3	46	16932	23	37	68	17889	79	39	108	25703	71	16	36	18084	34	43	56	13464
1	306	1	18303	18	29	69	16928	15	98	47	12544	17	61	66	16852	35	110	95	9490	172	94	58	14293	62	125	115	15518	4	16	50	16639	10	29	83	17473	177	43	99	25312	24	50	121	17816	18	34	61	13275	15	61
1	307	2	15	18360	39	4	113	16891	67	15	43	12551	63	28	59	16905	96	80	54	9628	66	40	65	14275	105	90	5	15567	20	1	12	16720	35	10	101	17481	78	60	47	25344	57	15	19	17880	33	18	45	13297	33
1	308	2	19	19301	15	25	39	17632	31	105	27	13100	39	43	50	17481	113	78	45	9905	51	76	59	14704	82	150	3	16311	16	6	13	17574	25	17	60	18305	59	53	52	26213	72	57	20	18730	21	28	41	13858	26
1	309	3	19	75	19094	12	40	65	17351	91	38	64	12868	24	216	155	16843	171	76	74	9546	101	67	86	14376	151	4	37	16031	8	7	65	17349	11	109	74	18023	28	23	82	25909	48	17	73	18418	48	21	50	13665
1	310	4	46	8	13	19298	88	40	17	17488	43	23	29	12969	93	115	184	17006	76	91	184	9447	148	55	35	14487	23	3	1	16178	27	8	4	17531	83	33	53	18163	47	36	24	26092	33	44	20	18606	26	24	22
1	311	4	19	9	18	18967	27	19	35	17245	39	13	29	12779	242	29	60	16750	69	62	39	9415	85	24	26	14285	21	2	13	15918	26	7	16	17225	46	22	35	17873	58	18	34	25634	37	37	13	18316	44	15	15
1	312	3	30	79	18730	25	23	82	17031	33	20	47	12682	20	191	93	16404	101	71	103	9239	37	72	48	13944	105	8	51	15778	14	14	61	17060	19	53	83	17652	50	57	77	25317	40	20	72	18149	17	50	42	13335
1	313	3	26	62	18946	5	67	109	17109	6	21	61	12742	14	54	100	16616	57	114	160	9120	29	94	128	13976	38	9	45	15887	4	14	73	17206	5	53	75	17807	22	39	124	25510	8	18	62	18342	4	23	53	13438
1	314	4	24	11	8	19030	64	35	13	17124	34	25	25	12721	187	81	44	16370	137	68	103	8981	74	31	50	13975	17	2	8	15860	16	7	5	17241	53	38	33	17775	56	30	22	25463	14	13	6	18407	23	32	11
1	315	3	11	40	19087	3	24	38	17197	10	24	39	12784	5	119	93	16377	75	64	35	9135	22	34	46	14040	6	8	35	15917	2	10	30	17296	3	75	58	17788	15	25	69	25483	39	13	40	18465	3	25	36	13435
1	316	3	8	29	19092	10	32	37	17162	23	9	30	12790	12	59	188	16353	15	50	146	8948	72	44	83	13893	76	3	30	15920	5	10	33	17296	4	32	48	17799	24	30	62	25498	25	15	42	18453	2	12	33	13428
1	317	4	32	7	5	18580	53	8	24	16727	28	20	17	12508	42	109	23	16070	58	53	15	8832	86	44	63	13527	12	5	3	15647	22	1	5	16871	55	22	29	17360	45	25	138	24757	33	14	32	17982	22	9	30
1	318	2	25	18751	38	1	43	16830	45	5	26	12586	28	7	39	16153	44	66	26	8859	19	75	67	13582	97	33	9	15777	35	2	22	17009	27	7	41	17493	78	3	36	25022	53	66	16	18186	49	4	11	13236	19
1	319	3	12	64	18461	13	17	69	16491	12	18	55	12247	17	38	118	15742	12	14	38	8626	38	45	85	13283	43	7	56	15490	2	7	74	16665	4	21	81	17144	12	15	105	24591	12	13	71	17891	7	23	39	12989
1	320	2	20	18622	16	8	28	16482	27	8	25	12346	14	7	8	15768	37	15	38	8505	74	13	37	13268	45	36	2	15534	22	3	15	16787	25	5	40	17192	30	12	32	24674	19	18	13	18021	29	4	11	13054	10
1	321	4	17	10	3	18491	20	23	21	16267	22	8	3	12191	20	46	55	15430	58	17	12	8341	20	25	7	13115	9	3	1	15348	12	7	4	16670	20	12	21	16982	80	17	11	24336	30	7	4	17851	20	12	2
1	322	3	25	49	18375	1	20	39	16191	3	13	39	12140	3	23	51	15383	13	12	49	8329	4	12	70	12978	12	4	35	15280	7	14	40	16592	0	16	61	16866	9	28	56	24219	10	14	38	17759	6	6	46	12820
1	323	4	32	8	3	19220	29	5	15	16823	17	8	0	12651	40	43	6	15976	19	20	24	8664	16	17	22	13470	17	5	1	15888	30	2	2	17194	20	10	5	17724	23	48	12	25112	30	16	7	18674	20	5	5
1	324	3	21	40	19036	29	21	31	16666	12	10	40	12533	6	19	55	15857	21	4	27	8593	6	22	33	13342	7	3	31	15792	9	15	46	17053	4	16	41	17531	35	18	104	24863	16	12	63	18512	11	9	38	13279
1	325	3	24	59	19289	8	19	39	16805	20	7	37	12672	8	18	86	15957	9	17	26	8646	16	20	32	13449	29	4	32	15962	3	15	42	17266	5	14	63	17736	18	18	57	25205	11	17	61	18776	5	5	32	13440
1	326	1	19219	12	9	61	16732	12	11	34	12609	7	7	23	15888	6	7	61	8588	11	9	35	13406	4	9	28	15857	6	6	24	17190	7	12	36	17662	9	6	68	25066	22	10	52	18743	10	5	29	13358	10	8
1	327	1	19128	5	15	79	16604	6	13	51	12406	2	10	47	15732	6	6	82	8504	9	1	35	13279	7	7	47	15745	5	6	51	17055	6	14	91	17537	8	10	101	24877	44	20	96	18621	16	10	52	13245	8	7
1	328	4	15	15	13	19406	16	8	11	16841	11	8	4	12604	20	15	6	16000	13	4	13	8586	16	6	5	13469	5	9	2	16052	16	6	4	17363	16	21	9	17773	26	11	20	25282	475	6	2	18446	11	10	4
1	329	3	6	34	19052	23	2	17	16536	22	4	37	12339	5	4	35	15709	15	4	16	8427	14	2	32	13186	14	5	33	15760	8	4	28	17032	12	5	41	17462	20	10	58	24809	28	8	36	18552	13	1	28	13217
1	330	1	19083	8	14	45	16539	3	10	53	12338	5	8	47	15702	23	8	56	8426	13	6	23	13180	23	9	38	15748	2	12	58	17021	10	8	61	17424	7	46	79	24814	16	25	76	18576	5	6	63	13216	17	5
1	331	1	19063	12	7	35	16512	13	12	27	12339	6	7	36	15728	10	5	26	8429	4	6	19	13178	15	9	31	15769	6	2	30	17027	6	2	44	17423	39	8	58	24800	24	7	57	18554	3	6	34	13215	5	7
1	332	3	2	26	19409	4	3	34	16776	14	1	21	12618	9	12	26	16020	14	8	18	8510	7	8	25	13388	15	2	14	16148	7	2	23	17396	5	7	56	17621	53	11	40	25187	13	6	26	18847	10	9	23	13415
1	333	1	19368	7	7	39	16746	8	9	35	12579	7	2	43	15994	8	9	60	8478	10	6	23	13348	4	6	50	16107	1	5	48	17354	3	7	57	17579	12	46	69	25114	17	18	90	18758	4	8	64	13380	5	5
1	334	4	11	8	34	19341	17	10	43	16691	8	11	11	12555	19	25	14	15985	73	13	16	8356	14	13	37	13286	17	7	11	16133	13	7	9	17397	29	18	23	17557	28	24	37	25127	10	5	20	18764	10	5	17
1	335	4	21	14	9	19332	41	16	8	16655	14	8	6	12516	23	9	17	15956	69	8	8	8317	23	22	11	13215	13	2	6	16157	15	3	9	17378	53	19	5	17461	45	9	44	25077	19	17	11	18725	23	5	6
1	336	3	6	18	19219	6	10	19	16566	13	6	17	12437	2	4	29	15869	6	0	72	8269	9	7	26	13139	15	7	19	16073	2	4	21	17257	8	7	51	17327	21	13	33	24897	9	8	23	18602	12	4	23	13252
1	337	3	17	43	19199	27	10	34	16559	27	8	35	12437	6	14	57	15848	15	4	21	8312	14	12	41	13135	17	2	29	16096	7	11	27	17287	15	7	61	17353	18	17	34	24951	19	7	33	18625	24	10	26	13259
1	338	3	7	26	19237	5	8	32	16574	6	5	21	12446	3	24	32	15844	14	57	12	8260	12	28	50	13105	12	1	21	16099	5	1	22	17315	2	9	33	17362	13	9	40	24959	11	2	25	18659	3	2	26	13273
1	339	3	32	81	19179	4	40	58	16499	2	9	54	12369	2	34	78	15763	7	10	30	8260	0	22	83	12999	61	6	70	15993	5	16	85	17226	3	27	94	17246	9	49	525	24293	103	21	87	18563	3	18	53	13232
1	340	2	2	19614	13	24	10	16823	12	28	1	12679	9	10	11	16105	18	57	6	8388	5	63	17	13315	22	19	0	16395	4	4	3	17604	20	12	12	17641	12	23	36	25366	30	33	5	19045	10	14	7	13545	8
1	341	1	19313	10	11	64	16560	12	9	59	12479	8	1	55	15902	13	14	51	8324	10	2	21	13028	83	10	63	16133	4	2	55	17328	10	1	60	17315	11	11	84	24749	90	14	116	18754	10	4	65	13312	11	3
1	342	4	5	7	6	19557	18	6	65	16699	11	6	9	12656	15	8	28	16114	8	19	5	8390	19	20	18	13249	11	5	5	16378	12	2	6	17553	13	6	15	17560	22	69	47	25089	10	14	37	19010	15	5	9
1	343	1	19376	5	10	69	16605	5	16	54	12551	1	6	45	15949	10	23	64	8322	6	7	27	13095	13	21	68	16228	2	15	59	17406	5	12	64	17436	8	18	48	24914	45	22	98	18847	12	12	75	13407	8	10
1	344	3	3	65	19382	13	11	47	16614	16	6	84	12493	11	41	46	15916	35	24	26	8278	25	15	96	13066	24	3	31	16258	7	6	37	17436	6	17	46	17415	23	46	266	24618	46	12	53	18863	18	7	24	13427
1	345	4	28	4	4	19556	34	9	15	16741	59	15	13	12611	37	15	10	16100	21	8	28	8355	30	58	57	13121	22	7	4	16417	19	5	3	17619	29	10	8	17573	57	254	48	24794	35	29	12	19016	21	8	18
1	346	3	5	25	19726	7	31	33	16831	7	55	35	12749	3	34	52	16189	21	13	23	8466	3	20	71	13282	6	2	28	16610	4	6	39	17785	6	15	52	17700	7	44	116	25113	20	10	58	19224	3	6	35	13662
1	347	3	9	37	20273	17	13	50	17227	17	7	43	13255	11	29	48	16766	12	8	25	8766	8	15	70	13703	25	2	35	17097	4	2	47	18239	14	13	62	18308	21	38	189	25777	25	13	56	19866	10	9	31	14145
1	348	3	2	37	19641	7	14	50	16651	6	9	30	12785	10	24	43	16123	12	33	14	8429	7	31	58	13234	20	0	24	16429	2	2	24	17649	2	15	51	17828	8	100	138	24971	20	15	30	19300	14	2	24	13688
1	349	3	26	39	19424	6	35	48	16512	5	40	27	12651	2	20	51	16010	12	10	23	8367	6	41	41	13110	25	6	43	16226	9	21	43	17470	3	34	62	17700	11	75	57	24652	24	15	57	19160	3	22	30	13574
1	350	4	10	6	4	19508	11	28	23	16547	34	36	4	12645	18	14	5	16074	7	16	27	8354	23	2	19	13159	5	0	3	16297	5	4	25	17531	11	20	5	17785	39	24	38	24729	23	3	3	19244	7	8	3
1	351	1	19365	5	11	59	16407	27	25	40	12527	39	5	54	15925	12	10	58	8295	6	16	23	12989	13	10	71	16181	3	12	36	17425	4	14	49	17577	10	22	69	24537	11	9	89	19085	10	8	62	13480	7	6
1	352	1	19450	14	0	29	16475	17	3	45	12593	10	26	38	16000	6	13	41	8304	8	4	19	13035	16	3	42	16262	9	4	26	17519	10	5	34	17630	26	13	43	24577	54	14	77	19184	11	4	41	13549	7	2
1	353	3	1	14	18782	3	6	12	15709	20	3	21	12015	6	9	18	15118	9	2	7	7858	10	9	31	12411	14	0	8	15405	4	1	13	16807	4	3	25	17156	5	26	44	23726	24	4	31	18527	3	1	20	12914
1	354	1	18761	5	6	10	15617	17	25	66	11981	4	8	36	15075	7	8	39	7839	2	14	12	12375	11	5	45	15371	2	8	7	16763	4	5	25	17069	15	45	39	23618	31	15	50	18487	7	17	16	12877	4	5
1	355	1	18757	18	5	14	15646	16	15	27	11992	10	7	16	15073	14	10	32	7827	10	12	14	12349	14	26	30	15358	6	7	20	16759	11	3	20	17083	30	14	54	23596	21	11	55	18488	11	7	20	12874	7	7
1	356	1	18783	15	8	22	15666	19	12	22	11999	6	6	23	15088	14	12	21	7843	8	6	17	12375	14	13	34	15390	3	7	17	16766	9	7	23	17115	23	20	37	23642	17	8	40	18523	7	7	25	12886	10	5
1	357	1	18812	4	22	16	15604	45	19	70	11996	15	10	38	15077	29	13	30	7843	11	8	16	12354	21	31	25	15425	9	14	18	16768	4	14	34	17091	29	25	49	23648	14	14	38	18522	8	11	29	12887	8	6
1	358	2	8	18865	12	5	9	15705	40	20	4	12064	15	3	7	15124	6	24	6	7868	4	6	9	12406	28	5	2	15492	10	2	3	16841	11	6	11	17181	14	11	9	23694	18	16	7	18587	13	10	4	12929	9
1	359	3	14	22	18750	7	21	14	15618	10	7	25	11979	10	25	29	15009	16	3	18	7803	18	10	19	12333	21	7	23	15406	0	9	32	16732	3	18	35	17002	65	14	34	23539	13	5	22	18482	4	3	18	12855
1	360	3	11	29	18747	30	6	63	15579	35	1	30	11996	8	14	54	14994	29	7	18	7815	10	5	56	12324	14	4	25	15413	4	5	37	16741	16	11	51	17046	20	16	51	23548	17	10	31	18474	17	3	30	12856
1	361	3	10	63	18768	14	13	63	15569	47	5	43	12000	21	6	55	15010	55	1	40	7816	12	14	34	12353	28	7	40	15404	5	2	55	16762	9	12	59	17036	26	8	63	23613	14	5	65	18538	4	1	47	12892
1	362	3	7	97	18740	10	15	65	15550	28	3	56	11996	6	19	69	14993	27	13	34	7800	17	8	67	12323	11	5	64	15383	7	8	83	16728	6	17	99	16991	10	4	121	23527	14	3	79	18511	10	40	40	12861
1	363	2	15	18768	10	4	17	15376	4	29	5	11892	4	2	13	14793	20	6	9	7620	13	2	4	12206	7	3	1	15203	7	3	6	16529	6	3	16	16891	15	2	10	23380	13	4	6	18552	6	2	5	12582	54
1	364	2	5	18855	7	5	32	15425	10	15	1	11908	16	5	24	14801	18	9	8	7617	14	3	14	12207	7	9	1	15245	13	3	1	16603	7	2	7	16924	15	7	3	23389	16	7	3	18641	6	3	9	12542	54
1	365	1	18792	4	8	41	15399	2	10	46	11858	4	4	39	14726	5	6	76	7564	2	8	40	12144	3	15	36	15181	1	8	48	16540	3	8	52	16817	8	14	60	23307	4	8	61	18563	6	9	55	12511	1	24
1	366	1	18870	6	15	64	15470	4	11	54	11931	3	2	51	14830	5	12	60	7586	3	7	31	12204	4	9	50	15321	3	1	74	16647	6	5	55	16878	9	18	62	23445	6	9	77	18648	4	8	86	12559	2	32
1	367	2	7	18909	31	7	18	15477	19	18	5	11975	11	3	1	14849	19	28	0	7586	11	25	9	12234	9	12	20	15358	15	4	3	16688	23	7	4	16927	17	16	5	23499	24	13	4	18719	14	13	4	12589	29
1	368	3	23	95	18891	17	19	55	15522	21	5	56	12021	10	11	61	14892	14	3	26	7621	9	16	50	12254	22	2	77	15460	7	9	69	16743	5	27	95	16891	30	15	70	23575	9	20	80	18754	6	12	54	12595
1	369	3	20	53	18860	24	29	55	15447	20	5	38	12007	6	11	50	14843	16	2	24	7585	22	18	43	12220	13	5	46	15424	0	4	61	16701	5	19	95	16872	12	8	74	23507	12	3	67	18715	11	5	61	12566
1	370	3	16	62	18401	4	21	78	14897	8	9	37	11595	6	16	56	14284	6	9	36	7283	11	4	51	11852	11	7	74	14840	5	11	75	16157	4	12	172	16281	8	11	76	22892	8	6	96	18132	3	8	50	12175
1	371	2	12	18459	16	16	18	14892	14	19	4	11579	4	4	6	14255	10	12	10	7203	18	12	11	11822	7	10	2	14820	3	0	1	16196	9	4	11	16436	5	20	4	22880	15	4	1	18268	6	3	12	12184	8
1	372	3	9	55	18150	22	14	45	14635	26	3	27	11436	8	14	33	14087	14	14	17	7095	26	6	45	11607	16	7	32	14580	3	7	36	15937	9	66	48	16131	22	9	41	22484	15	8	49	18051	11	6	31	12018
1	373	1	18349	18	7	17	14764	14	19	21	11551	5	6	17	14200	10	6	17	7170	7	18	14	11700	14	17	15	14766	5	3	11	16122	10	5	18	16269	7	13	29	22674	14	11	26	18247	11	14	19	12115	6	13
1	374	1	18390	16	23	31	14767	16	17	34	11588	8	4	28	14217	9	11	37	7187	2	6	35	11716	13	17	29	14845	3	11	20	16180	13	9	30	16259	17	33	42	22697	17	23	41	18299	11	9	39	12137	15	11
1	375	2	26	18414	21	11	23	14737	21	12	6	11596	12	12	15	14204	20	6	3	7170	5	35	12	11716	26	20	7	14856	12	3	12	16189	16	3	21	16268	25	32	22	22718	24	19	13	18313	17	13	13	12128	15
1	376	3	31	63	18102	9	17	30	14466	25	4	51	11394	10	13	41	13970	7	13	13	7034	28	13	47	11510	9	5	58	14542	2	16	66	15873	7	19	96	15977	16	18	77	22317	15	15	65	17984	12	11	38	11911
1	377	3	22	27	17677	19	13	18	14123	16	4	20	11127	2	18	25	13611	9	8	11	6843	22	15	16	11250	16	3	22	14181	4	8	25	15501	6	23	34	15643	22	16	45	21843	17	7	32	17599	9	8	30	11623
1	378	3	21	80	17740	7	17	58	14178	2	4	34	11182	7	4	53	13686	6	4	33	6867	16	10	48	11290	10	4	52	14293	1	13	45	15565	4	15	96	15627	47	16	66	21960	9	18	52	17664	9	7	33	11679
1	379	4	16	17	19	18091	17	11	13	14460	6	6	4	11425	12	8	7	13968	10	6	19	7005	12	21	7	11493	11	4	2	14631	16	7	12	15900	36	29	16	15994	18	14	11	22359	17	13	9	18011	7	11	5
1	380	3	7	36	17904	14	26	19	14292	9	6	22	11269	10	14	39	13796	6	8	15	6918	7	20	27	11345	12	2	26	14443	0	10	32	15721	2	19	35	15776	56	11	58	22035	15	12	44	17799	10	15	23	11753
1	381	1	17884	28	9	69	14282	19	14	39	11253	7	9	40	13786	11	19	41	6898	4	24	19	11337	23	7	24	14441	6	3	30	15695	13	10	43	15757	28	15	36	21664	20	186	259	17785	27	8	61	11743	14	15
1	382	2	12	17633	60	15	10	13972	76	43	6	11082	38	6	5	13564	47	9	8	6674	132	10	6	11173	31	10	3	14183	34	5	6	15470	45	6	6	15556	38	17	114	21448	154	12	38	17543	44	7	17	11563	44
1	383	2	16	17700	49	28	28	14056	31	51	4	11135	28	16	10	13613	33	17	21	6681	117	16	11	11196	18	23	6	14228	27	13	7	15530	32	12	29	15549	36	35	14	21518	242	31	37	17601	34	34	9	11615	41
1	384	3	13	73	17651	21	42	39	13948	20	10	37	11132	3	16	61	13569	12	14	29	6750	15	16	30	11180	12	6	52	14180	4	5	67	15476	10	33	60	15478	19	16	94	21483	113	18	58	17566	22	11	33	11597
1	385	3	8	79	18063	8	67	93	14069	129	6	36	11418	10	16	73	13843	23	14	21	6906	11	11	40	11381	18	4	59	14611	6	7	62	15896	7	34	76	15767	19	41	93	22034	22	24	70	17940	19	8	47	11858
1	386	4	16	22	7	18474	80	85	5	14367	11	6	3	11704	28	36	7	14170	20	16	16	6992	20	13	8	11588	5	10	1	15084	12	16	30	16360	19	34	10	16138	40	38	30	22269	33	16	5	18321	13	15	5
1	387	4	16	4	9	18786	113	8	70	14598	8	5	4	11930	21	9	13	14391	24	3	16	7070	32	21	12	11675	11	2	1	15383	13	6	3	16642	13	7	31	16329	16	26	114	22378	12	10	13	18603	14	2	12
1	388	1	18293	3	11	87	14255	32	26	63	11556	0	9	52	13908	20	17	60	6752	8	13	51	11293	12	7	48	14963	1	3	94	16186	7	8	74	15815	12	15	75	21726	107	20	111	18088	14	7	92	11873	11	16
1	389	1	18363	9	12	94	14224	100	25	64	11597	4	6	53	13959	16	15	56	6745	10	5	66	11318	6	15	47	15066	9	6	84	16256	6	17	103	15778	15	13	96	21879	21	16	123	18167	8	11	89	11913	8	16
1	390	1	18407	12	26	102	14295	30	94	66	11671	8	12	59	14024	11	13	62	6776	6	8	38	11356	11	9	53	15193	6	6	75	16375	15	4	83	15820	5	24	90	21983	18	27	96	18258	13	15	91	11955	8	11
1	391	2	22	18533	43	6	46	14378	61	20	15	11722	47	0	18	14078	41	19	49	6754	10	10	12	11431	25	4	11	15292	37	3	17	16476	45	5	12	15912	43	20	29	22110	44	24	19	18373	28	6	13	12031	33
1	392	2	24	18473	43	12	29	14325	99	12	7	11711	17	13	10	14052	24	7	8	6757	14	11	17	11384	17	2	2	15252	19	4	12	16448	22	5	23	15861	19	9	18	22042	54	8	10	18300	31	11	6	11978	23
1	393	4	31	5	25	18385	27	55	24	14251	10	2	13	11645	23	5	25	13928	14	1	4	6722	19	3	16	11306	10	1	4	15173	19	0	7	16370	25	11	7	15775	37	6	11	21975	16	2	6	18203	19	4	12
1	394	4	27	5	17	17708	20	52	28	13632	11	2	8	11113	18	7	9	13324	12	0	7	6371	11	6	8	10798	16	0	1	14516	15	3	4	15728	21	3	10	15079	23	3	27	21148	30	3	9	17477	14	3	6
1	395	4	18	6	16	17711	26	15	17	13644	18	6	7	11116	10	8	7	13345	9	11	4	6363	10	9	4	10761	7	1	4	14532	18	5	10	15695	17	3	8	15118	26	3	8	21163	21	5	6	17490	9	6	5
1	396	4	43	11	11	17159	56	12	59	13145	22	6	1	10719	23	10	4	12716	12	2	5	6034	32	3	11	10174	26	4	3	14048	34	10	4	15171	42	5	10	14489	64	8	6	20490	35	3	4	16957	31	7	7
1	397	2	25	16781	28	9	13	12846	69	2	10	10458	16	4	5	12421	12	2	3	5844	8	2	12	9941	16	4	8	13656	25	2	9	14846	24	2	13	14226	23	3	12	20156	20	8	10	16633	15	7	9	10678	17
1	398	1	16730	25	6	51	12852	10	6	43	10453	6	5	32	12396	9	6	31	5841	2	0	13	9928	8	2	30	13635	7	1	35	14794	15	1	49	14189	7	13	50	20096	8	7	85	16623	6	3	48	10649	8	2
1	399	1	16732	2	22	40	12825	7	20	49	10429	1	10	44	12373	2	9	39	5815	0	14	15	9911	3	8	36	13604	3	7	49	14774	3	9	61	14164	5	12	56	20082	5	15	82	16588	3	9	61	10622	1	7
1	400	4	29	10	3	16945	34	8	4	12994	15	2	5	10599	11	5	11	12544	8	1	0	5897	14	5	7	10025	14	4	2	13811	22	2	1	14979	20	7	16	14362	32	5	4	20382	22	2	6	16779	10	2	1
1	401	3	19	7	16895	24	9	11	12949	38	6	17	10565	9	7	13	12521	7	8	4	5865	13	11	12	9976	18	5	9	13770	8	9	16	14930	19	8	26	14324	22	13	13	20303	24	12	13	16742	17	18	10	10717
1	402	1	16565	6	5	14	12612	7	4	31	10255	6	6	28	12092	7	8	26	5638	1	4	16	9649	14	3	27	13353	2	2	9	14545	2	3	27	13902	5	6	42	19792	8	10	41	16283	3	3	27	10396	11	3
1	403	1	16348	7	7	9	12461	14	12	15	10125	2	5	13	11917	3	9	19	5563	9	3	9	9522	3	15	19	13157	4	3	9	14386	3	2	14	13788	9	7	32	19575	11	12	18	16082	8	5	16	10291	2	15
1	404	1	16321	2	38	16	12445	5	26	24	10113	4	9	18	11909	4	11	16	5559	2	13	13	9495	12	14	15	13157	0	13	6	14358	7	18	26	13769	9	19	19	19538	2	27	29	16069	5	24	14	10267	0	14
1	405	1	16353	4	4	8	12460	6	5	19	10131	2	0	10	11891	12	4	19	5559	4	5	11	9510	6	1	7	13175	5	5	9	14372	7	1	13	13777	8	10	16	19566	8	10	18	16083	5	6	11	10274	1	9
1	406	3	9	133	16169	13	16	18	12372	13	4	119	9988	3	10	33	11832	5	4	16	5538	3	5	19	9436	9	2	37	13127	2	8	19	14297	9	6	46	13696	9	11	316	19107	19	11	43	15981	9	4	12	10248
1	407	2	15	16207	15	16	16	12268	31	17	1	10032	18	7	7	11696	20	8	7	5477	10	3	7	9409	8	12	6	13090	8	3	9	14250	12	12	15	13435	38	216	15	19326	21	20	7	15923	8	17	15	10191	14
1	408	2	3	15539	25	3	0	11733	23	1	1	9575	11	3	4	11162	14	6	2	5183	12	2	2	9006	8	5	0	12483	19	1	2	13648	7	2	112	12930	31	7	3	18660	39	1	1	15284	14	7	6	9741	16
1	409	3	17	15	15461	9	11	24	11648	9	1	25	9530	2	8	20	11077	6	5	23	5127	5	5	21	8939	4	8	19	12453	4	6	23	13560	5	16	140	12820	16	18	84	18492	12	3	31	15207	10	5	33	9669
1	410	3	1	24	15373	5	4	14	11610	13	5	11	9477	4	6	15	11007	5	5	7	5099	6	6	14	8871	9	1	12	12372	1	5	21	13477	2	8	33	12740	125	43	24	18429	7	7	16	15126	1	30	34	9585
1	411	1	15313	1	11	24	11578	5	7	17	9407	5	4	27	10970	2	6	31	5085	2	4	15	8844	6	3	17	12314	0	3	38	13432	1	7	28	12800	8	11	44	18366	4	16	35	15063	5	9	29	9568	18	19
1	412	4	7	7	13	15376	6	6	12	11626	7	2	9	9448	11	9	3	11004	8	7	9	5096	9	3	2	8876	7	8	6	12371	11	3	7	13494	7	10	16	12847	10	201	11	18242	7	5	2	15141	7	5	19
1	413	3	11	24	15273	5	6	22	11540	4	7	33	9376	5	6	26	10920	9	6	20	5054	6	7	25	8810	7	2	33	12300	4	2	34	13416	4	24	35	12741	16	10	89	18273	4	7	31	15031	2	20	24	9551
1	414	3	10	41	15484	4	11	21	11660	5	4	28	9504	3	13	31	11063	7	6	14	5124	2	15	24	8897	9	5	38	12528	3	5	45	13670	2	27	39	12870	16	8	257	18332	7	6	53	15187	6	14	38	9657
1	415	2	3	15606	12	4	4	11710	10	8	10	9574	8	7	16	11150	10	5	2	5178	7	2	20	8976	5	8	0	12635	13	0	2	13787	12	1	14	12921	90	7	6	18685	22	17	4	15328	6	3	27	9733	7
1	416	1	15569	2	26	22	11669	0	19	34	9561	3	9	25	11123	5	13	29	5164	2	3	16	8955	5	15	30	12615	0	4	27	13742	1	12	42	12964	5	16	42	18475	1	142	35	15278	0	10	41	9709	1	16
1	417	4	13	9	6	15678	14	8	7	11757	7	3	6	9659	17	8	2	11204	11	5	3	5190	17	10	3	9015	8	1	1	12719	16	2	5	13844	15	10	33	12991	147	14	11	18615	10	5	8	15402	10	6	4
1	418	3	12	71	15500	18	16	42	11618	18	5	46	9554	6	9	53	11058	7	6	16	5140	4	7	52	8894	10	2	59	12548	8	3	70	13675	14	17	65	12907	15	23	85	18446	18	9	63	15228	7	8	61	9621
1	419	3	11	85	16058	3	12	51	12101	7	10	35	9951	2	11	69	11447	2	6	25	5346	4	17	49	9185	8	14	62	13106	4	14	74	14235	1	21	71	13385	5	17	92	19061	54	11	85	15772	7	8	53	10025
1	420	2	12	15967	14	7	8	12003	8	6	3	9788	9	3	9	11304	15	5	4	5304	3	0	6	9089	18	5	2	12951	5	1	2	14142	15	6	71	13241	14	12	23	18925	15	6	7	15620	7	3	19	9920	11
1	421	3	6	43	15938	2	4	31	11994	5	6	29	9775	4	9	41	11272	7	4	19	5287	3	0	29	9072	10	4	46	12927	1	4	43	14113	2	7	48	13273	3	9	56	18900	5	6	49	15587	4	3	37	9918
1	422	1	15963	6	1	28	12015	5	2	20	9784	1	5	23	11292	8	6	20	5306	1	1	5	9094	5	2	9	12965	0	0	22	14135	2	2	26	13244	4	63	31	18497	44	252	33	15632	4	2	20	9918	5	12
1	423	3	4	55	15241	10	4	42	11460	10	4	38	9369	3	10	42	10726	12	5	13	4977	5	6	27	8660	9	7	55	12419	4	4	60	13576	10	8	46	12609	12	47	58	18064	78	5	53	14858	11	4	27	9484
1	424	3	19	66	15137	15	29	58	11354	21	15	50	9312	8	18	52	10636	33	2	20	4950	12	14	33	8607	9	14	52	12349	5	19	68	13494	10	29	64	12470	26	97	73	17925	42	17	59	14773	7	14	35	9433
1	425	2	4	15370	4	1	15	11559	9	3	15	9463	8	5	16	10837	22	3	9	4976	6	7	8	8762	10	1	0	12616	7	3	2	13789	2	2	20	12632	15	36	76	18084	118	56	11	14976	3	2	6	9549	12
1	426	3	12	54	15369	5	26	32	11544	9	16	42	9444	6	22	49	10810	10	12	12	4984	2	12	31	8748	7	7	47	12590	4	11	53	13772	1	44	44	12632	10	48	50	18204	120	21	51	14954	11	21	38	9537
1	427	4	20	6	25	15270	22	13	24	11482	14	8	8	9398	26	32	11	10730	7	17	1	4942	10	13	9	8706	16	4	4	12529	22	2	10	13702	24	18	25	12577	27	35	26	18174	18	9	15	14899	8	15	15
1	428	2	15	14964	19	18	23	11212	15	18	9	9209	11	6	38	10503	18	12	9	4843	8	7	13	8474	21	11	11	12272	13	4	14	13400	22	8	30	12311	17	25	89	17650	33	31	15	14600	17	19	12	9299	16
1	429	3	15	32	14946	6	10	31	11193	14	4	25	9190	7	11	34	10464	37	2	11	4840	10	9	34	8448	14	3	36	12229	14	13	36	13364	6	12	38	12285	23	25	46	17585	90	9	39	14578	12	9	17	9294
1	430	3	8	101	14926	7	11	67	11198	4	7	57	9199	2	10	45	10487	29	6	25	4838	3	6	43	8458	7	7	72	12256	3	10	78	13371	7	17	68	12293	7	7	92	17625	19	10	91	14555	8	5	51	9290
1	431	2	14	15703	11	8	13	11788	5	5	8	9681	7	14	16	11010	16	38	4	5131	4	5	11	8866	21	5	2	12880	9	4	6	14101	0	3	15	12999	13	12	15	18428	7	72	6	15307	12	8	5	9812	7
1	432	3	7	51	15276	5	7	35	11374	3	13	20	9341	9	11	49	10612	9	3	12	4964	3	4	28	8565	4	3	50	12417	0	4	42	13659	0	7	36	12629	1	9	64	17930	8	5	53	14810	4	3	21	9494
1	433	2	4	15551	7	10	4	11551	11	12	6	9507	4	8	14	10804	9	13	8	5030	5	3	7	8668	8	13	6	12619	14	0	2	13867	6	3	11	12820	12	5	69	18175	14	9	7	15062	8	8	3	9663	8
1	434	1	15397	10	25	39	11404	7	22	38	9443	3	7	25	10708	2	9	31	5011	1	5	18	8598	5	10	28	12538	2	6	19	13673	4	12	31	12713	15	27	59	18062	4	29	49	14966	6	18	29	9575	7	19
1	435	1	15340	13	25	56	11383	23	30	38	9420	3	5	39	10649	18	19	59	4982	14	8	20	8560	7	20	38	12490	5	10	74	13606	8	21	73	12675	10	38	77	17993	16	32	81	14923	10	25	57	9546	5	23
1	436	2	9	15948	25	7	8	11961	24	7	5	9739	25	4	6	11098	26	10	6	5169	18	7	5	8908	11	6	3	12956	17	5	0	14120	21	4	1	13231	22	12	5	18694	31	2	5	15452	23	7	6	9940	13
1	437	3	10	99	17077	6	12	43	12881	4	10	47	10555	2	8	68	12167	7	1	20	5775	14	10	42	9678	7	4	66	13889	4	2	82	15117	6	13	73	14715	8	9	102	19926	4	6	79	16635	4	6	44	10909
1	438	1	17756	5	11	41	13248	14	5	56	10888	5	11	50	12689	5	13	28	6044	4	4	13	10033	1	5	30	14301	2	4	33	15607	4	9	54	15421	10	11	45	20531	6	11	51	17205	6	7	54	11329	8	7
1	439	2	6	17749	28	6	4	13257	18	30	2	10900	25	8	1	12661	20	15	3	6033	13	4	0	9995	37	5	2	14302	13	3	1	15600	29	8	7	15439	30	6	7	20446	95	2	2	17228	27	8	1	11358	16
1	440	1	17173	8	9	86	12857	9	11	50	10530	3	3	51	12213	4	19	75	5800	6	7	28	9638	6	33	52	13836	6	5	50	15125	3	9	71	14936	6	8	76	19779	10	15	134	16645	6	7	68	10954	6	9
1	441	3	7	47	17210	7	7	32	12847	4	8	32	10518	5	6	44	12215	9	3	28	5778	4	4	39	9662	4	4	47	13833	0	5	42	15127	4	10	44	14915	11	20	51	19783	9	4	50	16663	1	9	30	10949
1	442	3	7	114	17049	8	15	57	12743	8	10	30	10462	9	12	65	12093	23	4	28	5743	5	7	56	9551	9	10	76	13702	3	8	97	15021	7	23	110	14726	15	18	81	19610	10	9	77	16509	4	7	50	10829
1	443	3	6	72	17322	22	31	53	12901	17	9	41	10616	19	31	41	12318	15	9	27	5860	8	23	45	9739	20	8	58	13902	21	7	58	15257	23	18	71	14970	15	10	69	19867	34	6	49	16738	20	17	44	10972
1	444	4	13	4	11	17669	17	11	14	13136	21	2	10	10786	33	7	7	12515	11	9	3	5954	22	16	10	9898	11	1	2	14201	12	5	13	15554	37	5	15	15219	36	7	8	20198	10	11	7	17008	11	11	5
1	445	4	10	5	7	17454	22	5	16	12954	6	9	4	10658	8	10	15	12368	6	7	8	5878	20	16	9	9764	7	13	2	14022	10	8	6	15321	11	11	9	15053	16	3	11	19926	30	7	10	16784	12	10	8
1	446	4	17	5	15	17098	9	5	9	12710	4	3	9	10427	13	5	9	12125	8	2	4	5743	13	5	6	9529	11	1	3	13755	19	0	10	14991	11	3	6	14743	15	7	9	19524	10	1	4	16431	3	5	3
1	447	1	16105	16	15	87	12029	11	12	47	9842	6	9	45	11390	8	18	39	5357	4	7	10	8859	3	15	47	13152	3	9	54	14267	13	11	60	13715	10	14	70	18482	26	19	82	15465	11	14	58	10090	6	11
1	448	2	24	16378	44	3	46	12180	38	7	7	9993	25	2	18	11538	30	11	6	5424	9	1	20	8980	18	13	6	13396	34	5	12	14496	41	1	27	13921	25	5	27	18780	44	3	8	15680	38	4	16	10230	18
1	449	2	10	16474	18	13	37	12259	9	15	5	10035	14	3	12	11558	17	16	3	5432	8	3	22	9008	21	8	3	13454	30	3	2	14562	23	6	9	13953	24	15	10	18899	28	7	4	15730	15	10	9	10268	16
1	450	1	16388	2	23	43	12234	5	13	26	9981	5	10	38	11508	2	13	40	5404	1	5	25	9000	4	4	28	13405	3	6	51	14478	8	6	53	13904	6	14	50	18792	17	16	60	15646	4	9	54	10252	3	5
1	451	4	17	9	8	16428	18	36	6	12216	6	2	4	10036	34	13	20	11492	3	5	7	5423	11	11	5	9012	10	5	0	13445	8	11	3	14526	16	15	326	13628	18	18	5	18877	12	4	2	15702	13	9	9
1	452	3	12	38	16647	3	5	19	12382	36	3	33	10147	4	15	34	11622	41	1	14	5488	7	4	31	9123	14	4	38	13567	1	7	28	14638	6	14	40	13853	332	13	54	19122	4	6	33	15862	4	6	26	10448
1	453	4	31	7	11	16840	32	6	8	12533	17	5	12	10295	29	7	10	11841	13	1	1	5590	44	5	3	9255	23	0	5	13801	39	4	8	14795	102	6	12	14095	59	6	8	19299	23	3	6	16087	25	2	6
1	454	2	23	17054	37	4	20	12614	37	10	10	10405	21	3	24	11956	26	3	5	5657	8	0	5	9362	22	0	2	13985	19	3	19	14958	37	4	10	14311	41	6	19	19585	36	11	12	16260	30	4	11	10726	16
1	455	4	32	8	19	17142	26	7	15	12706	19	10	9	10457	47	5	16	12002	7	7	1	5687	15	3	5	9398	17	3	5	14050	25	2	13	15061	37	4	12	14356	36	9	55	19677	28	8	13	16354	15	2	12
1	456	2	16	17082	76	9	11	12668	47	14	2	10454	24	3	17	11973	44	9	2	5681	14	0	10	9362	32	3	2	14034	27	5	3	15027	54	2	77	14254	54	6	9	19682	69	9	10	16324	53	7	3	10735	44
1	457	2	30	17489	20	8	15	12934	22	8	42	10596	12	3	66	12151	16	15	42	5735	3	0	99	9433	11	4	86	14194	106	0	61	15346	16	5	73	14412	12	73	19	20046	30	11	55	16583	12	6	80	10850	12
1	458	3	7	44	17465	8	9	40	12876	6	5	31	10614	2	21	34	12213	4	8	13	5761	1	5	19	9502	7	2	36	14332	3	5	34	15361	7	6	36	14495	11	16	51	20016	5	5	44	16634	5	4	18	10911
1	459	4	26	10	5	18163	20	13	9	13391	14	6	1	11058	28	10	7	12676	7	7	2	6009	13	4	1	9881	16	4	2	14982	11	5	5	16019	22	11	52	15002	27	15	14	20757	22	7	2	17282	10	4	7
1	460	4	9	24	21	18187	12	12	19	13417	8	6	12	11085	17	7	14	12702	8	5	6	6012	9	7	8	9893	9	2	5	15040	5	7	11	16057	15	21	67	15018	20	20	16	20815	11	11	12	17330	11	10	4
1	461	1	17873	8	16	121	13206	3	12	80	10883	5	7	82	12485	6	14	75	5928	1	2	27	9728	5	9	44	14757	7	16	132	15756	1	16	137	14842	2	20	77	20443	4	28	128	16995	1	15	117	11173	5	8
1	462	4	25	10	18	17977	21	11	11	13278	6	6	7	10957	16	7	8	12551	10	5	1	5946	6	10	2	9773	6	3	7	14900	18	7	10	15890	15	15	68	14857	22	11	14	20571	9	10	7	17119	6	6	5
1	463	3	20	51	17264	9	19	38	12757	3	8	36	10475	3	21	40	11948	7	38	12	5633	4	9	30	9304	8	7	41	14257	6	11	71	15299	12	17	39	14264	10	27	72	19831	16	16	48	16352	12	9	30	10769
1	464	2	1	17813	17	5	2	13220	18	12	0	10815	8	2	8	12311	19	3	22	5835	10	18	3	9617	3	2	0	14661	15	3	0	15856	15	3	2	14728	12	6	7	20479	15	5	2	16808	15	1	2	11130	11
1	465	1	17802	4	8	53	13241	7	5	30	10806	4	4	32	12320	4	8	24	5859	3	0	24	9615	1	8	24	14691	2	5	39	15879	4	5	33	14726	7	12	47	20471	4	8	66	16831	1	10	52	11145	3	8
1	466	2	2	17653	32	10	9	13102	29	6	0	10737	23	1	2	12229	16	8	10	5830	11	6	1	9524	22	5	3	14559	32	3	0	15736	22	4	1	14684	28	9	6	20317	31	14	2	16750	25	9	0	11069	21
1	467	4	66	6	4	17649	42	3	10	13093	20	3	1	10739	33	5	6	12211	8	5	5	5842	29	8	3	9511	26	7	1	14582	34	10	4	15727	49	7	7	14680	53	1	7	20316	49	2	5	16747	27	4	2
1	468	4	40	3	31	17379	26	6	23	12847	19	2	12	10534	16	3	9	11993	11	6	7	5744	20	6	8	9338	21	1	8	14305	34	3	20	15431	29	8	34	14455	27	7	29	19978	26	4	26	16461	9	3	12
1	469	3	44	64	17314	9	34	44	12803	4	18	38	10499	7	11	41	11945	1	11	32	5707	3	12	39	9308	3	9	66	14255	5	26	53	15391	6	44	45	14408	6	40	62	19916	8	27	53	16405	7	12	36	10853
1	470	3	18	30	17487	11	12	20	12902	11	7	15	10571	2	11	45	11994	6	3	11	5743	18	4	14	9378	8	4	13	14378	5	10	27	15521	7	7	34	14520	11	18	26	20090	10	11	15	16530	2	6	11	10949
1	471	3	14	51	17217	5	4	23	12747	8	2	27	10381	4	10	35	11800	23	9	13	5671	3	3	24	9232	2	4	35	14140	3	8	57	15257	6	10	41	14310	7	5	66	19791	6	5	49	16194	6	4	39	10745
1	472	2	19	17434	11	14	11	12870	6	10	3	10506	6	3	12	11918	5	10	1	5734	7	3	2	9302	8	5	2	14282	1	3	5	15426	1	9	8	14416	33	12	11	20078	7	9	5	16330	6	15	8	10849	3
1	473	3	3	31	17312	15	0	27	12803	1	5	18	10443	7	9	25	11872	21	1	12	5670	4	4	18	9198	6	3	26	14192	4	2	33	15292	8	4	31	14380	11	8	46	19938	11	3	32	16208	8	5	20	10768
1	474	3	33	105	17086	7	12	53	12690	4	6	41	10354	4	17	50	11801	10	4	19	5632	1	8	41	9103	5	5	73	14045	2	12	75	15107	5	20	72	14242	12	25	108	19716	11	13	94	16016	6	7	41	10686
1	475	2	9	17479	35	5	7	12953	23	10	4	10597	13	3	12	12061	18	5	1	5735	6	1	3	9319	14	6	3	14352	16	4	2	15428	21	4	8	14557	40	24	6	20161	41	6	8	16396	39	2	3	10948	13
1	476	4	28	22	4	17815	15	7	5	13212	14	4	7	10812	30	4	6	12325	7	1	7	5852	9	7	6	9538	15	8	5	14661	26	3	6	15760	33	13	13	14909	19	15	13	20614	21	13	3	16766	14	7	3
1	477	3	17	50	17778	10	9	31	13177	4	2	28	10788	5	22	43	12284	2	6	19	5836	0	4	34	9512	5	6	42	14620	5	6	49	15713	6	17	48	14880	17	17	70	20545	6	11	50	16727	4	6	25	11204
1	478	4	31	7	7	17888	21	6	8	13223	11	16	3	10852	25	6	9	12394	10	1	5	5864	11	4	6	9602	16	5	1	14685	27	3	4	15821	27	6	14	15074	32	6	10	20751	23	8	3	16865	13	2	5
1	479	3	9	81	17553	16	6	33	12978	9	5	45	10633	11	12	41	12145	15	3	21	5768	3	3	47	9400	6	5	65	14328	5	5	59	15499	9	10	75	14785	11	9	87	20363	10	6	63	16575	5	72	36	11034
1	480	3	21	113	18012	6	12	76	13336	10	10	68	10959	8	27	75	12465	12	6	43	5945	2	7	54	9661	4	4	104	14728	6	9	101	15937	6	13	93	15210	7	15	109	20942	4	6	101	16974	5	4	54	11400
1	481	2	3	18374	9	5	6	13618	18	4	2	11220	10	8	10	12748	11	8	4	6067	6	3	1	9895	11	3	0	15072	7	1	0	16270	10	3	6	15551	26	18	5	21371	20	7	2	17338	13	0	4	11653	7
1	482	3	10	72	18395	9	6	45	13637	10	3	33	11247	9	6	34	12801	18	2	21	6083	8	3	25	9913	5	1	51	15076	4	3	59	16286	6	11	55	15649	7	10	85	21429	11	6	62	17340	9	14	34	11681
1	483	1	18354	2	5	36	13589	5	1	28	11214	0	4	32	12754	9	5	32	6077	3	3	13	9883	2	1	21	15028	3	5	37	16220	4	3	47	15601	1	13	56	21365	5	5	72	17291	2	3	41	11636	3	4
1	484	2	0	18484	35	10	5	13674	31	12	4	11328	18	8	11	12855	20	15	1	6145	4	9	11	9970	15	6	3	15228	20	2	0	16384	28	6	29	15709	29	14	3	21594	38	7	4	17479	21	5	6	11741	18
1	485	1	17955	12	9	68	13316	12	12	42	10988	6	2	58	12509	8	4	49	5970	3	4	21	9693	2	4	36	14727	11	7	52	15861	11	4	66	15314	15	14	79	20941	13	17	96	16974	17	13	51	11428	5	3
1	486	2	7	18327	28	7	9	13571	25	13	6	11220	22	2	6	12784	15	7	2	6078	13	2	3	9889	12	5	4	14982	16	3	10	16165	19	4	8	15573	17	15	6	21431	36	8	6	17355	21	6	4	11705	8
1	487	3	6	55	17942	8	15	43	13301	6	4	32	10954	2	5	26	12508	8	4	13	5945	5	1	34	9691	2	3	39	14595	2	4	47	15818	3	7	55	15277	6	11	76	21006	9	3	43	17019	1	2	28	11450
1	488	1	18066	11	5	38	13368	6	11	34	10999	5	4	32	12541	6	8	51	5963	1	8	15	9738	2	4	22	14653	1	3	37	15891	7	3	46	15380	11	8	53	21153	5	14	54	17070	8	8	49	11491	3	7
1	489	4	10	6	10	17838	21	1	16	13186	10	4	8	10855	14	6	6	12396	4	3	7	5887	10	0	6	9581	9	4	2	14475	14	1	10	15655	12	5	25	15250	22	6	16	20808	10	3	12	16878	6	1	9
1	490	3	8	31	17612	7	15	43	12968	7	4	21	10698	8	8	32	12199	21	5	12	5808	5	7	22	9421	16	2	47	14248	3	7	45	15423	6	9	41	15059	17	12	41	20474	11	10	43	16630	3	5	34	11218
1	491	1	17697	10	8	65	13049	13	8	31	10753	8	11	32	12318	6	12	37	5864	0	4	16	9494	1	1	40	14366	1	3	52	15550	10	7	47	15182	12	11	48	20627	15	10	55	16764	8	4	63	11322	3	3
1	492	2	1	17694	27	3	3	13016	27	4	2	10752	17	1	3	12321	20	6	1	5855	10	0	0	9474	17	6	2	14357	18	6	4	15534	27	2	2	15197	28	7	2	20610	27	6	2	16775	25	5	0	11346	15
1	493	2	5	17770	15	7	10	13063	15	5	4	10792	7	3	4	12374	15	4	5	5872	8	0	4	9521	7	0	4	14405	12	6	8	15588	22	1	8	15280	12	4	12	20683	28	0	7	16839	16	2	7	11375	11
1	494	3	4	25	17948	7	5	34	13198	11	0	27	10931	7	2	25	12546	3	4	19	5960	4	1	22	9637	9	3	21	14594	6	5	35	15746	4	2	54	15412	8	6	50	20897	16	3	35	17027	7	1	30	11504
1	495	3	8	53	17741	12	19	47	13083	8	8	35	10784	2	8	49	12419	6	5	29	5901	1	8	49	9512	0	6	73	14385	2	15	66	15515	4	12	75	15218	8	13	74	20602	5	8	62	16794	2	9	47	11362
1	496	2	5	17925	5	6	4	13213	11	8	2	10917	4	5	2	12570	6	5	2	5971	7	6	7	9627	8	9	0	14567	6	3	1	15701	10	3	9	15385	18	9	7	20811	10	12	4	16969	12	5	1	11486	9
1	497	1	17791	6	17	34	13164	3	6	21	10862	5	8	32	12519	2	2	41	5960	1	3	18	9602	1	9	28	14477	7	2	38	15585	2	5	41	15307	8	11	51	20701	12	19	48	16875	7	7	49	11446	4	6
1	498	1	17739	2	1	47	13129	1	3	22	10841	2	1	19	12467	2	2	36	5934	3	1	16	9568	0	3	23	14426	1	3	43	15525	1	4	45	15249	3	5	38	20633	6	7	51	16818	2	2	47	11408	2	0
1	499	2	3	17897	9	1	2	13227	14	3	2	10928	7	3	1	12590	11	2	0	5979	6	1	2	9644	7	0	0	14582	5	2	1	15663	10	2	1	15409	12	1	4	20856	17	3	3	16987	14	1	4	11507	10
1	500	1	17627	11	9	35	13036	9	7	33	10738	9	2	33	12410	5	3	24	5884	6	2	24	9492	3	9	25	14327	11	4	47	15420	14	5	34	15134	11	8	54	20516	18	17	57	16740	9	8	47	11331	6	3
1	501	1	17678	15	7	25	13037	6	8	25	10767	7	4	28	12416	2	1	27	5920	1	2	14	9501	7	2	29	14375	3	3	30	15430	5	8	46	15129	8	14	64	20535	13	7	70	16774	6	5	34	11351	1	4
1	502	1	17577	5	5	23	12987	5	8	19	10723	3	2	12	12389	2	1	12	5906	1	0	15	9495	2	4	9	14296	3	5	14	15400	7	4	20	15142	2	5	27	20490	4	14	34	16736	6	8	25	11324	2	1
1	503	1	17583	8	16	24	12994	3	10	22	10706	3	3	30	12387	2	2	33	5923	0	0	8	9501	7	4	21	14292	1	6	26	15394	5	6	33	15128	10	7	52	20488	12	14	60	16739	6	3	37	11313	2	4
1	504	4	21	11	12	17742	13	9	9	13116	6	4	3	10836	10	0	4	12499	2	4	1	5965	7	5	6	9578	10	2	1	14426	9	6	2	15530	13	6	12	15286	22	9	6	20698	13	6	8	16900	9	4	2
1	505	4	14	11	19	17729	10	9	15	13101	2	3	3	10823	5	3	6	12495	1	2	1	5968	11	5	3	9573	12	2	9	14387	17	5	7	15509	8	6	10	15276	18	7	15	20665	16	9	6	16878	12	2	5
1	506	4	11	10	7	17883	13	8	4	13199	14	1	2	10866	10	4	4	12559	3	3	3	5998	7	0	4	9653	10	5	4	14462	12	2	4	15610	14	6	9	15396	16	9	6	20777	12	3	5	16997	9	3	5
1	507	3	10	32	18087	3	6	36	13377	6	3	20	11048	3	4	20	12751	4	3	15	6074	2	3	12	9783	2	4	22	14720	0	10	29	15814	9	1	26	15533	8	5	49	21055	7	3	35	17212	2	7	23	11639
1	508	3	15	25	18273	11	12	18	13505	6	0	11	11163	3	4	17	12858	3	4	7	6143	0	9	18	9849	3	3	22	14846	5	8	29	15989	7	9	32	15692	8	9	42	21267	15	6	20	17381	5	10	14	11765
1	509	3	4	12	18928	9	2	11	13974	7	4	12	11558	3	5	14	13257	0	2	4	6326	0	9	11	10174	3	0	9	15419	3	2	19	16544	4	7	21	16141	8	8	27	22007	7	3	7	17925	5	6	16	12096
1	510	1	18923	3	9	26	13943	3	13	21	11533	1	6	29	13234	1	10	29	6314	0	5	12	10164	7	7	20	15390	1	3	23	16501	5	7	58	16135	6	12	43	21984	7	20	49	17893	4	8	35	12096	3	11
1	511	2	6	19141	11	4	9	14206	10	5	2	11652	13	2	2	13418	10	5	0	6397	5	3	3	10287	13	4	2	15509	9	3	2	16693	10	5	8	16345	8	9	6	22332	9	9	5	18096	11	4	4	12233	15
1	512	3	8	48	19128	5	7	33	14203	8	3	36	11666	0	2	35	13441	4	2	11	6404	2	8	29	10283	1	6	46	15503	2	3	54	16689	4	12	52	16342	2	11	75	22323	5	2	44	18094	0	6	35	12245
1	513	3	17	80	19042	11	15	48	14139	6	3	57	11624	2	5	41	13407	8	1	21	6376	3	11	39	10238	4	2	71	15460	5	5	79	16624	6	14	62	16274	6	18	87	22252	2	10	66	18024	6	7	36	12211
1	514	2	1	19054	17	5	1	14137	16	1	3	11590	9	1	2	13328	14	1	2	6329	3	3	0	10182	15	5	1	15369	10	1	4	16521	19	1	2	16284	10	4	4	22220	20	2	3	17981	9	1	4	12179	8
1	515	1	18809	6	20	38	13980	4	16	30	11437	3	5	28	13149	7	6	30	6241	3	3	13	10021	4	29	32	15172	5	8	25	16312	4	14	37	16055	11	12	45	21907	10	24	47	17723	11	13	46	12033	6	8
1	516	2	5	19209	31	9	2	14256	27	8	5	11720	12	3	2	13427	13	2	1	6380	12	3	3	10259	11	3	4	15577	12	3	7	16725	20	8	5	16301	22	5	2	22370	26	11	3	18107	23	7	4	12313	13
1	517	2	17	19130	44	1	11	14210	40	3	3	11674	12	4	4	13370	9	2	1	6355	7	3	9	10209	19	4	3	15535	22	2	13	16677	22	5	15	16204	33	4	17	22251	52	4	14	18014	29	4	5	12262	12
1	518	2	11	19265	16	16	9	14293	10	15	6	11741	3	4	5	13417	13	8	0	6379	4	2	3	10251	7	15	1	15643	12	2	8	16795	15	1	11	16277	9	14	12	22425	18	14	8	18133	10	11	4	12303	6
1	519	3	11	78	18976	1	11	48	14046	4	7	29	11525	6	13	43	13185	2	5	34	6204	1	11	35	10081	1	7	52	15285	2	10	54	16488	3	15	53	16030	5	21	80	22122	6	8	70	17852	5	12	43	12071
1	520	2	11	19125	6	4	7	14163	11	1	3	11598	17	3	6	13282	12	4	0	6271	7	4	3	10129	11	17	3	15394	14	3	7	16574	23	5	10	16112	16	4	15	22280	22	7	8	17993	19	10	3	12156	11
1	521	4	22	4	40	19348	24	4	33	14311	11	4	8	11794	19	3	11	13469	4	5	4	6341	18	0	19	10266	11	0	12	15587	15	6	24	16791	21	1	34	16287	34	5	35	22528	23	8	23	18240	17	4	13
1	522	4	20	6	5	19371	14	4	7	14348	13	7	3	11792	12	3	4	13482	3	0	2	6348	17	6	5	10274	16	2	5	15584	12	5	5	16808	24	8	7	16305	20	9	6	22552	23	6	5	18262	17	0	9
1	523	3	12	75	19194	7	12	34	14231	5	14	41	11674	7	6	33	13375	6	3	18	6289	0	15	30	10193	5	16	63	15409	8	11	56	16652	6	11	57	16169	6	18	55	22339	7	12	58	18082	7	11	32	12209
1	524	2	13	19660	23	11	15	14612	10	7	9	11946	10	4	5	13691	9	4	2	6437	7	1	6	10407	6	9	9	15738	11	7	10	17018	12	8	11	16627	14	13	10	22836	20	16	13	18503	20	6	6	12544	12
1	525	3	5	31	19542	8	7	23	14532	5	4	33	11798	2	2	32	13515	1	2	8	6384	2	13	20	10248	2	5	24	15494	4	6	31	16821	5	7	34	16493	5	6	59	22640	1	5	37	18319	2	2	28	12430
1	526	3	17	14	19620	5	14	10	14596	7	9	11	11847	0	6	7	13570	5	3	6	6404	0	8	24	10285	2	5	11	15543	2	10	21	16893	5	11	20	16550	10	15	34	22696	8	10	15	18391	6	9	8	12478
1	527	1	19831	21	8	19	14756	14	6	23	11976	6	2	26	13694	9	2	18	6477	3	0	11	10397	6	2	11	15733	3	2	24	17066	7	2	36	16694	9	6	30	22943	16	12	35	18597	7	2	27	12595	7	5
1	528	1	19757	5	5	41	14699	2	4	33	11905	2	3	50	13619	2	1	40	6454	0	1	13	10342	3	2	26	15626	3	4	49	16934	3	5	88	16598	5	3	73	22802	13	1	82	18496	3	2	53	12527	7	6
1	529	4	15	23	16	19962	13	17	17	14829	8	7	9	12081	5	7	10	13782	6	1	2	6529	8	1	4	10475	13	5	4	15848	10	5	4	17194	12	9	13	16813	11	18	18	23081	16	6	8	18738	11	6	5
1	530	1	19840	3	6	74	14753	5	15	38	12007	2	11	34	13677	5	8	47	6485	3	5	20	10406	2	13	38	15729	6	5	54	17046	4	7	82	16692	4	8	65	22919	4	9	79	18595	3	13	79	12626	2	8
1	531	3	8	39	19471	14	8	31	14441	11	2	21	11735	4	9	22	13360	3	0	8	6326	3	4	14	10201	5	4	25	15406	1	4	39	16700	9	6	43	16347	8	10	46	22494	16	8	47	18232	7	10	18	12334
1	532	3	16	37	19807	2	11	24	14685	9	2	25	11952	0	6	23	13615	4	5	9	6437	0	7	21	10352	5	5	21	15706	3	9	41	16960	3	14	39	16558	3	18	51	22853	3	10	33	18615	3	9	29	12532
1	533	4	13	27	7	19781	13	17	8	14634	10	7	4	11929	14	5	2	13574	5	8	4	6414	6	4	7	10345	14	5	1	15694	20	12	7	16954	31	21	8	16549	25	33	5	22834	16	10	8	18591	13	14	4
1	534	3	8	6	19598	43	11	15	14508	14	6	20	11807	3	6	15	13462	6	3	11	6360	2	4	12	10215	9	2	18	15532	6	8	27	16754	72	11	47	16371	19	14	23	22600	17	3	22	18391	14	8	15	12373
1	535	1	19584	14	12	54	14478	10	6	44	11804	2	6	35	13440	11	8	38	6355	3	7	15	10209	5	2	36	15514	2	3	32	16794	7	5	47	16351	24	18	54	22571	5	13	67	18350	9	5	57	12351	12	7
1	536	4	10	20	26	19163	22	17	21	14033	6	4	9	11544	13	4	12	13106	5	6	6	6209	13	10	7	9968	13	5	6	15168	18	9	13	16465	36	24	18	15987	28	26	25	22094	20	12	7	18002	17	8	8
1	537	2	36	18276	52	3	21	13370	27	4	4	10929	29	2	11	12204	27	2	4	5694	11	1	9	9375	23	2	10	14410	15	4	15	15673	33	2	29	14860	46	5	32	21211	51	4	22	17138	22	1	14	11362	23
1	538	2	12	18073	9	6	2	13280	9	3	1	10790	2	5	4	11940	10	5	3	5545	3	3	1	9221	7	3	3	14259	6	6	5	15546	4	4	8	14591	12	5	11	21076	17	10	9	16901	11	2	3	11172	8
1	539	3	27	23	18036	6	20	22	13221	2	6	19	10775	2	3	14	11944	2	4	12	5535	3	7	15	9213	2	4	24	14254	2	13	33	15541	1	23	27	14574	2	22	25	21098	4	9	29	16872	0	11	18	11150
1	540	3	11	23	18088	9	5	7	13271	8	1	14	10798	3	5	18	11960	1	2	8	5551	2	1	16	9225	2	4	20	14280	2	4	12	15580	6	8	27	14606	2	12	33	21113	3	7	17	16903	4	2	12	11159
1	541	1	18040	5	16	42	13217	3	9	32	10768	2	9	31	11921	6	8	39	5539	2	2	16	9197	4	4	25	14229	2	7	44	15504	2	7	62	14570	4	14	49	21031	6	20	78	16855	1	8	38	11130	5	9
1	542	4	13	8	7	18110	8	7	11	13185	9	2	6	10767	13	4	1	11896	8	4	4	5541	9	3	6	9187	16	3	7	14226	12	1	3	15494	13	2	12	14572	22	9	15	21054	24	3	15	16812	10	4	11
1	543	3	12	48	17880	9	9	34	13006	7	5	32	10590	2	6	35	11666	2	2	16	5396	6	4	24	8967	3	4	41	14019	2	5	32	15283	9	4	34	14378	1	7	54	20827	4	12	35	16625	3	3	31	10949
1	544	4	21	9	2	18148	17	13	2	13162	10	4	1	10719	15	5	4	11792	2	5	7	5446	12	4	0	9068	10	2	5	14138	17	6	1	15457	15	13	3	14598	16	14	4	21093	13	9	4	16834	8	4	4
1	545	3	16	58	18124	4	7	37	13162	4	6	41	10706	4	7	36	11782	7	5	16	5443	3	5	24	9060	4	6	46	14097	2	9	66	15411	4	8	37	14594	3	11	72	21065	10	3	38	16822	4	6	22	11142
1	546	3	19	39	18083	238	14	38	13251	8	5	25	10785	15	2	39	11889	5	0	14	5479	3	2	29	9128	1	4	38	14191	28	8	47	15548	4	9	56	14703	4	13	48	21251	3	10	45	16955	3	7	30	11230
1	547	4	13	9	5	18288	9	13	7	13234	9	2	7	10753	8	5	3	11870	4	2	3	5465	16	4	2	9094	6	2	10	14164	13	6	3	15508	10	7	7	14685	19	3	4	21159	8	9	3	16884	12	2	6
1	548	1	18005	9	17	59	13040	0	6	39	10576	2	4	41	11680	2	6	40	5386	2	5	14	8948	4	5	39	13902	2	9	43	15248	2	13	61	14449	6	15	41	20820	4	26	62	16617	6	12	73	11022	2	12
1	549	3	2	35	18208	3	5	15	13159	5	3	15	10751	1	2	14	11901	7	0	8	5513	1	0	22	9131	3	0	18	14040	0	4	26	15458	2	2	23	14738	6	4	26	21104	3	9	23	16862	3	1	12	11250
1	550	3	13	63	18575	14	10	34	13427	1	1	28	10970	7	13	34	12162	6	3	11	5630	3	3	27	9358	0	1	48	14303	7	13	57	15799	10	12	48	15067	4	8	44	21587	7	8	60	17253	11	7	144	11388
1	551	4	17	6	2	18765	14	7	20	13530	10	4	3	11052	9	5	5	12290	5	2	4	5685	6	1	3	9446	12	2	3	14429	8	4	1	15976	6	7	4	15233	13	7	3	21750	9	6	7	17428	14	8	11
1	552	3	8	50	18512	5	11	32	13402	23	2	25	10975	2	7	18	12188	1	3	15	5652	1	5	22	9350	2	3	41	14286	4	10	40	15802	4	10	37	15050	2	8	55	21514	8	6	41	17288	5	4	28	11497
1	553	3	7	29	18146	11	6	14	13133	8	2	28	10685	6	6	30	11871	2	3	9	5508	1	3	19	9133	2	4	19	13909	3	4	32	15474	10	7	28	14730	9	8	49	21064	9	7	26	16918	2	5	27	11223
1	554	1	18017	1	5	29	13049	4	7	11	10634	2	6	22	11790	4	5	25	5457	1	2	9	9061	1	5	16	13785	1	1	31	15360	1	6	43	14627	5	4	39	20869	5	7	49	16782	3	4	40	11142	8	1
1	555	3	7	34	17950	12	6	23	13012	7	0	20	10623	2	1	28	11783	6	0	9	5457	3	3	27	9053	1	1	17	13807	4	4	26	15345	8	2	26	14627	4	1	38	20815	11	3	33	16767	4	1	22	11128
1	556	3	24	34	18022	8	12	18	13078	7	9	16	10676	3	6	35	11822	10	4	11	5470	2	5	11	9096	7	6	17	13853	1	13	31	15413	4	20	31	14676	12	20	50	20862	10	11	34	16837	8	13	22	11172
1	557	4	19	10	9	17944	12	11	4	13027	5	0	3	10697	13	9	7	11793	4	0	3	5465	10	4	3	9105	7	4	3	13770	10	7	4	15340	14	8	8	14748	23	13	8	20869	13	10	3	16909	10	7	4
1	558	4	16	7	19	17842	14	4	6	12970	12	3	4	10633	11	9	6	11719	5	3	4	5437	14	4	4	9053	7	2	5	13701	18	6	10	15239	19	8	9	14650	21	6	12	20761	13	3	4	16791	14	3	6
1	559	3	14	19	17267	6	9	25	12521	6	2	19	10242	4	3	15	11314	3	0	5	5234	1	5	11	8725	4	4	10	13124	1	7	35	14699	11	13	22	14170	7	8	40	20121	10	7	16	16239	4	7	20	10777
1	560	3	11	21	17283	7	7	23	12526	7	5	15	10258	2	10	18	11288	8	1	6	5220	2	7	14	8707	6	1	14	13124	1	4	26	14714	10	12	25	14162	8	11	33	20101	8	5	22	16234	4	4	16	10784
1	561	3	18	67	17267	4	17	39	12525	6	9	42	10238	2	11	33	11296	4	2	16	5217	1	10	22	8714	0	4	41	13123	0	12	53	14699	5	15	52	14159	4	18	64	20109	2	15	48	16238	1	8	47	10770
1	562	2	4	17668	9	7	6	12843	9	6	1	10535	5	2	4	11583	7	4	1	5322	1	1	6	8925	3	1	0	13465	5	0	1	15087	5	4	9	14545	8	8	4	20608	11	8	4	16661	6	4	5	11037	8
1	563	3	17	47	17661	8	8	38	12827	7	10	25	10517	1	7	35	11597	3	0	21	5329	0	7	18	8919	1	2	74	13425	4	13	53	15057	2	18	39	14532	11	12	63	20581	6	15	60	16637	9	4	33	11044
1	564	2	11	17476	6	7	5	12592	5	3	4	10348	2	3	5	11392	6	5	0	5201	4	0	1	8780	8	1	1	13262	5	3	2	14839	27	7	7	14382	6	8	7	20323	4	7	3	16465	3	7	3	10873	3
1	565	3	20	54	17338	2	12	16	12524	4	10	42	10278	1	9	25	11325	5	0	18	5167	0	4	24	8727	3	6	33	13158	2	13	53	14724	1	17	57	14241	1	12	60	20177	3	12	44	16334	4	4	41	10787
1	566	3	9	43	17302	13	8	31	12481	10	4	32	10287	4	3	25	11311	4	0	8	5183	3	1	22	8711	5	3	27	13110	6	4	53	14679	2	9	45	14246	10	6	50	20116	12	11	35	16288	7	6	25	10775
1	567	3	26	56	17411	11	22	30	12561	4	14	31	10368	2	7	35	11400	9	3	15	5216	2	5	21	8803	4	5	64	13218	2	16	70	14785	5	16	54	14327	5	15	73	20286	7	15	63	16386	8	9	43	10847
1	568	3	5	54	17418	15	4	36	12552	13	0	42	10362	6	4	29	11407	10	3	13	5212	3	2	22	8806	2	3	32	13239	4	3	49	14821	10	2	42	14358	11	7	52	20302	14	6	36	16423	3	3	23	10880
1	569	3	5	69	17544	7	3	51	12641	5	2	42	10464	1	4	53	11503	3	0	21	5241	1	4	40	8850	2	2	74	13326	0	4	70	14912	1	3	56	14496	2	2	103	20433	7	4	64	16558	6	2	38	10980
1	570	2	5	17579	7	6	4	12665	9	2	2	10487	9	2	3	11527	4	7	2	5235	3	3	2	8864	2	2	0	13356	2	7	0	14948	10	4	5	14539	16	6	5	20473	14	6	4	16591	8	4	3	10987	7
1	571	2	5	17512	26	10	0	12593	24	8	1	10450	11	6	3	11482	18	6	3	5210	1	2	1	8829	11	4	1	13313	4	2	1	14906	22	9	2	14512	18	5	3	20379	33	10	1	16527	17	8	1	10956	18
1	572	3	7	42	17299	3	8	29	12441	7	2	32	10299	1	2	26	11357	3	2	15	5131	1	2	22	8737	2	4	34	13145	2	8	45	14729	4	7	50	14317	9	9	60	20109	7	8	49	16304	5	3	29	10832
1	573	3	9	71	17092	15	9	54	12270	6	3	54	10187	1	6	52	11207	6	4	21	5094	0	2	34	8653	5	5	57	12970	5	5	61	14548	7	13	55	14174	8	5	94	19883	9	14	69	16130	12	3	30	10751
1	574	2	15	17269	13	21	9	12415	6	17	1	10287	11	6	8	11304	9	7	2	5153	0	0	3	8713	13	9	1	13118	8	7	11	14742	8	12	11	14328	7	16	10	20160	16	14	7	16344	6	19	3	10854	3
1	575	3	1	55	17316	11	4	35	12458	7	2	24	10265	5	5	31	11266	17	1	21	5106	2	5	26	8665	5	1	48	13074	3	2	44	14765	12	3	44	14314	17	4	64	20174	11	9	40	16330	8	1	19	10809
1	576	3	14	45	17247	4	14	34	12402	2	4	28	10153	1	5	30	11173	5	3	6	5075	0	4	21	8596	3	3	26	12980	0	8	39	14671	4	14	49	14156	5	13	51	20039	2	9	45	16187	7	6	22	10684
1	577	4	10	7	6	18412	6	2	6	13235	5	3	3	10797	6	7	4	11884	4	1	2	5328	3	5	6	9093	8	2	1	13879	4	5	4	15699	5	4	4	15102	8	9	4	21223	8	5	8	17169	8	2	2
1	578	1	18497	4	5	64	13287	0	5	56	10853	3	3	51	11888	9	3	61	5365	2	3	18	9118	2	4	42	13964	3	5	86	15722	4	6	118	15015	6	7	92	21209	3	5	122	17209	8	8	87	11350	1	2
1	579	1	18451	2	10	43	13261	5	5	33	10835	3	7	21	11863	5	8	39	5339	1	5	7	9089	5	4	29	13978	5	3	44	15745	4	10	50	14978	6	13	49	21182	2	10	66	17168	6	10	44	11302	3	5
1	580	4	14	5	9	18084	19	6	6	12958	7	4	4	10550	15	4	9	11568	7	3	1	5168	11	6	4	8889	15	3	3	13639	17	8	4	15392	13	8	10	14660	14	6	10	20776	13	5	9	16847	10	0	1
1	581	3	30	98	17746	7	7	54	12722	5	10	50	10309	4	6	76	11315	5	1	30	5061	1	7	49	8691	9	18	117	13302	11	11	72	15128	9	12	73	14368	4	15	83	20408	4	16	72	16549	5	11	43	10775
1	582	2	5	17883	10	8	4	12773	13	2	6	10341	7	6	7	11359	10	4	3	5066	4	2	2	8734	9	4	3	13417	5	3	4	15198	16	9	4	14413	15	4	12	20415	40	13	3	16631	11	6	5	10808	7
1	583	2	3	18146	15	4	2	12966	13	4	1	10496	8	2	8	11533	12	2	2	5149	3	3	1	8868	8	3	3	13647	5	3	1	15450	14	3	4	14541	17	6	2	20724	20	3	1	16766	85	4	3	10956	11
1	584	3	10	38	17785	6	9	38	12684	7	4	18	10272	3	2	21	11324	6	3	9	5054	0	3	11	8669	0	7	21	13327	3	5	23	15137	4	13	35	14255	6	17	33	20273	2	7	32	16476	4	5	19	10729
1	585	4	15	10	3	18504	13	12	4	13213	13	6	1	10692	13	4	5	11748	5	5	0	5264	8	1	1	8983	11	6	6	13892	16	6	7	16106	10	8	5	14792	22	12	4	21007	14	7	4	17139	9	5	5
1	586	1	18399	12	13	87	13121	9	11	47	10651	5	11	54	11635	4	15	37	5286	0	2	18	8865	1	10	40	13812	7	9	67	16002	8	12	61	14670	11	10	58	20880	9	13	100	17061	6	13	74	11020	3	9
1	587	2	5	19413	30	6	3	13885	20	5	2	11345	11	4	1	12375	17	6	2	5664	14	1	2	9440	15	2	0	14782	24	9	5	16936	28	2	4	15495	33	6	5	22011	44	12	1	18093	23	10	5	11687	17
1	588	4	39	7	12	19789	39	6	8	14150	14	1	6	11575	12	4	3	12614	11	2	3	5782	8	4	2	9623	21	6	5	15147	23	4	6	17291	31	4	4	15744	49	7	9	22410	21	3	6	18455	20	1	3
1	589	3	6	42	19798	16	9	22	14179	7	7	32	11569	7	5	28	12587	9	2	10	5788	1	5	23	9596	3	0	32	15173	5	6	56	17280	8	7	37	15719	9	6	59	22440	9	6	50	18456	10	4	40	11878
1	590	3	25	39	20034	6	26	24	14318	2	11	19	11698	2	15	20	12726	1	2	7	5866	1	5	19	9699	4	14	24	15339	6	26	43	17479	3	15	37	15861	11	29	58	22666	8	25	30	18648	3	11	21	11989
1	591	3	6	36	19874	6	6	16	14196	6	8	18	11583	2	8	20	12562	1	3	6	5795	1	2	9	9614	3	5	8	15191	2	3	35	17319	1	7	17	15690	8	4	19	22494	7	8	18	18452	2	6	12	11858
1	592	3	16	14	20334	5	10	19	14486	7	6	13	11876	2	9	11	12860	1	4	13	5952	0	6	7	9843	1	9	13	15605	1	6	29	17705	3	17	32	15988	4	14	27	22929	6	5	32	18885	6	6	13	12115
1	593	1	20469	30	9	28	14606	21	7	23	11981	6	2	27	12957	8	6	24	6013	7	1	10	9921	9	3	25	15800	8	3	25	17861	19	6	37	16078	18	4	41	23097	23	10	53	19021	15	4	45	12208	13	2
1	594	1	20257	7	33	35	14462	6	22	18	11853	2	6	27	12795	4	8	39	5925	1	4	16	9808	2	6	23	15615	3	9	23	17656	6	23	46	15908	8	18	44	22838	10	30	50	18806	4	20	54	12072	5	10
1	595	2	11	20381	18	11	6	14515	15	6	0	11929	10	4	2	12842	16	4	0	5955	7	4	0	9861	11	7	3	15713	18	7	5	17791	21	7	6	15995	18	13	12	22987	29	11	7	18958	23	8	2	12132	13
1	596	4	346	11	54	19830	5	7	22	14370	16	6	6	11776	9	9	9	12691	8	3	3	5889	21	6	9	9718	32	6	9	15551	6	7	28	17620	25	9	22	15803	28	12	37	22726	14	7	24	18776	7	4	14
1	597	1	20163	24	15	107	14377	11	13	61	11747	6	7	52	12650	6	9	61	5871	3	1	29	9700	7	9	42	15660	4	6	62	17651	19	11	74	15724	13	19	78	22726	26	16	88	18796	18	9	80	12010	12	7
1	598	4	13	16	30	20456	9	10	15	14608	8	5	2	11884	4	5	5	12797	8	2	3	5925	11	3	3	9807	20	4	10	15855	9	3	21	17916	17	9	10	15932	13	11	18	23007	14	6	15	19019	9	3	9
1	599	4	23	27	10	20339	18	18	13	14502	4	2	2	11806	11	6	9	12689	1	1	2	5899	5	2	10	9746	12	13	2	15746	10	14	5	17810	13	10	6	15823	25	17	9	22815	19	9	11	18879	12	9	4
1	600	4	20	12	21	20824	9	14	7	14859	14	0	3	12084	3	7	6	12968	2	1	1	6011	5	5	4	9947	13	10	6	16174	9	11	8	18271	11	5	16	16093	18	12	6	23328	13	8	6	19314	4	6	5
1	601	1	20900	18	17	41	14914	17	12	41	12138	3	4	39	13037	7	9	38	6026	1	4	15	9994	5	9	26	16280	5	6	35	18318	11	8	52	16120	6	20	45	23364	12	19	58	19407	7	10	31	12341	5	5
1	602	1	21072	7	35	35	14998	10	22	25	12218	2	6	25	13112	10	11	34	6069	2	3	8	10048	5	8	24	16416	9	6	28	18426	13	16	40	16195	4	16	39	23518	5	25	54	19503	4	17	29	12389	3	8
1	603	2	17	21124	29	7	12	15030	14	5	0	12246	6	3	3	13139	13	4	4	6069	0	0	6	10064	8	3	4	16455	9	5	11	18490	13	3	5	16230	9	5	10	23561	19	8	10	19528	11	6	1	12414	6
1	604	3	13	94	20946	4	11	45	14919	4	5	46	12098	2	5	49	13014	5	3	22	6000	1	0	36	9988	3	2	74	16281	4	9	92	18335	6	10	60	16059	7	11	68	23358	6	10	76	19349	1	1	35	12289
1	605	1	21271	11	16	58	15102	7	11	41	12300	5	3	24	13198	4	5	41	6097	1	1	17	10128	2	5	24	16569	7	6	53	18619	3	10	41	16274	6	11	43	23652	13	12	59	19618	9	14	57	12431	5	5
1	606	2	5	21297	21	6	3	15116	20	1	2	12292	12	4	1	13210	11	5	2	6085	10	1	1	10101	13	2	6	16588	22	0	3	18612	28	3	1	16266	17	4	2	23692	27	3	5	19646	23	5	1	12443	11
1	607	2	7	21318	33	15	7	15083	15	15	1	12269	10	3	2	13190	10	1	1	6097	6	2	2	10081	13	3	2	16586	21	7	5	18659	16	4	12	16258	12	12	4	23628	27	11	5	19680	18	11	6	12423	10
1	608	1	21143	8	7	59	14971	5	5	42	12151	3	2	35	13059	5	3	40	6033	1	2	10	10001	0	3	24	16447	3	3	37	18493	6	6	49	16090	15	5	27	23406	11	10	50	19502	3	5	59	12303	4	5
1	609	3	8	54	20339	14	6	35	14439	20	5	31	11687	6	4	25	12610	5	1	15	5832	2	5	20	9611	10	8	39	15801	2	3	35	17840	13	3	53	15527	16	10	58	22544	17	12	48	18866	13	9	22	11902
1	610	2	23	20445	41	9	22	14534	17	7	8	11747	15	2	6	12669	16	4	3	5856	7	1	14	9643	17	1	1	15918	22	3	17	17935	24	5	19	15601	26	10	25	22649	35	5	17	18950	32	6	5	11941	21
1	611	4	49	17	5	20562	28	6	5	14544	23	5	6	11856	20	7	3	12733	10	6	3	5889	17	5	5	9698	27	9	7	16093	38	5	7	18091	30	10	7	15709	30	17	7	22705	31	8	4	19095	17	7	3
1	612	3	16	40	20707	2	13	23	14590	2	7	30	11891	3	6	36	12761	0	3	11	5897	2	5	20	9721	1	8	47	16137	2	8	58	18127	4	10	59	15741	4	15	61	22729	3	7	43	19187	3	8	31	12060
1	613	1	20694	10	6	37	14600	7	3	26	11907	0	2	16	12776	4	3	17	5906	1	2	9	9714	1	3	24	16158	2	2	25	18148	7	3	27	15780	1	4	29	22726	17	6	39	19188	8	1	33	12066	3	2
1	614	3	4	48	20469	8	5	28	14452	8	8	22	11792	0	6	21	12636	8	2	8	5863	1	3	24	9628	3	6	34	15968	5	6	33	17992	1	4	25	15652	2	7	59	22500	7	9	34	19002	6	4	22	11960
1	615	4	22	7	4	20546	18	8	6	14494	15	3	2	11828	13	5	8	12678	3	1	0	5882	11	1	5	9665	11	7	3	16018	20	8	2	18048	17	9	7	15680	22	6	3	22581	15	19	4	19044	13	5	4
1	616	3	3	35	20048	15	6	24	14157	9	4	30	11500	3	4	20	12374	6	2	14	5708	1	5	23	9407	2	4	43	15572	6	2	54	17536	14	7	50	15342	11	4	56	21994	18	4	41	18620	9	1	34	11680
1	617	1	20013	4	9	35	14107	8	7	34	11461	4	7	34	12376	3	2	28	5721	0	2	11	9397	1	5	21	15559	2	13	34	17530	5	7	46	15346	5	9	43	21938	8	13	51	18603	7	23	41	11697	4	2
1	618	2	5	20175	13	12	5	14298	15	7	4	11637	14	1	3	12563	10	5	0	5813	8	4	5	9550	7	2	0	15812	11	2	4	17707	23	7	2	15589	15	7	6	22079	22	16	9	18796	17	6	4	11903	6
1	619	4	23	11	10	20084	16	3	9	14217	14	3	4	11567	10	3	6	12514	5	4	1	5798	9	1	8	9516	12	7	11	15733	11	6	11	17653	20	6	9	15532	29	5	13	21955	16	5	21	18718	9	3	5
1	620	1	19950	7	6	39	14100	7	2	31	11505	1	2	21	12409	2	2	34	5747	2	0	13	9462	4	1	17	15672	3	2	40	17560	4	3	48	15416	3	5	45	21778	12	8	53	18586	2	3	43	11774	1	4
1	621	3	6	43	19573	19	9	30	13848	9	6	25	11278	4	7	24	12179	7	3	13	5654	5	3	23	9262	6	5	39	15436	5	13	31	17285	12	9	43	15150	4	8	51	21401	11	2	33	18234	13	5	31	11556
1	622	2	22	19731	10	7	17	13963	12	8	6	11377	3	5	4	12272	9	3	3	5703	5	4	11	9349	2	5	6	15555	8	4	12	17427	13	5	14	15260	12	12	16	21585	7	9	14	18386	7	7	7	11665	3
1	623	3	11	46	19820	8	8	39	14030	5	8	38	11408	2	2	27	12327	3	1	15	5730	2	4	34	9375	3	1	39	15636	2	7	59	17506	2	12	97	15293	5	10	46	21711	4	4	43	18493	7	6	40	11700
1	624	3	6	23	19627	11	2	16	13842	3	1	11	11288	7	3	15	12141	3	1	6	5643	2	5	17	9283	2	5	12	15505	2	3	24	17363	6	1	23	15114	6	3	22	21492	9	8	22	18295	6	5	14	11532
1	625	3	4	74	19469	3	7	51	13691	1	2	43	11228	1	2	45	12063	5	2	27	5595	1	7	35	9220	3	1	60	15410	4	6	85	17196	5	5	65	14965	39	6	77	21320	4	16	60	18161	1	11	54	11431
1	626	2	5	19448	10	14	2	13685	6	4	2	11223	4	4	1	12053	8	7	3	5590	4	1	1	9223	3	2	1	15416	2	0	0	17208	8	2	4	14966	27	6	3	21306	8	9	10	18133	11	6	2	11440	5
1	627	3	9	103	19054	0	4	69	13369	1	1	45	10984	0	2	63	11808	5	0	19	5478	3	3	60	9007	3	5	99	15047	4	4	97	16861	1	4	58	14716	1	5	108	20824	4	7	108	17750	3	3	54	11186
1	628	2	11	19237	5	10	5	13494	5	4	3	11072	8	3	4	11923	6	3	1	5510	0	4	3	9109	1	3	3	15212	7	1	2	17016	7	0	25	14817	5	8	8	21025	7	7	1	17946	4	4	5	11282	5
1	629	3	16	64	18870	5	12	33	13254	5	5	46	10857	2	13	52	11698	2	5	19	5403	0	4	32	8911	4	6	64	14921	2	15	58	16703	1	17	57	14510	7	14	76	20609	5	6	70	17590	1	11	37	11054
1	630	2	3	19248	10	10	2	13554	4	8	1	11158	13	1	2	11993	13	3	0	5546	3	3	2	9131	8	3	2	15332	10	2	0	17069	14	6	6	14783	24	9	3	21083	16	7	3	17981	12	6	2	11303	11
1	631	1	19013	4	10	30	13397	4	5	19	11028	3	4	30	11867	5	7	18	5453	1	6	12	9029	2	3	7	15181	2	6	23	16916	1	6	24	14603	5	8	36	20836	3	5	49	17791	2	3	31	11179	1	5
1	632	1	18490	4	7	32	13059	3	4	20	10762	1	5	18	11533	2	8	28	5305	1	0	15	8773	3	5	25	14807	4	6	31	16516	5	7	27	14243	5	4	34	20254	7	9	61	17264	4	3	38	10870	2	7
1	633	2	11	18573	19	2	10	13164	5	1	3	10847	4	1	6	11612	9	2	3	5357	3	2	6	8870	7	2	6	14920	9	1	11	16618	15	1	25	14283	8	2	27	20374	16	3	6	17397	7	1	6	10955	7
1	634	2	4	18538	27	7	3	13133	16	1	2	10821	6	3	3	11591	8	4	0	5343	2	1	0	8868	7	1	2	14890	14	1	1	16591	15	7	3	14241	33	5	4	20354	20	6	3	17343	18	5	3	10940	7
1	635	1	18797	2	7	44	13361	1	5	28	10936	0	5	38	11755	1	5	32	5399	1	3	14	8959	1	2	22	15146	0	3	58	16794	1	5	33	14349	1	6	70	20598	3	6	59	17578	4	4	45	11016	4	5
1	636	4	17	6	7	19036	12	10	5	13529	11	2	3	11113	7	6	5	11917	4	0	6	5480	8	2	3	9085	11	3	1	15397	11	7	4	17015	29	3	3	14532	18	6	14	20864	10	9	5	17815	12	2	3
1	637	4	34	3	7	18938	32	3	6	13435	24	0	12	11003	28	1	12	11793	8	0	2	5452	17	1	3	8991	36	2	6	15261	32	2	10	16921	30	3	6	14368	53	15	11	20662	35	4	5	17601	14	2	3
1	638	2	17	18957	5	10	17	13458	14	9	1	11017	11	3	6	11818	13	5	6	5432	6	4	5	9027	5	3	5	15315	3	3	8	16928	15	9	11	14366	17	11	16	20698	23	24	8	17641	13	6	4	11020	11
1	639	3	15	6	18934	0	15	10	13446	1	8	8	10983	2	11	6	11781	10	4	5	5427	0	10	0	9017	0	3	6	15273	2	13	13	16882	1	25	18	14317	4	22	25	20653	4	7	9	17606	2	11	8	10993
1	640	3	18	11	18914	2	11	6	13442	2	4	6	10993	3	6	6	11784	2	3	6	5420	1	7	8	9008	2	0	4	15268	2	11	12	16883	4	18	9	14319	14	30	8	20659	5	7	5	17607	4	7	10	11006
1	641	3	12	13	19020	1	8	9	13520	2	4	9	11030	1	4	3	11856	7	0	6	5452	2	4	8	9072	3	3	10	15340	2	8	23	16963	2	7	22	14423	6	14	19	20778	4	5	19	17730	0	7	10	11095
1	642	3	11	17	18853	14	5	9	13451	7	4	10	10954	6	4	11	11785	4	2	2	5415	1	5	10	9020	1	5	10	15260	1	7	19	16882	6	18	14	14332	9	14	18	20632	12	4	8	17634	3	6	13	11040
1	643	3	6	51	19237	6	4	35	13740	9	2	21	11236	8	7	28	12092	9	0	11	5557	3	3	29	9235	5	1	38	15691	10	5	54	17286	7	5	55	14578	17	13	54	21056	7	5	56	18002	8	3	32	11255
1	644	4	14	7	6	19185	13	6	3	13703	6	6	1	11194	7	2	4	12039	3	0	0	5523	9	1	1	9222	8	5	0	15673	12	5	6	17267	8	5	7	14521	14	6	2	20995	8	6	4	17958	6	3	5
1	645	3	7	53	19102	5	5	35	13648	7	2	35	11148	2	3	39	11985	3	2	16	5497	0	3	34	9178	2	8	57	15608	0	5	43	17209	5	8	45	14439	3	9	55	20884	4	7	42	17882	2	2	39	11101
1	646	3	12	79	19028	3	7	39	13633	2	7	35	11118	7	7	36	11946	4	0	16	5488	4	8	33	9158	3	6	51	15597	4	7	52	17184	8	11	36	14399	5	13	59	20833	5	6	56	17859	2	1	38	11076
1	647	2	4	19048	15	1	2	13652	8	5	1	11144	8	2	7	11952	8	2	3	5495	3	0	3	9179	6	1	3	15642	7	4	5	17199	10	2	5	14407	7	2	10	20836	10	3	4	17875	9	4	4	11079	7
1	648	2	6	19071	16	7	2	13670	10	3	2	11159	5	3	4	11961	18	5	0	5498	3	1	1	9177	12	3	2	15668	12	2	2	17218	16	4	3	14415	19	4	4	20854	13	4	5	17877	19	0	2	11103	11
1	649	1	18909	12	8	58	13543	6	5	38	10993	1	6	51	11784	11	5	40	5367	5	0	23	9017	0	4	36	15556	2	6	65	17084	2	7	61	14171	3	7	53	20620	4	5	78	17696	4	2	75	10921	3	3
1	650	1	18501	9	5	52	13264	7	2	25	10767	3	4	30	11497	3	5	44	5254	1	2	13	8791	4	1	20	15282	2	2	47	16756	3	3	35	13807	6	1	41	20109	6	7	69	17270	5	6	57	10631	1	4
1	651	4	11	5	4	18494	11	4	2	13227	5	2	5	10740	11	4	3	11459	3	0	1	5221	3	0	1	8753	9	4	2	15267	14	9	4	16707	9	4	5	13775	16	5	4	20092	17	3	6	17256	11	4	3
1	652	4	10	9	3	18358	8	7	1	13116	13	5	0	10615	12	8	1	11327	4	2	0	5159	8	4	1	8636	9	3	5	15160	15	6	2	16613	16	6	4	13608	15	4	5	19886	9	10	2	17100	8	3	1
1	653	1	18304	3	12	97	13072	3	8	59	10552	5	10	71	11294	5	9	53	5137	1	2	22	8605	0	4	38	15096	2	10	86	16548	3	12	97	13559	7	9	59	19826	5	8	97	17033	4	6	103	10422	3	5
1	654	4	13	3	10	18346	15	7	10	13092	6	1	2	10595	10	2	4	11330	4	1	4	5148	5	0	2	8618	6	2	1	15159	16	2	3	16614	14	4	10	13582	13	7	8	19887	12	3	4	17100	3	5	4
1	655	4	20	11	7	18226	29	3	10	12982	9	2	5	10513	7	10	12	11229	6	0	1	5110	11	2	2	8541	18	7	3	15033	13	4	6	16505	15	2	12	13469	16	5	12	19735	23	4	10	16938	13	0	6
1	656	4	22	3	10	18213	9	5	9	12953	7	3	4	10489	5	7	3	11237	3	3	5	5103	6	3	4	8535	5	1	3	15055	13	2	5	16504	6	6	5	13457	23	8	7	19714	7	1	6	16920	5	3	2
1	657	3	15	51	18042	10	12	38	12860	6	4	28	10391	2	8	32	11166	0	1	14	5078	1	3	22	8435	2	6	47	14931	3	15	58	16322	2	10	40	13304	3	11	61	19499	6	11	40	16723	5	4	28	10208
1	658	2	8	18326	26	10	3	13048	31	7	0	10533	14	2	2	11319	20	6	5	5143	5	0	2	8547	6	3	3	15149	17	4	3	16578	20	5	4	13497	13	3	3	19784	21	9	2	16928	18	5	6	10328	10
1	659	1	18213	5	14	63	12993	4	16	42	10467	1	8	31	11271	3	9	35	5099	1	7	22	8497	2	5	32	15079	0	7	53	16486	4	15	45	13399	2	8	42	19620	6	19	72	16808	4	14	69	10257	4	8
1	660	2	7	18151	41	12	7	12950	22	9	3	10425	11	4	2	11226	25	12	0	5094	9	7	3	8491	10	3	1	15064	16	3	5	16456	21	7	3	13364	16	10	5	19556	24	6	9	16764	33	6	1	10240	7
1	661	2	17	18103	44	11	11	12924	26	2	7	10398	20	3	7	11209	16	4	3	5092	6	2	6	8470	17	3	5	15019	20	4	13	16418	36	2	17	13312	30	3	16	19505	31	5	11	16732	33	3	7	10210	13
1	662	4	25	23	5	17747	16	15	2	12635	12	5	1	10151	15	9	1	10935	9	2	2	4983	11	7	0	8270	34	4	5	14683	24	19	4	16071	22	15	5	12952	31	9	2	19016	27	13	4	16318	17	2	3
1	663	3	32	45	17601	11	3	32	12567	4	8	33	10084	1	9	34	10850	3	3	14	4947	3	6	22	8189	5	13	57	14583	3	12	47	15966	5	10	36	12852	4	17	58	18852	6	11	50	16188	3	5	25	9861
1	664	2	10	17592	15	8	9	12554	14	4	4	10063	7	3	8	10816	12	3	2	4939	6	2	1	8175	6	2	4	14546	9	5	11	15922	18	2	7	12826	16	2	7	18858	13	5	9	16184	17	4	6	9843	10
1	665	2	11	17896	48	12	4	12792	30	4	4	10255	17	3	1	11018	18	4	1	5056	4	1	4	8302	26	3	3	14858	17	3	3	16215	42	5	6	13042	33	2	7	19166	34	10	6	16458	40	5	6	9997	19
1	666	4	36	464	22	17462	33	306	8	12484	13	277	7	9952	14	336	2	10673	4	124	4	4908	14	177	3	8135	23	413	6	14448	36	447	13	15787	32	403	12	12615	32	474	16	18688	36	450	9	16023	17	291	8
1	667	2	22	17886	46	8	14	12789	24	4	5	10214	15	2	3	10978	28	3	3	5007	9	3	3	8272	20	4	9	14860	26	2	13	16209	39	5	13	12998	40	3	14	19090	40	8	11	16450	36	3	4	9963	18
1	668	2	14	18536	15	10	6	13212	16	8	4	10543	17	4	4	11356	9	5	3	5164	6	4	4	8535	9	0	1	15402	12	3	8	16784	21	6	8	13461	14	6	12	19661	25	12	6	16985	19	5	5	10310	16
1	669	3	52	960	17588	8	31	695	12527	7	13	565	9968	4	12	704	10629	6	3	258	4922	2	15	425	8104	4	13	838	14530	4	38	904	15889	9	41	774	12632	7	29	1061	18569	10	33	939	15993	6	18	547	9731
1	670	3	10	53	18710	3	8	43	13340	4	4	53	10584	3	4	42	11402	4	1	21	5212	2	5	35	8600	1	9	67	15463	4	5	74	16913	5	6	64	13453	7	10	78	19775	6	5	64	17038	6	3	44	10318
1	671	4	68	34	186	18574	55	28	118	13262	21	12	96	10530	20	20	115	11332	4	6	35	5215	24	14	74	8565	28	20	124	15420	55	32	152	16821	52	16	122	13377	40	33	172	19696	38	18	127	16984	26	19	93
1	672	3	5	53	18834	21	4	40	13454	11	6	52	10620	9	6	51	11444	7	1	17	5241	4	2	33	8652	10	3	79	15528	18	3	81	17011	20	15	49	13519	20	4	74	19873	14	2	55	17122	17	3	35	10359
1	673	3	21	112	18731	18	16	97	13367	4	9	59	10579	4	6	60	11412	5	2	31	5215	4	11	40	8615	9	14	93	15489	12	22	126	16921	10	20	88	13454	8	19	114	19765	14	8	82	17048	9	6	51	10317
1	674	2	13	18914	278	8	8	13484	175	8	2	10626	157	5	3	11412	191	10	4	5247	78	2	5	8653	125	3	7	15561	215	4	16	17055	253	2	14	13503	207	8	17	19776	305	14	10	17079	242	6	3	10384	140
1	675	4	35	62	92	19092	14	26	68	13572	6	25	55	10703	16	38	58	11507	5	7	25	5310	14	19	36	8739	21	35	68	15730	15	33	69	17805	20	35	82	13609	20	47	108	19934	20	38	88	17256	13	21	40
1	676	3	33	40	19031	32	19	30	13529	16	3	32	10684	17	6	31	11481	11	1	15	5275	6	5	23	8698	8	8	50	15673	20	12	48	17757	21	15	36	13621	18	24	56	19858	20	13	50	17213	22	8	23	10423
1	677	2	6	20448	105	13	2	14588	16	4	2	11433	10	5	3	12347	11	9	4	5847	9	2	1	9443	11	2	2	16714	19	8	3	19409	19	8	3	15080	17	7	3	21073	30	3	6	18442	19	5	3	11384	15
1	678	1	19905	212	29	27	14064	185	19	24	11030	121	14	16	11959	116	10	15	5664	49	7	13	9092	114	7	17	16127	192	22	22	18759	222	21	32	14541	187	25	39	20291	270	23	33	17820	213	28	27	11017	116	12
1	679	2	7	21077	36	7	8	14868	23	6	0	11600	19	5	2	12599	27	6	1	5970	14	3	2	9588	17	2	4	16983	55	5	1	18688	1121	10	4	15388	21	9	10	21307	39	7	7	18767	35	11	3	11655	16
1	680	1	20921	143	19	69	14777	96	9	42	11546	62	4	38	12550	73	10	44	5947	29	2	19	9501	66	5	48	16884	123	9	59	19633	133	11	91	15248	118	4	61	21182	143	9	70	18614	138	13	79	11589	83	4
1	681	3	12	88	21354	15	13	53	15052	7	3	51	11741	2	6	50	12768	5	2	21	6068	3	2	36	9684	8	11	99	17148	4	13	100	20004	9	7	63	15544	13	13	67	21547	11	15	61	18987	9	5	45	11814
1	682	1	21552	15	15	69	15136	15	13	58	11828	7	11	48	12864	3	8	35	6132	2	4	23	9752	8	5	29	17275	8	9	81	20091	16	7	115	15656	18	8	74	21680	9	13	73	19111	8	12	66	11846	10	4
1	683	3	14	81	21796	14	17	47	15327	8	6	50	11976	9	6	30	13024	2	4	13	6219	3	8	28	9884	2	8	65	17494	8	13	73	20344	10	16	54	15978	18	14	58	21911	9	11	54	19384	6	7	30	12083
1	684	4	36	24	35	22182	25	22	15	15610	10	3	15	12244	17	5	12	13288	6	5	13	6303	20	5	11	10067	22	9	13	17879	24	12	28	20726	23	10	26	16323	29	18	28	22299	31	14	42	19715	18	6	12
1	685	3	16	21	21588	11	13	11	15171	11	5	25	11843	1	7	12	12898	4	3	9	6113	1	6	8	9773	5	2	15	17358	4	8	33	19768	11	9	21	15849	8	11	24	21634	10	8	22	19140	9	7	15	11957
1	686	1	20735	22	10	69	14603	10	10	50	11325	3	6	37	12424	5	5	36	5820	3	0	11	9376	5	3	22	16681	6	8	46	19070	10	5	70	15212	8	5	44	20707	12	11	52	18393	17	5	42	11490	6	2
1	687	1	19561	20	25	68	13680	17	14	53	10572	5	4	66	11600	3	7	43	5382	6	0	22	8728	4	9	25	15641	6	4	57	17939	15	15	109	14161	12	9	75	19364	23	16	85	17222	17	13	58	10704	8	4
1	688	2	60	19308	17	25	29	13520	28	31	17	10482	14	3	18	11494	11	5	7	5336	5	1	19	8632	10	8	23	15507	9	4	49	17819	26	19	33	14033	21	8	55	19096	20	17	46	17039	19	12	35	10591	12
1	689	3	33	57	19169	21	29	38	13432	16	5	30	10404	11	8	28	11408	14	4	11	5305	1	5	24	8588	10	5	34	15405	8	17	80	17686	15	12	36	13928	22	30	73	18906	29	20	46	16899	9	7	27	10536
1	690	3	46	86	18910	32	39	54	13272	20	10	38	10311	1	11	29	11309	5	5	18	5230	3	15	38	8495	5	9	57	15256	5	31	91	17490	19	28	59	13778	9	31	74	18709	17	28	82	16705	6	15	42	10445
1	691	2	26	19520	27	35	13	13660	15	37	2	10613	4	8	3	11638	12	9	0	5393	1	5	1	8788	4	11	2	15743	12	12	11	18028	14	28	5	14206	11	16	13	19223	11	28	7	17202	16	22	3	10735	5
1	692	1	18892	94	20	61	13236	83	11	29	10207	54	4	39	11234	41	4	41	5178	22	5	15	8459	44	4	26	15181	69	5	56	17437	100	18	80	13693	58	21	46	18529	118	18	56	16579	80	13	49	10342	42	20
1	693	2	11	18987	28	42	6	13207	20	37	2	10204	9	10	1	11241	9	6	0	5179	3	5	1	8450	16	13	1	15168	10	14	13	17499	18	31	6	13685	22	26	15	18545	18	29	6	16572	20	23	2	10313	15
1	694	1	18879	20	13	93	13125	10	14	48	10094	12	8	37	11126	7	5	53	5124	5	4	23	8368	7	5	38	15043	10	8	73	17379	16	16	80	13545	11	18	68	18381	21	13	85	16432	10	13	83	10219	4	16
1	695	1	18678	16	17	157	13010	10	12	76	10023	5	4	51	11036	5	19	67	5080	2	5	28	8289	7	8	50	14899	10	10	108	17232	8	13	129	13426	13	10	101	18223	14	12	107	16269	10	13	103	10133	10	8
1	696	2	33	19529	96	14	17	13654	73	5	6	10537	32	5	6	11628	32	3	2	5294	18	2	5	8666	30	5	10	15695	40	3	28	18000	65	8	10	14034	49	6	11	19107	76	5	14	17032	56	7	7	10612	33
1	697	4	63	23	94	19415	43	20	9	13606	29	8	3	10469	25	12	4	11550	6	4	2	5263	13	5	2	8620	38	12	4	15560	57	16	9	17914	35	11	9	13994	55	19	5	19024	60	18	6	16906	24	12	6
1	698	3	30	47	19819	24	16	27	13819	15	6	29	10655	5	5	41	11725	5	1	16	5347	1	2	27	8769	3	12	52	15785	6	20	58	18254	7	7	57	14252	9	12	53	19357	19	13	60	17202	13	4	43	10708
1	699	1	19771	5	23	99	13805	6	13	53	10640	4	8	42	11725	3	9	37	5338	2	2	20	8752	4	9	37	15742	4	11	85	18228	5	13	88	14229	5	10	69	19343	8	15	79	17180	5	10	82	10678	3	10
1	700	4	13	18	66	19539	11	16	45	13631	12	3	15	10494	13	5	10	11581	0	2	4	5294	7	10	9	8675	10	14	14	15560	12	14	48	17997	10	8	28	14115	16	15	46	19107	15	9	27	16988	7	6	18
1	701	1	19383	20	50	97	13553	12	32	43	10379	8	12	59	11463	8	14	57	5246	5	6	23	8576	11	11	37	15444	12	14	69	17883	11	36	84	13980	7	24	75	18952	16	39	91	16840	14	16	91	10494	7	13
1	702	2	15	19740	35	25	10	13841	19	20	10	10598	11	8	2	11706	13	12	0	5357	7	6	4	8780	12	8	6	15770	16	9	5	18280	32	18	5	14351	19	9	13	19362	22	19	14	17257	19	14	2	10734	12
1	703	3	40	56	19831	19	21	33	13919	6	4	33	10646	2	12	33	11736	5	3	17	5379	1	6	32	8807	4	6	50	15819	4	20	57	18335	9	14	40	14398	4	21	50	19433	11	19	59	17307	7	5	27	10773
1	704	4	16	44	18	20031	15	29	10	14016	11	16	5	10730	7	10	4	11845	1	3	1	5427	6	10	2	8870	6	9	3	15971	17	28	10	18513	11	26	7	14528	21	30	10	19605	17	17	8	17466	12	16	4
1	705	1	19988	5	57	59	13983	8	40	42	10696	4	20	38	11813	5	11	45	5407	0	2	14	8835	3	9	26	15909	6	11	56	18465	6	38	65	14423	5	21	61	19551	7	36	66	17383	7	25	52	10810	5	12
1	706	4	21	14	24	20028	25	7	15	14008	9	2	3	10732	13	5	8	11828	2	1	1	5418	13	1	2	8855	18	2	8	15918	20	7	12	18508	14	5	6	14472	17	5	12	19573	15	4	9	17393	11	4	2
1	707	3	26	82	19815	20	14	39	13933	13	6	37	10618	7	10	43	11729	5	1	12	5353	3	3	29	8785	3	10	73	15770	13	24	77	18253	11	9	56	14334	8	15	74	19333	11	15	59	17203	15	8	36	10740
1	708	2	13	20312	35	9	14	14259	21	2	7	10896	12	3	6	12033	16	2	1	5502	9	0	4	9025	15	0	2	16178	27	3	14	18707	29	9	10	14768	22	2	14	19801	27	5	11	17651	29	3	4	11102	12
1	709	2	10	20408	43	7	2	14340	33	3	0	10947	15	2	3	12090	18	1	0	5530	8	2	1	9072	12	0	3	16249	16	5	7	18793	30	2	0	14839	23	3	4	19888	35	3	3	17726	24	6	3	11145	14
1	710	2	12	20701	18	9	10	14498	18	13	6	11057	13	2	6	12238	11	4	1	5580	3	1	2	9171	7	5	4	16442	16	7	11	18997	30	9	6	15017	14	8	9	20135	17	4	8	17929	30	8	3	11265	15
1	711	3	8	55	20350	10	5	56	14238	8	2	34	10825	6	5	43	11983	6	0	8	5478	1	4	32	8991	4	5	69	16100	7	7	73	18664	11	4	40	14743	6	6	72	19758	9	4	51	17599	6	4	32	11069
1	712	3	9	84	20171	14	4	55	14160	6	6	52	10706	2	3	40	11894	8	1	43	5411	0	3	42	8927	0	7	76	15984	6	7	84	18555	5	6	83	14616	4	6	88	19605	9	7	81	17431	2	5	41	10968
1	713	4	37	22	13	20386	23	20	10	14364	16	7	7	10886	12	7	7	12091	8	3	2	5508	13	5	4	9068	26	10	18	16209	30	23	12	18748	31	15	15	14850	26	25	13	19905	21	9	10	17667	13	11	6
1	714	3	10	94	20321	7	5	45	14322	3	1	44	10838	2	2	40	12049	4	1	16	5495	4	3	35	9037	1	4	79	16123	6	7	75	18681	3	4	47	14833	5	6	65	19844	6	4	71	17595	1	1	38	11127
1	715	1	20619	21	24	58	14539	11	13	26	11013	4	2	35	12236	2	5	29	5562	4	3	16	9166	3	4	24	16418	2	7	51	18914	8	12	58	15013	10	12	52	20093	14	13	66	17903	4	12	51	11270	5	2
1	716	2	15	20746	27	4	8	14629	21	2	3	11046	13	1	2	12293	12	4	2	5591	6	1	2	9193	14	2	4	16493	21	3	6	18992	28	2	9	15114	17	4	11	20209	21	2	8	17997	15	4	1	11322	13
1	717	4	29	12	43	20648	13	5	32	14570	16	4	5	11019	13	1	6	12252	5	1	4	5578	15	3	9	9159	23	6	17	16437	23	7	22	18922	18	9	25	15051	27	7	32	20113	20	7	17	17912	12	5	7
1	718	1	20302	6	14	52	14269	6	9	39	10774	2	3	30	11980	2	6	18	5456	1	0	9	8964	1	3	17	16100	2	5	43	18583	5	10	55	14704	3	8	45	19753	4	14	41	17553	4	11	48	10993	2	6
1	719	2	6	20241	53	10	3	14197	42	7	2	10706	21	2	0	11921	21	6	0	5431	8	1	2	8911	15	0	4	16010	29	7	4	18481	46	4	5	14629	31	8	5	19631	42	17	5	17448	28	5	2	10926	21
1	720	2	16	20160	48	5	18	14131	35	4	3	10661	12	2	5	11874	17	4	1	5411	6	3	3	8864	13	0	5	15920	22	3	8	18389	31	2	10	14566	33	2	14	19514	44	6	13	17364	23	3	4	10889	11
1	721	2	8	20757	15	8	2	14579	14	6	0	10997	10	6	3	12232	10	1	0	5592	4	1	3	9126	12	5	0	16393	17	4	2	18897	15	6	4	15054	14	6	4	20087	22	7	2	17876	18	5	1	11235	12
1	722	3	11	101	21160	9	4	69	14906	7	2	51	11260	0	1	51	12563	3	3	15	5728	2	7	40	9308	2	6	94	16794	3	3	92	19311	7	6	77	15365	4	6	118	20450	1	5	70	18204	1	3	58	11461
1	723	2	10	21663	31	14	4	15265	19	11	0	11492	13	8	2	12820	19	4	3	5850	7	4	4	9491	13	5	1	17195	18	15	3	19685	38	10	7	15692	17	13	5	20870	25	8	2	18499	29	3	2	11750	15
1	724	4	33	10	23	21952	14	9	11	15471	6	3	8	11673	17	4	6	13024	9	0	3	5924	10	4	9	9609	19	4	9	17449	28	12	16	19978	14	8	19	15918	28	8	13	21142	18	9	14	18736	12	5	4
1	725	3	9	35	21922	16	8	18	15443	12	2	29	11613	1	6	19	12997	5	1	8	5912	1	5	13	9589	4	2	26	17393	5	7	45	19925	11	8	34	15884	11	6	36	21090	10	2	30	18703	2	5	21	11934
1	726	3	21	65	22448	12	13	57	15781	13	5	34	11849	6	5	41	13252	4	4	10	6054	1	4	29	9785	2	10	41	17766	4	14	91	20333	10	19	59	16195	6	18	69	21531	9	10	57	19111	7	7	42	12166
1	727	3	5	51	22984	10	4	41	16190	6	3	28	12129	3	3	24	13566	4	3	12	6197	2	2	14	10058	2	5	46	18173	6	6	51	20821	7	3	47	16561	4	7	44	22063	9	2	56	19549	3	2	33	12458
1	728	1	23198	26	19	48	16381	14	13	38	12254	9	6	51	13828	11	8	37	6369	2	2	19	10303	13	6	36	18339	8	10	37	20985	19	10	70	16715	16	7	55	22197	22	15	64	19702	15	12	51	12618	9	6
1	729	2	4	23492	55	6	3	16600	43	2	1	12402	19	5	4	13987	28	6	3	6450	12	1	0	10439	17	5	2	18561	31	2	4	21270	45	9	1	16928	42	7	7	22466	49	24	1	19973	32	3	1	12798	23
1	730	1	23055	31	10	101	16276	15	9	53	12125	6	3	38	13706	6	8	44	6309	3	0	20	10211	9	1	26	18155	10	10	77	20856	22	9	78	16635	16	6	55	21988	22	13	81	19547	10	9	80	12521	10	0
1	731	3	21	53	23115	8	2	36	16315	4	2	26	12147	3	1	31	13729	3	1	20	6314	2	1	27	10212	4	5	45	18193	4	4	58	20877	9	3	36	16656	1	5	68	22023	2	5	58	19560	7	6	32	12537
1	732	4	48	26	15	23275	27	11	9	16430	20	2	6	12227	19	6	8	13826	4	2	2	6355	12	2	5	10293	28	10	8	18327	44	16	11	21042	30	8	8	16747	42	12	4	22215	37	5	4	19715	23	6	2
1	733	3	6	83	23241	22	1	58	16372	15	0	50	12196	7	2	42	13781	10	2	15	6329	6	0	36	10240	8	10	61	18307	11	7	86	20980	13	4	60	16675	10	5	83	22144	16	6	84	19621	18	4	41	12585
1	734	4	27	15	27	24242	18	12	5	17081	12	4	3	12786	19	8	5	14378	8	1	0	6584	12	5	0	10697	32	7	1	19084	21	11	8	21928	17	7	9	17419	18	18	12	23044	14	8	6	20485	12	0	5
1	735	4	19	25	22	23874	8	7	16	16797	10	6	4	12629	10	9	8	14187	5	2	1	6493	8	8	5	10530	17	9	6	18778	13	10	18	21655	8	11	10	17202	23	17	16	22693	16	2	7	20173	9	6	6
1	736	4	24	26	25	23723	12	11	11	16714	13	5	4	12529	16	8	5	14094	7	1	2	6452	8	4	3	10448	20	10	5	18674	24	10	11	21501	17	9	12	17095	18	9	17	22523	19	7	10	20030	15	5	5
1	737	4	27	15	10	23777	18	9	5	16733	14	2	2	12524	12	7	4	14094	3	3	0	6457	9	2	3	10441	15	4	5	18690	29	9	1	21524	13	9	2	17113	18	12	6	22521	17	4	2	20069	10	6	3
1	738	3	18	92	23679	35	9	65	16679	12	12	39	12505	6	6	57	14026	3	4	21	6434	2	8	47	10365	5	16	107	18621	12	20	91	21472	14	12	55	17003	17	18	78	22388	11	5	57	19994	13	6	36	12875
1	739	2	16	23844	30	8	10	16811	12	4	6	12562	11	0	3	14096	19	4	1	6463	8	2	3	10435	13	1	5	18755	24	4	8	21602	20	7	5	17114	9	2	11	22503	21	1	3	20098	8	4	2	12916	15
1	740	2	12	24054	32	6	5	16968	18	2	1	12686	8	1	5	14234	11	2	1	6518	3	1	2	10515	7	2	3	18937	10	5	5	21787	32	3	8	17244	13	3	8	22694	18	9	9	20264	21	2	4	13051	9
1	741	3	12	84	23898	7	7	51	16854	2	3	51	12582	2	7	47	14112	2	1	24	6461	0	5	35	10424	1	6	83	18781	4	15	87	21639	4	15	49	17110	3	6	73	22519	6	10	85	20070	3	4	40	12923
1	742	2	6	24094	15	6	5	16994	16	7	2	12695	13	2	1	14266	9	2	1	6535	2	0	1	10519	9	2	17	18978	4	2	4	21817	11	5	8	17239	17	2	6	22704	22	5	6	20270	11	3	2	13035	5
1	743	2	7	23556	10	9	3	16591	5	8	1	12368	8	5	3	13892	6	4	0	6366	2	3	2	10227	14	3	2	18479	8	2	8	21286	20	8	6	16869	11	8	4	22129	12	9	2	19771	9	3	2	12725	6
1	744	3	13	75	23317	3	8	61	16436	2	10	46	12242	6	6	66	13753	2	1	18	6308	1	5	43	10111	2	7	71	18290	1	6	89	21086	6	13	52	16712	6	11	74	21906	0	6	78	19572	9	8	57	12593
1	745	2	9	23459	11	16	4	16528	10	11	4	12323	6	4	4	13854	4	7	1	6334	2	1	2	10171	5	4	1	18386	5	4	8	21220	3	5	4	16797	11	6	8	22028	11	11	1	19728	2	11	1	12680	4
1	746	3	11	72	23328	13	3	32	16449	8	4	49	12242	2	6	35	13795	2	0	14	6312	1	7	36	10115	4	3	73	18247	4	4	67	21090	8	6	64	16697	10	8	64	21886	6	10	75	19565	8	4	44	12586
1	747	3	23	117	23485	5	19	64	16556	1	11	47	12337	0	8	54	13881	4	5	23	6355	2	8	43	10193	1	8	70	18393	2	19	83	21244	3	16	65	16850	5	22	97	22039	5	18	86	19745	1	6	35	12692
1	748	2	2	24036	7	7	1	16953	11	6	0	12656	5	1	1	14183	10	5	0	6513	1	4	1	10451	4	0	3	18779	8	3	0	21740	9	5	2	17252	12	2	3	22580	14	3	2	20244	13	6	1	12959	9
1	749	1	23919	6	8	46	16882	3	6	34	12576	5	5	38	14113	2	3	33	6479	2	1	12	10385	0	2	18	18690	8	5	40	21618	5	12	60	17146	2	3	53	22451	8	8	46	20127	7	4	55	12894	4	0
1	750	1	24047	3	1	23	16982	4	8	11	12666	0	5	15	14172	2	1	34	6510	0	0	10	10427	2	0	17	18808	1	8	17	21753	5	6	24	17216	4	5	23	22544	8	7	39	20213	5	3	33	12958	1	2
1	751	3	9	17	23989	4	11	13	16943	4	0	25	12628	1	4	12	14155	1	0	7	6497	1	3	14	10416	0	9	20	18757	0	9	33	21694	2	7	26	17164	0	8	32	22476	6	7	23	20159	2	1	16	12928
1	752	3	19	39	23960	4	12	26	16934	3	0	27	12627	1	4	26	14152	3	3	7	6482	2	2	20	10415	4	8	25	18758	5	12	34	21694	6	8	31	17163	6	14	45	22473	6	6	31	20158	3	5	27	12920
1	753	3	5	28	23984	5	4	19	16948	7	2	15	12642	6	3	20	14165	0	1	7	6488	1	2	22	10410	4	3	14	18782	1	2	40	21689	5	4	29	17183	4	6	24	22505	6	2	17	20158	7	2	26	12919
1	754	3	4	32	24022	9	1	25	16972	7	2	20	12662	3	1	20	14195	5	0	8	6494	0	1	22	10438	2	3	18	18808	6	2	43	21714	3	0	40	17220	4	3	53	22505	9	2	40	20172	2	3	20	12952
1	755	3	2	38	24006	33	2	33	16973	5	5	26	12659	0	2	23	14192	3	0	15	6485	2	3	15	10444	3	2	32	18794	10	1	48	21698	21	4	38	17223	6	2	62	22498	11	3	46	20157	16	1	25	12943
1	756	4	13	7	15	24482	10	4	15	17390	10	1	2	12946	6	1	2	14489	7	1	1	6650	14	4	4	10683	19	3	7	19233	20	4	10	22182	21	1	10	17600	22	6	11	23024	18	2	5	20612	10	1	7
1	757	2	10	24224	30	7	9	17172	21	4	8	12768	8	1	4	14269	19	1	1	6563	7	1	4	10547	14	2	5	18974	17	4	12	21965	21	3	7	17388	17	7	10	22716	19	8	13	20327	23	1	6	13108	12
1	758	3	6	53	24282	20	5	31	17227	14	5	34	12800	3	1	32	14314	5	3	15	6566	4	5	23	10560	5	9	46	19056	3	7	60	22021	12	5	42	17440	9	11	48	22746	15	3	44	20421	16	1	26	13166
1	759	1	24259	9	28	71	17213	7	26	35	12793	1	9	43	14305	5	8	34	6566	2	2	17	10547	0	5	41	19057	5	9	47	21986	6	25	85	17426	5	16	52	22743	3	17	66	20403	5	15	65	13139	2	17
1	760	2	8	24351	17	11	7	17275	21	5	5	12836	13	3	3	14338	13	4	0	6581	8	2	2	10581	7	2	1	19107	10	2	5	22067	23	11	5	17484	21	8	7	22819	29	6	7	20471	16	12	4	13190	16
1	761	3	15	56	24684	6	10	39	17549	2	4	41	13019	2	4	30	14548	3	0	19	6669	2	1	17	10763	2	8	62	19403	0	10	94	22368	5	13	54	17708	2	10	70	23152	5	14	57	20780	4	6	46	13385
1	762	1	24692	6	10	43	17544	5	6	32	13023	4	9	22	14557	1	7	18	6669	2	1	17	10734	2	5	32	19414	6	11	40	22414	7	10	43	17716	5	8	39	23165	9	11	55	20795	4	7	37	13400	2	2
1	763	3	5	41	25224	6	2	24	18000	1	3	18	13370	2	3	28	14895	2	3	10	6836	3	1	11	11017	4	0	21	19994	1	5	43	22942	4	4	27	18025	6	1	36	23676	7	4	27	21215	4	3	22	13658
1	764	1	25159	8	17	37	17916	5	14	39	13297	6	7	30	14851	5	7	28	6819	0	1	8	10971	5	9	20	19910	6	10	40	22894	6	7	52	17924	2	12	68	23571	8	15	53	21111	5	11	48	13590	3	9
1	765	1	24758	25	31	51	17605	20	22	36	13069	4	10	36	14619	5	7	35	6711	3	1	9	10812	7	3	18	19540	11	21	57	22500	10	20	80	17672	18	18	52	23160	16	22	60	20753	7	20	59	13392	12	10
1	766	2	44	25810	27	20	26	18459	18	12	6	13771	18	7	8	15365	11	7	6	7046	6	0	8	11328	11	6	11	20615	24	9	20	23588	24	18	25	18384	15	16	25	24184	16	13	13	21687	15	10	10	14033	11
1	767	3	12	68	25799	10	12	55	18430	4	7	49	13717	1	5	31	15333	4	5	19	7018	1	2	38	11286	4	8	65	20525	0	11	78	23502	7	18	45	18365	8	6	64	24094	10	7	59	21613	4	5	44	13998
1	768	1	25641	13	24	81	18375	9	15	46	13645	6	7	57	15260	3	9	50	6983	1	6	20	11231	4	9	48	20361	3	13	79	23348	9	21	89	18241	8	14	91	24017	8	14	64	21494	11	10	74	13934	6	7
1	769	4	19	18	68	25569	15	10	41	18321	8	4	15	13631	11	3	11	15227	6	0	8	6967	8	7	13	11227	12	3	15	20354	19	7	37	23337	12	7	47	18242	16	7	38	23979	13	8	27	21482	13	8	18
1	770	3	26	39	25299	25	13	32	18114	15	5	26	13470	5	6	26	15057	3	1	10	6895	1	6	25	11088	5	9	21	20117	10	12	45	23060	19	17	38	18066	19	17	46	23647	10	16	35	21230	11	11	29	13780
1	771	3	16	55	25490	37	11	41	18242	27	6	20	13554	8	2	28	15162	10	1	12	6931	8	4	21	11135	22	8	21	20249	11	15	46	23247	24	14	43	18197	23	12	53	23817	26	11	42	21404	15	5	24	13885
1	772	3	34	80	25513	3	33	48	18236	4	5	17	13578	0	12	43	15161	2	6	20	6926	2	13	24	11141	7	12	36	20235	4	21	64	23254	1	16	60	18188	7	27	77	23827	6	18	64	21402	3	11	43	13880
1	773	2	18	26327	19	9	11	18949	8	7	2	13974	9	1	6	15675	7	1	3	7143	2	2	5	11488	7	3	6	20829	6	3	9	23994	12	3	15	18781	10	4	12	24554	6	2	9	22022	11	5	6	14339	3
1	774	1	26005	17	13	30	18729	12	4	25	13783	6	2	19	15468	6	5	17	7028	6	1	7	11352	4	6	13	20560	9	6	14	23675	10	9	37	18559	12	7	42	24242	12	4	31	21740	8	6	34	14144	6	4
1	775	1	25741	10	25	65	18533	7	26	54	13613	5	1	35	15267	4	4	47	6963	1	2	11	11239	3	4	28	20280	2	7	42	23009	11	10	78	18370	9	17	64	23947	6	14	65	21458	6	12	59	13973	3	5
1	776	1	25699	25	14	39	18529	20	11	18	13595	3	4	14	15252	7	5	17	6955	1	1	4	11224	5	1	7	20229	5	8	17	22993	10	5	25	18356	15	9	20	23903	18	8	29	21417	12	10	20	13967	5	7
1	777	3	24	57	24273	13	18	31	17521	15	7	29	12635	4	11	29	14167	8	1	7	6346	2	6	12	10452	6	5	21	18890	9	12	50	21460	15	7	47	17022	9	21	48	22589	10	18	29	20080	9	4	32	12927
1	778	3	33	35	24328	16	21	23	17597	10	3	26	12671	6	8	20	14205	5	4	9	6365	0	7	19	10475	6	10	29	18932	7	22	43	21495	7	18	38	17028	12	15	36	22652	10	13	38	20102	8	15	24	12923
1	779	1	23815	14	14	21	17252	11	10	21	12380	0	1	13	13826	2	7	14	6193	2	2	6	10281	2	3	11	18434	3	9	18	21034	9	7	36	16668	2	10	24	22204	5	13	43	19653	4	5	16	12599	1	3
1	780	1	23741	9	22	23	17210	9	22	15	12331	0	6	23	13762	2	8	15	6175	0	1	7	10232	3	6	16	18373	2	10	15	20964	3	16	39	16614	3	11	30	22108	4	20	34	19563	6	20	19	12559	0	5
1	781	3	8	33	23903	13	7	19	17353	10	3	11	12453	4	0	12	13868	0	1	5	6188	2	1	8	10329	1	5	19	18617	1	5	20	21197	9	4	27	16689	8	6	32	22306	7	3	18	19682	9	3	12	12620
1	782	1	23658	27	23	46	17256	25	11	31	12330	8	7	41	13754	7	10	25	6097	1	6	17	10224	8	5	25	18521	8	9	29	21068	18	16	55	16492	17	13	47	22140	23	18	58	19517	16	8	43	12511	8	7
1	783	1	23122	21	52	66	16914	8	40	32	12042	5	6	31	13401	5	16	58	5935	1	4	16	10012	4	13	22	18088	2	16	42	20666	6	36	56	16079	15	21	44	21675	13	33	53	19087	6	20	41	12208	6	14
1	784	2	8	22909	75	11	2	16747	57	4	1	11859	16	4	3	13234	29	2	0	5871	7	0	1	9894	15	1	2	17815	37	4	3	20431	46	7	3	15878	43	5	2	21440	45	5	3	18849	27	6	3	12039	18
1	785	4	319	30	11	22651	39	18	9	16750	18	6	4	11857	19	11	4	13241	18	5	1	5847	19	11	0	9883	25	15	4	17814	32	30	10	20411	36	16	3	15859	37	17	7	21424	33	9	5	18832	24	5	5
1	786	3	8	87	22630	12	7	45	16586	5	4	35	11717	4	5	40	13042	4	2	4	5791	1	3	39	9757	5	7	75	17563	11	14	66	20169	3	6	60	15629	11	12	67	21157	4	20	71	18525	5	7	38	11860
1	787	2	28	23646	21	9	24	17363	17	5	7	12319	13	4	7	13675	14	3	1	6060	2	2	4	10236	14	3	10	18614	21	4	13	21552	21	7	16	16273	12	3	16	22199	24	7	9	19408	13	8	5	12374	12
1	788	4	22	12	35	23416	17	9	30	17170	17	3	7	12179	16	1	5	13518	7	2	1	5986	9	2	6	10110	20	7	7	18382	26	8	29	21307	10	4	18	16104	17	11	21	21971	17	2	12	19183	12	5	8
1	789	4	35	3	24	23824	23	4	20	17473	8	0	4	12417	11	3	8	13739	7	0	2	6082	14	2	5	10272	15	2	13	18731	23	3	16	21714	17	4	8	16358	20	4	18	22374	18	5	8	19522	11	2	5
1	790	4	36	36	39	23794	24	25	24	17498	15	5	11	12425	23	9	8	13764	7	0	3	6100	10	10	7	10307	31	21	9	18758	33	18	26	21715	28	8	18	16355	41	21	14	22402	23	10	12	19532	13	5	6
1	791	2	24	23724	62	7	12	17473	57	8	8	12372	24	2	1	13734	32	6	5	6078	8	2	7	10303	18	3	9	18590	55	7	14	21634	56	6	18	16285	47	7	20	22308	46	11	13	19418	49	4	6	12414	23
1	792	2	23	24323	39	11	5	17955	33	8	2	12736	15	3	5	14092	21	7	0	6251	9	5	5	10621	13	1	7	19139	16	7	13	22173	46	7	12	16669	25	3	12	22872	23	10	8	19925	26	4	7	12724	20
1	793	3	20	90	24218	14	14	65	17935	9	4	45	12686	3	8	37	14049	5	1	17	6237	1	5	42	10577	2	10	65	19093	3	16	94	22103	10	11	52	16631	6	13	70	22777	10	11	71	19868	3	5	37	12703
1	794	3	11	85	24378	7	12	66	18018	4	3	45	12749	4	5	44	14102	2	3	26	6245	1	7	41	10660	3	10	65	19157	7	8	86	22214	7	12	56	16686	8	8	92	22887	3	7	65	19975	4	5	52	12756
1	795	4	37	31	7	24459	25	28	5	18092	14	8	2	12801	14	8	2	14161	8	0	0	6281	14	9	1	10711	13	10	1	19246	35	21	9	22295	18	11	1	16772	20	17	5	23009	20	13	7	20049	12	7	2
1	796	3	3	96	24023	16	4	25	17726	14	0	39	12485	6	3	44	13807	6	1	19	6139	3	2	36	10491	3	4	80	18723	7	11	71	21869	15	9	55	16413	8	2	49	22508	17	11	46	19575	9	1	26	12527
1	797	1	24074	41	8	24	17703	23	7	36	12489	8	2	28	13804	10	3	35	6138	1	1	15	10472	8	8	22	18734	8	9	30	21923	22	5	37	16421	17	6	33	22484	24	4	43	19559	14	4	40	12523	10	3
1	798	3	24	51	23891	19	10	34	17626	11	2	27	12402	4	3	31	13729	3	2	15	6097	3	4	169	10287	3	5	44	18611	3	10	54	21705	12	8	35	16296	1	9	42	22311	14	6	48	19370	6	3	24	12434
1	799	2	11	24759	32	26	8	18312	35	18	2	12979	9	4	5	14368	13	7	1	6383	3	2	0	10909	13	6	2	19551	15	7	6	22657	18	15	5	16863	14	13	7	23149	30	13	4	20162	16	11	2	12950	13
1	800	1	24457	23	43	73	18093	17	40	52	12803	8	19	41	14199	9	16	43	6305	4	9	12	10784	5	15	25	19310	13	14	50	22394	14	37	53	16646	10	21	61	22841	15	26	64	19908	10	20	70	12790	7	17
1	801	2	19	24614	19	40	17	18225	15	18	6	12919	8	7	2	14265	15	8	1	6353	3	2	3	10843	8	8	4	19466	14	8	9	22526	42	24	6	16767	15	13	12	22962	19	21	8	20027	19	15	3	12881	11
1	802	3	47	106	24090	5	29	50	17871	4	16	53	12626	1	9	43	13947	4	5	21	6199	1	8	43	10587	6	17	84	18991	3	40	121	22028	2	26	78	16334	7	31	67	22466	7	26	60	19558	2	18	39	12600
1	803	2	33	24171	11	29	25	17897	15	17	7	12693	5	5	6	14018	8	3	0	6224	5	3	6	10627	4	10	3	19100	8	10	16	22181	16	22	13	16447	7	15	18	22570	5	18	12	19646	13	15	8	12677	10
1	804	3	23	68	24070	6	18	49	17844	5	16	35	12602	2	9	40	13916	7	1	10	6205	3	8	34	10585	3	10	66	18983	2	22	81	22038	4	19	63	16336	7	17	71	22446	5	17	53	19528	5	9	33	12623
1	805	3	47	110	23605	29	31	62	17558	16	10	37	12400	8	11	36	13740	2	8	11	6125	0	10	30	10470	1	11	54	18733	4	27	96	21689	11	18	65	16118	10	27	70	22065	9	22	51	19242	11	7	39	12450
1	806	2	29	24005	37	13	17	17814	23	12	9	12579	15	6	3	13937	8	8	3	6202	3	2	5	10611	10	6	7	19010	18	11	16	22058	29	7	14	16376	18	11	17	22407	29	8	14	19583	16	13	4	12639	12
1	807	3	8	113	23596	19	6	81	17488	7	3	46	12365	6	2	53	13699	5	2	21	6110	4	3	38	10421	6	6	105	18640	6	6	110	21697	12	6	77	16103	9	5	105	22036	5	6	120	19199	12	5	52	12413
1	808	2	41	23399	7	11	22	17354	7	4	9	12194	8	6	4	13529	5	1	1	6021	4	2	8	10293	9	1	3	18448	20	3	11	21551	10	6	18	15871	13	4	17	21838	17	1	12	18991	16	6	2	12202	6
1	809	4	44	11	87	23568	30	4	55	17505	23	4	24	12366	21	3	17	13703	6	1	9	6100	13	3	23	10422	33	11	19	18726	36	12	63	21734	17	9	39	16095	35	4	53	22080	24	6	49	19281	19	6	21
1	810	2	16	23371	54	26	8	17363	55	17	5	12264	27	5	5	13531	34	7	1	6046	7	5	3	10321	23	8	1	18501	33	8	9	21580	46	16	8	15935	37	10	9	21882	39	16	9	18945	187	14	1	12220	29
1	811	3	25	88	23824	9	25	71	17698	4	10	53	12558	3	7	41	13975	4	4	22	6220	1	10	49	10563	2	6	79	18868	5	20	76	21924	5	22	60	16436	8	25	74	22307	6	20	67	19630	6	15	37	12601
1	812	4	24	32	6	24086	20	19	6	17890	17	10	2	12688	14	11	3	14106	8	5	2	6274	18	6	3	10665	20	13	1	19062	25	20	2	22143	15	24	3	16646	24	20	5	22566	17	24	2	19837	8	14	3
1	813	3	25	73	24002	14	21	60	17764	9	14	45	12590	10	16	54	14004	6	4	23	6246	4	7	34	10588	4	8	52	18970	9	24	78	22063	8	24	60	16539	11	31	63	22413	15	22	56	19755	12	12	43	12649
1	814	2	17	25324	33	8	7	18741	12	8	5	13332	12	4	3	14824	13	4	2	6652	5	1	7	11111	5	1	6	19952	18	7	8	23297	24	3	12	17665	13	8	11	23680	20	8	5	20887	21	6	3	13440	13
1	815	1	24981	15	7	55	18479	5	7	32	13130	5	2	34	14603	8	5	31	6566	6	0	10	10962	3	4	19	19666	6	5	35	23016	6	2	48	17448	8	2	24	23355	8	9	58	20567	5	4	47	13263	5	5
1	816	3	6	39	24992	16	4	28	18465	12	2	14	13148	4	0	31	14591	5	0	11	6562	1	1	21	10950	4	0	49	19638	4	3	40	22993	9	1	36	17396	12	6	43	23347	13	2	41	20548	6	4	27	13249
1	817	1	24986	18	11	57	18470	9	18	48	13127	11	2	37	14591	8	9	39	6561	2	2	13	10959	8	3	30	19644	9	10	64	22970	10	9	83	17360	11	6	65	23323	12	10	86	20544	8	14	56	13243	9	5
1	818	4	43	7	47	25105	29	7	45	18612	15	4	18	13207	22	4	15	14689	8	4	4	6605	14	0	13	11039	36	3	19	19806	44	10	29	23137	22	3	33	17473	24	8	37	23516	18	11	33	20691	17	2	16
1	819	3	31	118	25021	23	20	64	18615	12	15	55	13193	5	7	53	14666	4	2	25	6593	1	14	32	11011	3	9	96	19779	12	23	107	23149	13	15	68	17458	6	26	81	23510	17	17	75	20678	11	7	44	13330
1	820	2	24	25189	40	8	13	18712	23	2	5	13273	20	7	4	14752	17	2	0	6632	9	3	5	11075	18	1	5	19941	20	1	9	23310	39	7	9	17549	30	4	15	23650	37	9	8	20819	28	6	6	13408	14
1	821	4	30	19	15	25119	21	10	13	18645	10	6	2	13240	16	4	6	14741	8	1	2	6616	11	5	3	11107	30	7	2	19888	17	13	13	23326	12	8	9	17549	21	11	8	23594	18	9	4	20733	15	8	1
1	822	3	12	65	24279	37	7	53	18027	25	10	35	12796	15	8	26	14250	11	3	19	6395	4	5	43	10720	14	3	59	19232	14	11	71	22485	19	5	50	16919	28	17	54	22808	23	13	60	20065	19	6	38	12903
1	823	2	51	24011	18	23	36	17858	8	17	20	12697	6	9	13	14123	8	13	3	6336	3	3	24	10651	3	5	21	19013	10	6	29	22306	17	29	40	16714	9	19	33	22618	11	21	22	19979	17	20	21	12775	8
1	824	3	14	105	23972	14	12	53	17846	8	2	48	12658	6	6	47	14029	11	3	16	6295	3	6	45	10648	2	6	71	18945	10	20	84	22248	7	12	66	16671	7	14	81	22614	8	7	68	19968	14	9	40	12726
1	825	1	24068	26	12	68	17858	25	9	60	12691	6	4	43	14050	11	6	49	6311	3	2	12	10680	12	4	37	18996	9	12	59	22295	28	7	94	16710	20	4	55	22674	23	12	69	20013	14	8	75	12744	7	8
1	826	4	14	9	36	23844	16	15	31	17717	6	5	7	12604	9	9	6	13934	4	2	3	6228	5	7	5	10610	4	8	3	18843	25	6	20	22140	10	13	22	16609	22	13	16	22501	14	12	13	19840	8	1	13
1	827	4	62	13	7	23665	36	9	7	17594	19	3	8	12475	33	5	7	13789	14	0	1	6163	30	2	2	10477	26	3	6	18657	51	10	6	21963	46	9	9	16485	43	8	10	22331	32	8	6	19692	23	6	4
1	828	3	30	72	23733	34	12	49	17623	22	4	31	12464	11	9	39	13711	11	1	13	6089	5	8	47	10298	13	11	56	18738	15	18	52	22102	19	15	49	16521	25	20	67	22431	23	10	53	19769	16	7	34	12554
1	829	4	44	14	21	24053	43	4	14	17831	11	3	3	12629	16	6	3	13871	6	0	2	6142	15	8	10	10455	22	6	7	18991	39	8	16	22389	32	10	6	16701	32	7	14	22734	17	5	13	19992	16	2	6
1	830	1	23966	23	18	70	17762	17	13	52	12543	7	11	52	13826	0	6	41	6121	3	1	18	10412	8	3	46	18908	2	7	68	22302	12	15	85	16628	8	17	58	22609	10	18	87	19878	14	9	81	12601	4	12
1	831	3	18	67	24281	14	9	47	17994	3	2	30	12726	3	1	35	14017	8	1	12	6215	0	1	24	10556	5	4	52	19191	3	9	50	22637	12	4	58	16845	8	6	60	22881	7	4	50	20172	4	6	27	12768
1	832	2	33	24126	42	15	13	17904	26	12	4	12675	15	6	7	13962	17	5	2	6196	5	1	8	10498	22	4	9	19101	20	7	89	22425	31	12	22	16783	17	5	19	22736	29	7	9	20075	26	5	8	12707	19
1	833	4	55	23	20	23937	26	13	19	17814	15	4	8	12598	19	9	8	13926	9	2	2	6182	17	5	4	10449	36	6	9	18988	33	14	14	22371	22	8	12	16739	32	12	9	22561	30	11	9	19986	12	5	8
1	834	3	14	69	23833	13	3	51	17800	6	3	43	12592	8	2	48	13939	5	2	15	6215	0	3	41	10511	4	4	56	18999	4	7	78	22313	12	3	51	16777	7	5	74	22531	7	5	54	19998	5	1	46	12664
1	835	1	23922	23	17	34	17829	23	15	42	12631	7	4	42	13969	2	8	33	6244	2	1	13	10561	7	3	16	19061	5	7	45	22400	14	11	60	16857	11	8	48	22609	12	12	61	20094	11	10	36	12703	7	3
1	836	4	11	19	32	23845	11	22	18	17791	8	5	8	12626	8	9	8	13966	1	4	5	6231	9	6	9	10545	15	5	4	18997	14	11	15	22369	13	13	13	16864	16	18	25	22556	9	12	11	20060	10	6	8
1	837	4	33	18	11	23808	34	13	11	17761	14	5	6	12600	16	6	3	13953	10	0	5	6210	12	4	6	10540	27	7	7	18965	35	12	7	22331	24	11	4	16849	30	8	8	22551	21	8	9	20019	14	3	5
1	838	4	14	16	25	23810	17	9	21	17721	10	5	5	12563	6	2	4	13945	7	0	6	6208	9	3	10	10520	10	8	9	18904	12	6	11	22307	18	9	11	16839	18	7	13	22531	6	10	14	19987	8	3	7
1	839	1	24221	23	16	45	18049	15	8	26	12852	3	7	28	14254	3	8	25	6349	4	2	12	10705	3	4	17	19345	5	14	37	22683	12	14	49	17207	7	13	34	22962	9	18	47	20399	7	11	56	12991	4	6
1	840	3	17	31	24217	4	14	28	18008	2	8	8	12816	4	8	15	14216	1	1	5	6339	1	3	10	10690	4	1	19	19310	4	8	28	22661	5	11	16	17179	3	15	25	22936	4	9	36	20369	3	6	15	12955
1	841	4	29	17	33	24338	23	11	20	18112	12	6	11	12889	12	7	9	14276	9	5	3	6366	16	4	10	10748	13	7	7	19412	13	19	18	22774	19	11	11	17269	26	15	16	23081	19	10	16	20510	8	5	12
1	842	1	24144	16	32	89	17956	12	16	58	12763	6	16	53	14121	9	11	48	6306	4	2	23	10664	5	10	32	19229	3	7	67	22538	15	24	105	17119	10	23	51	22871	12	12	99	20317	10	19	66	12902	7	6
1	843	2	5	24248	57	14	7	18034	42	7	3	12835	22	3	1	14177	18	6	1	6331	14	1	2	10701	14	4	2	19311	16	1	5	22656	44	12	5	17196	33	14	4	23007	34	16	6	20378	35	13	2	12965	20
1	844	2	24	24288	12	17	11	18030	14	20	3	12835	9	6	6	14181	10	2	3	6353	2	1	3	10708	9	5	4	19319	16	4	18	22695	17	10	12	17189	14	11	19	23024	19	19	13	20370	14	14	5	12957	6
1	845	3	5	43	24263	8	8	25	18049	1	2	21	12841	2	0	24	14170	5	0	5	6352	2	6	10	10712	2	5	24	19315	2	5	41	22687	7	6	29	17185	5	7	46	23026	7	6	30	20361	5	6	27	12946
1	846	3	32	70	24331	25	25	43	18089	23	8	32	12907	9	6	33	14256	13	6	16	6360	6	10	24	10759	6	11	28	19423	9	25	51	22768	19	13	36	17282	20	25	58	23089	25	21	52	20451	18	11	31	13030
1	847	3	7	43	24456	16	4	47	18152	11	2	30	12975	6	2	24	14373	4	0	13	6402	3	2	16	10861	3	3	27	19500	7	5	51	22857	13	3	48	17439	10	6	57	23210	18	2	37	20598	8	2	20	13153
1	848	1	24085	11	20	59	17904	10	13	27	12731	8	5	28	14115	8	6	45	6271	4	4	14	10693	6	6	19	19183	7	8	37	22519	12	14	52	17142	17	10	48	22834	14	13	52	20219	11	9	52	12926	6	7
1	849	2	2	24513	28	10	1	18198	23	22	1	12991	11	5	2	14424	14	3	0	6422	6	2	1	10902	9	1	2	19524	15	2	2	22895	32	11	2	17545	28	7	8	23231	28	13	1	20618	26	8	0	13176	13
1	850	1	24331	7	54	114	18107	4	40	39	12951	3	8	39	14364	4	21	55	6404	0	5	26	10847	2	18	26	19425	5	16	77	22737	4	39	102	17478	6	35	62	23071	14	44	93	20555	2	33	65	13115	1	21
1	851	2	4	24458	34	20	4	18146	25	16	2	12973	25	6	2	14424	19	5	1	6432	3	2	0	10874	17	0	4	19482	35	6	7	22821	39	11	6	17548	27	5	5	23189	24	12	2	20614	29	11	3	13172	11
1	852	4	55	10	84	24525	34	5	61	18232	20	5	21	13060	21	8	26	14495	9	7	11	6464	18	1	25	10915	32	1	27	19610	37	10	45	22951	25	6	50	17614	36	7	61	23291	27	7	45	20740	18	3	37
1	853	4	23	62	14	24513	24	45	10	18215	16	21	2	13036	27	20	3	14474	9	9	0	6455	11	21	3	10909	29	19	6	19577	24	37	8	22939	33	45	4	17578	23	54	7	23249	26	43	7	20708	16	25	1
1	854	3	29	68	25291	11	24	41	18836	4	10	37	13469	1	7	37	14904	6	3	16	6659	2	6	27	11245	2	17	68	20233	4	14	73	23719	4	12	48	18045	2	21	60	24056	7	9	64	21308	10	13	34	13613
1	855	4	35	12	12	25636	16	8	7	19058	13	3	2	13659	6	7	5	15124	5	3	1	6749	10	2	4	11367	18	4	6	20489	29	10	9	24028	10	3	16	18278	24	7	8	24404	21	10	7	21622	16	5	4
1	856	3	13	66	25280	3	10	57	18720	6	4	44	13403	8	1	33	14873	4	1	17	6611	0	4	32	11158	5	7	66	20099	4	11	96	23612	10	10	68	17920	9	12	90	23969	5	9	56	21300	4	9	36	13578
1	857	2	10	26642	54	8	8	19785	34	6	0	14262	21	4	2	15752	15	2	0	7061	6	1	0	11831	19	3	5	21312	42	5	8	24998	44	10	2	18960	36	3	4	25327	50	11	2	22509	30	7	1	14353	27
1	858	1	26219	42	8	65	19501	14	5	34	14043	6	5	26	15500	7	5	35	6967	0	2	15	11672	9	2	18	20985	8	8	48	24629	18	11	57	18626	17	9	45	24981	18	11	49	22137	17	10	57	14124	8	2
1	859	3	20	44	26779	10	9	44	19866	4	4	32	14328	4	7	24	15887	3	2	13	7112	3	5	34	11933	4	6	48	21413	7	12	41	25144	7	12	29	19101	5	12	63	25533	9	7	75	22610	4	5	32	14532
1	860	4	32	35	5	26783	37	18	4	19865	23	10	0	14338	15	6	2	15908	7	3	4	7119	10	8	2	11963	33	9	2	21429	43	18	6	25135	26	16	0	19108	21	18	5	25576	22	18	6	22652	22	8	1
1	861	3	11	150	26539	15	16	94	19685	13	8	61	14227	4	11	73	15752	9	6	35	7040	4	9	61	11815	10	11	150	21128	16	21	167	24818	17	9	119	18957	9	8	131	25317	9	7	129	22385	7	11	78	14402
1	862	4	42	57	7	27004	15	19	5	20071	11	10	3	14497	23	15	6	16070	9	3	0	7180	10	8	3	12067	35	28	2	21592	49	28	14	25263	18	19	5	19336	28	24	2	25785	31	15	4	22817	9	13	4
1	863	3	18	79	26186	22	14	49	19461	12	8	56	14087	6	8	35	15686	4	3	17	6983	3	8	40	11708	5	11	73	20973	7	16	102	24498	11	15	69	18893	11	22	82	25043	12	13	83	22249	8	7	49	14401
1	864	2	30	26697	17	14	20	19905	7	8	3	14433	10	4	7	16014	6	2	1	7145	3	0	5	11985	12	3	4	21447	10	5	16	25041	7	3	15	19267	17	5	16	25581	19	7	14	22733	13	4	7	14708	12
1	865	3	161	70	26450	18	8	49	19841	11	2	34	14384	3	2	36	15970	2	1	16	7123	0	4	31	11950	2	7	54	21364	4	5	68	24954	4	5	48	19208	6	8	63	25509	11	7	55	22651	6	2	23	14688
1	866	1	25188	9	17	51	18822	3	14	39	13564	2	2	27	15127	5	5	18	6729	0	1	11	11295	1	1	25	20188	1	6	27	23560	4	11	53	18263	2	7	44	24265	4	6	53	21537	4	6	32	13899	3	5
1	867	1	24981	34	35	35	18714	24	17	28	13508	5	3	20	15043	3	8	20	6702	5	2	10	11229	10	5	16	20070	9	8	23	23413	17	18	55	18109	14	11	52	24121	24	15	35	21410	10	12	31	13814	11	5
1	868	2	53	24793	31	9	35	18522	22	5	13	13368	13	4	7	14844	15	2	1	6632	13	1	7	11091	15	1	11	19874	25	2	20	23218	36	7	17	17894	26	5	25	23889	23	5	14	21176	11	6	14	13675	10
1	869	2	24	24948	35	23	18	18606	21	16	6	13434	9	6	6	14897	18	5	4	6662	6	2	11	11142	6	7	7	19975	13	4	14	23352	22	9	21	17953	17	10	15	24031	22	16	12	21236	33	13	11	13725	11
1	870	1	24928	12	21	92	18611	6	11	65	13408	7	9	49	14881	7	10	58	6670	2	3	23	11133	6	11	39	19943	8	16	70	23335	11	19	79	17955	9	17	56	24006	14	21	94	21237	7	19	72	13722	6	7
1	871	2	11	24831	19	34	12	18514	27	23	3	13361	15	6	6	14846	13	3	2	6629	7	1	7	11100	14	4	8	19881	15	9	12	23233	20	12	9	17872	15	11	9	23921	18	22	4	21146	17	18	8	13646	16
1	872	2	34	25221	24	14	34	18853	21	8	4	13632	15	4	5	15079	15	4	0	6747	6	2	6	11300	12	4	8	20301	19	7	18	23680	35	15	14	18095	26	7	17	24378	25	10	15	21517	22	6	6	13862	17
1	873	3	43	75	24762	12	31	46	18457	7	11	41	13442	1	10	37	14836	1	3	14	6673	0	9	26	11125	1	6	45	20062	4	19	89	23289	9	19	56	17852	7	26	74	24037	2	18	45	21272	5	10	35	13672
1	874	3	30	26	24856	8	13	25	18511	6	3	21	13482	3	3	15	14882	4	2	5	6693	1	4	11	11161	1	6	22	20108	4	18	43	23363	7	11	35	17894	3	6	42	24109	4	13	30	21317	4	4	13	13723
1	875	1	25030	9	6	26	18627	10	3	24	13570	2	1	20	14973	2	3	13	6729	1	0	6	11222	4	0	16	20264	4	4	6	23529	9	1	37	17996	7	2	25	24285	10	3	20	21474	5	8	20	13801	0	1
1	876	3	8	62	25028	14	3	45	18634	5	2	37	13558	6	1	31	14963	2	1	19	6722	1	2	25	11219	4	6	48	20255	1	8	72	23511	5	5	46	17974	6	3	40	24315	5	5	51	21461	8	0	28	13804
1	877	3	24	122	24735	29	18	109	18371	23	7	54	13427	3	8	63	14784	6	2	20	6649	4	6	39	11105	4	9	81	20046	8	17	127	23241	17	7	102	17751	11	12	101	24028	17	11	75	21243	18	7	56	13645
1	878	2	9	25269	40	9	6	18797	27	3	4	13735	11	1	4	15130	9	2	1	6786	6	1	0	11318	9	2	2	20502	13	5	5	24353	28	2	2	18106	18	3	5	24576	28	1	5	21678	24	5	0	13944	10
1	879	2	16	25360	20	14	15	18962	24	12	4	13751	7	2	3	15165	4	2	0	6780	6	2	5	11305	10	2	6	20559	7	6	8	24401	16	9	8	18102	13	6	10	24656	18	10	9	21732	7	9	7	13951	5
1	880	3	16	70	25636	30	6	38	19256	22	1	32	13984	2	3	33	15413	5	2	17	6885	0	6	34	11471	3	6	48	20900	7	6	68	24679	18	7	57	18368	8	8	49	25067	16	5	49	22046	11	1	26	14180
1	881	1	25193	9	33	56	18930	7	16	48	13737	2	8	38	15167	4	5	42	6770	0	2	16	11272	1	8	25	20481	0	12	51	24193	4	19	65	18072	3	21	68	24633	8	27	82	21653	5	18	57	13964	4	10
1	882	2	29	25109	44	32	23	18869	34	25	4	13710	20	5	10	15132	23	7	1	6761	16	2	1	11254	18	9	8	20412	25	10	17	23172	975	21	21	18066	26	16	15	24593	35	21	5	21604	28	14	7	13929	21
1	883	2	39	25633	45	7	30	19218	44	4	5	13999	23	1	14	15391	29	1	2	6887	8	2	9	11453	27	2	15	20821	34	8	23	24557	49	3	13	18373	29	3	24	25116	47	6	13	21991	39	5	6	14151	22
1	884	1	25604	32	16	62	19211	24	12	48	13970	15	9	34	15370	10	10	43	6866	4	8	18	11446	10	5	27	20791	14	9	58	24536	13	13	69	18349	17	9	42	25090	21	10	75	21979	21	9	33	14128	13	5
1	885	3	22	63	25716	23	7	55	19298	13	5	37	14048	4	6	41	15452	6	3	15	6905	0	7	25	11504	5	10	49	20928	7	15	67	24619	16	12	46	18447	16	10	73	25214	14	11	61	22099	6	7	40	14213
1	886	2	37	25730	28	20	34	19295	25	18	7	14067	15	3	11	15467	15	9	2	6909	10	3	7	11502	27	4	13	20956	19	9	18	24659	28	6	22	18470	23	6	24	25237	37	12	13	22136	25	8	10	14231	21
1	887	3	9	136	24755	31	7	94	18561	25	6	51	13488	10	8	74	14840	16	0	32	6638	4	2	54	11045	12	7	91	19969	12	9	114	23174	31	6	64	17887	21	9	122	24252	21	8	100	21303	16	5	54	13756
1	888	4	65	8	6	24933	55	7	7	18710	12	3	5	13597	28	2	2	14994	6	1	4	6707	17	1	3	11146	31	2	5	20140	50	10	8	23344	32	3	5	18011	35	12	11	24460	44	9	5	21469	23	1	3
1	889	3	5	64	24569	16	7	47	18456	6	4	32	13371	2	2	41	14776	2	0	13	6621	1	2	35	10980	5	2	41	19806	3	4	87	22961	5	5	47	17784	8	6	68	24090	9	1	68	21147	3	5	35	13691
1	890	1	25427	6	8	60	19158	10	3	46	13885	1	4	48	15334	3	2	31	6914	1	2	20	11425	2	4	25	20623	4	10	58	23936	6	8	72	18377	5	3	52	24994	8	10	81	21920	8	5	72	14207	3	2
1	891	4	25	35	2	25259	10	30	2	19034	11	6	0	13811	8	7	0	15167	4	3	2	6832	9	11	0	11293	23	12	4	20497	25	20	1	23799	14	20	2	18255	22	26	5	24907	13	21	4	21838	11	12	6
1	892	4	57	12	6	24906	39	1	3	18752	16	3	1	13557	13	3	3	14932	4	1	0	6701	17	1	1	11086	12	3	6	20134	32	4	5	23476	33	3	2	18034	34	4	3	24595	24	5	0	21539	22	1	1
1	893	1	24666	11	40	102	18560	7	26	73	13435	6	10	56	14803	1	9	57	6632	2	3	29	10966	5	13	50	19917	8	12	82	23222	10	27	121	17866	9	19	80	24348	5	33	107	21352	4	22	76	13764	4	14
1	894	1	24687	13	9	59	18578	18	7	27	13444	3	2	25	14795	3	7	37	6640	0	1	15	10960	2	2	21	19947	4	7	30	23274	10	9	64	17905	6	5	49	24365	11	9	44	21367	8	8	34	13811	4	7
1	895	3	8	21	24790	5	12	13	18663	3	2	10	13487	2	7	12	14853	3	1	6	6651	2	3	8	10992	0	1	9	20028	3	8	20	23392	3	7	19	17978	6	16	16	24456	5	7	18	21456	4	3	11	13850
1	896	3	39	90	24486	6	24	59	18480	14	8	44	13319	3	8	40	14737	5	4	17	6612	0	10	38	10888	3	6	49	19823	6	36	88	23109	10	25	64	17851	4	24	60	24217	14	21	59	21307	11	14	40	13749
1	897	2	36	24552	54	6	16	18552	30	3	4	13374	13	1	10	14774	21	2	9	6612	14	1	9	10936	17	1	14	19888	12	10	20	23168	45	32	24	17903	37	12	22	24308	43	6	41	21365	34	5	19	13778	21
1	898	4	26	10	11	24347	16	6	4	18361	12	2	2	13233	9	7	5	14619	8	2	1	6551	12	3	4	10807	17	6	7	19655	21	10	10	22996	20	11	10	17769	22	9	2	24112	30	8	3	21207	8	5	4
1	899	3	54	62	23389	7	29	46	17563	4	15	24	12631	0	21	39	13953	1	11	18	6251	2	17	31	10268	3	26	48	18673	2	36	73	21963	7	29	47	17127	8	29	74	23152	2	47	54	20310	2	22	23	13126
1	900	2	13	23882	26	33	12	17934	17	26	8	12945	7	7	5	14333	10	5	0	6417	4	6	3	10528	6	10	7	19112	12	10	8	22527	17	18	14	17579	14	17	6	23713	18	19	9	20800	10	20	5	13462	11
1	901	3	61	42	23554	17	30	27	17695	13	12	33	12783	1	18	25	14194	3	13	2	6343	2	17	18	10394	6	23	41	18838	5	37	45	22239	8	31	40	17389	5	30	61	23412	6	53	54	20525	6	23	34	13306
1	902	3	11	97	24199	54	8	64	18152	42	4	37	13213	12	4	43	14745	14	0	21	6582	9	3	34	10744	18	2	69	19256	20	6	82	22777	39	10	67	18200	20	10	79	24172	33	6	86	21321	25	5	51	13932
1	903	1	24231	4	22	32	18146	8	17	30	13163	4	8	35	14712	3	11	26	6565	3	3	15	10734	3	11	16	19210	2	10	34	22747	6	25	61	18186	3	11	45	24103	7	29	73	21294	3	17	43	13884	3	10
1	904	4	16	17	39	24282	23	15	20	18211	9	3	10	13271	18	8	11	14808	6	2	7	6599	11	3	10	10786	20	4	16	19312	20	10	23	22875	21	7	24	18264	30	16	16	24229	16	7	32	21403	12	10	24
1	905	4	54	3	19	24403	39	6	8	18312	22	1	3	13342	26	2	4	14889	8	1	1	6625	15	5	3	10843	28	4	10	19431	51	8	12	23000	44	4	8	18367	52	7	8	24402	43	6	8	21530	25	2	3
1	906	3	27	73	24059	11	15	62	18078	4	8	50	13139	4	10	51	14670	1	4	22	6534	0	7	44	10677	4	13	74	19121	6	13	75	22686	9	21	76	18103	3	21	87	24064	10	15	79	21161	6	5	35	13866
1	907	3	24	53	24262	5	14	58	18187	8	7	36	13256	4	10	44	14784	2	2	25	6570	0	3	29	10776	1	6	57	19299	5	11	60	22864	10	14	63	18236	6	24	72	24288	6	14	52	21329	6	8	38	13954
1	908	4	20	25	3	24344	24	14	5	18273	8	5	1	13319	9	7	2	14832	4	1	1	6587	13	3	1	10806	10	2	1	19378	28	12	12	22931	11	20	5	18302	28	19	5	24401	17	10	4	21414	10	12	6
1	909	3	27	45	23865	8	16	28	17892	10	8	43	13000	2	17	37	14497	5	3	9	6443	1	2	29	10548	4	9	41	18920	4	12	70	22419	5	12	52	17844	9	21	61	23859	6	18	49	20898	4	5	35	13695
1	910	2	19	24187	22	24	12	18112	9	19	5	13180	11	3	3	14689	4	8	0	6518	2	5	4	10700	6	5	4	19189	15	5	14	22765	13	16	8	18081	8	16	7	24222	12	21	7	21199	4	15	6	13874	6
1	911	3	31	118	23546	23	25	72	17649	18	9	69	12799	7	14	49	14185	6	5	28	6306	1	9	60	10355	4	8	85	18740	13	21	107	22238	12	18	68	17382	19	25	96	23580	13	25	103	20472	10	10	55	13367
1	912	2	44	23914	26	17	28	17939	17	15	13	13100	7	6	16	14442	14	5	5	6443	5	2	7	10607	7	4	13	19082	17	10	19	22634	22	10	34	17729	18	10	32	23965	20	15	22	20857	13	15	20	13641	10
1	913	2	10	23998	33	6	11	17967	33	9	5	13140	20	6	7	14469	21	5	2	6444	7	1	6	10649	12	2	1	19138	15	5	8	22671	27	5	7	17783	23	5	12	24047	39	8	9	20935	31	3	5	13682	16
1	914	3	19	97	22921	21	17	60	17246	18	7	36	12536	7	9	50	13796	12	2	18	6096	1	7	58	10203	7	6	76	18266	11	19	90	21662	10	16	62	16929	14	15	91	23053	17	21	79	20028	16	14	46	13046
1	915	3	14	75	22936	9	20	62	17246	5	4	43	12516	4	13	34	13805	6	1	19	6101	1	6	41	10226	2	10	80	18245	4	11	102	21643	8	8	64	16939	2	11	105	23038	4	17	75	20046	3	5	56	13058
1	916	4	36	17	8	23010	38	15	1	17299	26	3	3	12555	23	4	0	13852	5	4	1	6115	18	5	2	10257	34	18	5	18276	45	15	7	21733	38	13	2	16994	44	13	9	23136	44	10	6	20112	14	9	6
1	917	3	6	64	22951	13	11	53	17232	13	3	54	12527	8	7	45	13803	4	0	19	6092	2	7	21	10217	4	2	68	18237	6	10	90	21652	9	6	69	16970	8	9	75	23108	12	9	67	20068	11	4	59	13068
1	918	3	13	103	23175	8	9	91	17323	5	5	45	12673	3	8	55	13924	1	4	19	6137	0	4	54	10264	3	5	71	18358	5	11	108	21810	6	9	78	17181	4	12	92	23391	9	9	97	20229	5	4	50	13226
1	919	2	11	23579	18	10	7	17614	9	7	2	12928	10	4	4	14185	9	8	0	6248	6	0	1	10496	11	4	1	18703	11	2	2	22177	12	6	3	17516	11	8	3	23822	18	7	5	20626	15	6	3	13454	8
1	920	4	14	17	38	24082	10	14	25	18010	9	9	10	13219	12	8	9	14487	7	2	3	6406	7	5	9	10733	19	7	10	19142	14	14	33	22658	26	10	28	17803	17	17	32	24338	17	12	26	21078	11	9	11
1	921	1	23839	17	29	68	17800	13	21	49	13012	5	12	49	14264	2	8	35	6297	2	4	20	10484	3	12	33	18918	8	20	67	22380	16	28	74	17474	14	19	71	24075	16	24	82	20801	14	19	75	13498	9	16
1	922	2	5	24275	47	26	9	18094	36	21	2	13266	19	8	2	14494	21	3	3	6391	6	3	1	10692	12	2	2	19245	19	11	3	22752	50	19	5	17745	31	15	4	24538	25	20	2	21205	27	15	1	13745	17
1	923	1	23958	28	41	59	17865	15	26	34	13089	7	15	33	14309	9	12	34	6314	2	3	9	10542	9	15	32	19040	7	17	47	22445	21	39	77	17485	14	27	50	24215	11	39	64	20877	17	23	56	13525	9	17
1	924	2	13	24044	40	18	13	17903	35	15	3	13137	23	5	4	14367	18	7	2	6321	9	2	3	10520	70	4	2	19036	24	6	12	22541	35	15	7	17628	26	11	15	24312	28	13	5	20976	18	15	1	13615	22
1	925	2	32	24804	14	14	33	18552	12	11	6	13702	8	4	14	14992	16	3	3	6602	3	1	8	11030	6	2	5	19721	10	4	16	23260	12	10	15	18368	17	11	24	25207	23	14	22	21759	15	6	6	14192	3
1	926	3	22	98	24605	21	10	60	18441	19	4	60	13578	9	5	58	14888	7	1	35	6551	2	3	50	10949	5	8	91	19536	8	16	102	23057	17	11	73	18224	13	16	111	25027	14	9	106	21586	11	9	50	14084
1	927	1	24484	18	6	30	18341	7	2	28	13499	12	4	15	14820	7	1	17	6510	2	2	11	10878	1	0	28	19437	8	4	23	22953	13	2	39	18133	8	10	31	24923	15	5	43	21469	5	7	34	14015	3	3
1	928	3	15	36	24144	18	15	26	18055	10	8	32	13351	4	3	20	14608	1	2	12	6417	0	2	14	10755	6	6	38	19201	4	8	69	22612	5	17	38	17857	6	17	55	24585	10	10	48	21178	9	12	21	13769
1	929	1	23736	27	16	32	17736	21	17	24	13152	6	5	27	14366	10	4	25	6318	3	3	5	10532	13	6	21	18826	11	7	45	22190	31	10	58	17590	14	12	50	24195	29	19	37	20849	17	15	41	13575	7	3
1	930	3	6	126	24236	7	1	67	18184	11	3	53	13522	2	3	43	14791	2	1	14	6479	0	5	28	10788	1	5	87	19292	4	2	107	22730	8	4	82	18070	1	7	96	24835	3	2	100	21388	6	1	57	13961
1	931	1	23889	7	24	106	17928	7	23	58	13380	4	9	50	14587	7	8	57	6392	0	4	16	10643	2	6	43	19063	4	13	61	22435	15	16	92	17833	8	17	71	24572	13	20	93	21143	7	22	82	13818	2	2
1	932	2	14	23939	55	9	6	17951	39	9	1	13400	27	6	1	14610	28	4	0	6396	9	4	2	10671	13	4	1	19104	30	3	8	22480	47	6	1	17876	36	7	3	24618	61	10	2	21184	42	6	2	13821	24
1	933	4	41	13	13	23881	37	9	14	17863	24	6	4	13355	20	4	4	14570	11	1	2	6375	11	1	3	10650	16	9	3	19076	28	11	8	22422	31	5	7	17780	33	10	12	24596	29	9	13	21100	18	7	4
1	934	3	13	30	23187	32	10	38	17296	29	3	22	12875	4	5	23	14040	9	1	12	6151	3	5	11	10195	13	5	29	18455	12	7	50	21700	15	6	33	17105	28	7	36	23832	23	6	40	20397	22	10	23	13255
1	935	3	46	46	23155	30	34	34	17298	31	8	26	12857	11	12	28	14031	7	4	1	6143	3	8	20	10179	11	13	31	18435	7	19	59	21693	19	32	41	17040	19	29	42	23831	20	24	34	20379	21	14	21	13248
1	936	3	5	87	23075	11	6	54	17256	10	2	46	12804	8	6	43	13975	1	0	21	6108	3	3	30	10144	3	5	49	18401	4	5	84	21625	10	4	74	16980	3	6	82	23756	6	0	69	20309	5	1	41	13189
1	937	2	37	23297	35	8	26	17480	16	9	10	12988	13	2	8	14157	17	8	2	6206	3	4	9	10290	4	4	9	18612	11	3	17	21866	21	6	28	17216	23	5	24	24027	33	9	17	20586	20	5	10	13374	13
1	938	4	22	16	10	23199	15	6	7	17456	11	5	1	12947	8	3	2	14126	4	1	1	6180	12	2	2	10256	19	2	3	18536	11	10	6	21753	17	10	3	17180	18	8	6	23988	20	7	6	20508	5	7	4
1	939	3	28	82	22550	12	25	71	16922	14	12	36	12574	10	5	38	13706	4	3	17	5992	3	9	54	9947	2	9	70	17962	5	19	77	21157	11	24	40	16627	11	19	77	23347	10	18	79	19883	9	9	43	12954
1	940	2	18	22711	37	12	12	17089	16	13	4	12685	11	6	2	13811	13	2	4	6031	11	0	3	10074	10	2	2	18111	22	8	12	21299	22	7	10	16818	14	9	10	23537	39	12	13	20085	23	7	6	13102	11
1	941	4	33	27	21	22816	28	12	9	17180	13	2	4	12759	21	6	1	13896	9	0	1	6074	25	6	5	10086	28	11	3	18194	38	5	17	21430	23	10	11	16928	20	7	26	23700	25	12	11	20183	24	3	6
1	942	3	19	55	22832	18	10	39	17191	6	3	27	12764	4	4	32	13908	2	1	11	6084	2	5	26	10103	4	7	41	18216	3	8	66	21439	9	12	44	16923	6	13	65	23704	12	7	45	20195	8	9	28	13159
1	943	3	12	24	22903	19	7	15	17228	15	5	16	12775	6	6	21	13951	4	1	5	6100	3	3	12	10127	6	3	22	18239	3	7	36	21483	13	3	27	16987	12	9	21	23796	11	7	22	20258	12	2	19	13202
1	944	1	22733	13	18	28	17114	6	10	21	12711	0	9	17	13862	5	6	25	6052	0	2	13	10063	0	5	19	18104	0	5	28	21314	10	5	47	16891	4	9	32	23592	13	13	49	20128	7	11	36	13140	5	4
1	945	2	8	22866	34	12	2	17183	20	3	1	12744	19	1	6	13953	12	2	2	6103	3	2	4	10106	19	1	4	18158	26	2	3	21435	34	5	6	17038	26	4	3	23758	38	3	4	20261	25	8	2	13242	18
1	946	2	19	22989	21	6	10	17268	29	3	3	12814	18	2	4	14021	9	5	0	6157	6	1	2	10171	14	0	5	18246	15	4	11	21571	14	4	10	17124	15	14	14	23968	28	3	9	20437	23	7	6	13326	11
1	947	2	21	22891	9	11	12	17229	9	4	5	12746	14	4	9	13923	7	3	1	6122	4	1	6	10093	9	4	8	18137	14	5	14	21461	16	5	13	16995	15	6	18	23907	15	5	17	20327	11	4	13	13223	8
1	948	3	16	63	22891	11	11	43	17233	9	6	31	12757	1	6	54	13901	6	2	26	6112	1	6	22	10097	5	6	78	18145	4	10	62	21475	11	6	60	16995	10	8	66	23954	13	11	82	20332	9	7	44	13223
1	949	1	22516	6	9	43	16947	4	7	39	12502	5	2	27	13639	2	1	26	5996	1	1	5	9915	1	2	26	17858	4	5	24	21122	4	3	43	16661	5	8	36	23585	9	12	55	20008	9	6	30	13001	4	1
1	950	1	22345	12	16	28	16835	4	16	28	12398	2	18	31	13552	2	8	14	5937	2	5	13	9854	2	8	17	17735	3	8	30	20990	2	14	43	16519	6	20	35	23436	8	16	52	19862	2	15	30	12892	1	8
1	951	2	17	22498	17	17	7	16969	19	17	3	12535	10	2	7	13674	19	4	0	6001	4	1	2	9936	8	1	4	17860	18	6	9	21153	18	14	6	16717	10	8	17	23646	13	11	11	20062	15	8	7	13043	13
1	952	3	31	107	22294	7	22	60	16840	7	11	65	12405	6	12	57	13551	7	4	23	5932	2	7	36	9829	6	8	86	17674	7	23	107	20954	5	22	69	16553	13	24	95	23461	8	20	93	19840	11	10	52	12937
1	953	2	17	23346	13	31	10	17677	9	16	8	13094	7	8	10	14308	13	10	3	6257	4	5	6	10366	5	8	12	18732	7	8	8	22025	13	16	13	17406	10	19	14	24617	11	22	14	20851	13	14	7	13633	2
1	954	3	30	45	22631	12	24	41	17128	6	10	42	12660	4	11	37	13875	10	4	18	6049	1	10	28	10019	4	10	51	18029	6	19	76	21266	12	20	55	16936	9	35	77	23829	11	23	49	20237	11	7	35	13215
1	955	3	12	16	22359	46	6	19	16965	32	7	7	12546	11	8	11	13725	15	0	1	6004	3	6	2	9959	10	4	14	17914	10	13	22	21060	24	4	17	16768	25	10	12	23597	33	9	6	20038	22	3	11	13065
1	956	1	22137	11	19	41	16843	5	10	34	12430	4	5	20	13628	1	3	17	5962	0	3	9	9884	3	3	11	17777	6	5	21	20889	13	10	43	16601	4	8	43	23390	7	19	38	19836	10	6	26	12949	6	4
1	957	1	21100	7	9	30	15997	9	13	23	11719	0	4	18	12873	5	8	21	5565	0	4	7	9341	1	7	11	16720	5	6	34	19822	1	6	49	15813	5	12	35	22336	10	13	41	18866	3	10	19	12306	2	3
1	958	3	7	87	21036	10	8	44	15982	8	3	26	11712	4	5	32	12866	2	1	9	5565	1	2	29	9332	2	7	66	16688	3	6	71	19801	7	9	52	15813	6	9	58	22328	11	5	49	18839	7	6	33	12305
1	959	2	31	20818	18	3	19	15801	9	2	6	11565	8	2	3	12646	11	2	1	5467	7	0	4	9178	17	0	3	16466	11	3	17	19572	26	4	12	15605	22	4	16	22084	23	2	8	18631	16	1	3	12081	16
1	960	4	17	12	5	20830	7	12	4	15796	10	5	1	11562	12	5	2	12631	7	1	1	5465	7	5	4	9167	13	4	5	16454	17	5	4	19581	12	10	5	15611	12	11	7	22104	23	8	9	18597	12	4	0
1	961	1	20588	4	27	81	15643	3	17	61	11429	1	9	59	12509	1	10	51	5427	1	2	20	9062	2	7	39	16260	3	14	82	19381	3	23	89	15414	3	24	70	21859	8	21	105	18414	3	19	85	11945	3	9
1	962	4	28	5	7	20267	18	1	4	15394	22	3	2	11268	15	3	4	12305	6	1	2	5354	8	0	6	8903	14	2	5	16000	19	2	3	19162	17	4	6	15195	25	5	8	21596	17	4	9	18175	7	0	3
1	963	3	18	43	20130	18	7	32	15288	11	3	24	11196	4	3	23	12247	5	0	9	5323	3	4	19	8846	5	6	34	15888	6	12	45	19031	11	9	45	15060	15	6	63	21448	10	7	35	18058	8	4	18	11636
1	964	1	20241	10	9	64	15346	2	10	35	11242	3	5	43	12306	2	5	45	5341	1	3	17	8851	0	7	36	15922	3	5	60	19151	6	9	55	15249	8	10	57	21654	3	15	69	18194	3	10	75	11781	2	4
1	965	4	39	18	6	20585	21	14	2	15637	6	4	0	11499	9	5	2	12580	2	4	3	5476	7	8	2	9028	10	5	4	16255	24	14	5	19480	16	13	4	15586	17	14	5	22050	12	12	6	18575	11	9	1
1	966	3	17	21	20778	6	13	24	15759	5	3	30	11554	1	10	32	12645	2	3	16	5504	1	6	13	9089	2	13	37	16342	1	12	47	19593	3	7	33	15705	2	22	45	22223	1	11	37	18717	3	5	26	12112
1	967	1	21234	25	6	61	16061	16	4	59	11854	6	1	38	12975	8	1	44	5672	6	1	20	9320	5	0	36	16832	5	7	53	19984	11	7	102	16027	10	1	75	22618	15	4	101	19122	11	8	74	12376	10	2
1	968	1	20899	5	60	100	15866	7	47	54	11695	3	12	55	12818	5	14	72	5606	3	8	19	9233	4	8	25	16626	2	8	90	19714	8	42	129	15829	9	28	79	22367	6	40	88	18895	2	24	94	12241	3	16
1	969	4	17	16	7	20969	15	11	7	15926	7	3	3	11720	10	7	3	12862	6	5	0	5608	5	4	3	9246	12	7	3	16658	54	9	9	19780	11	9	11	15895	16	13	6	22423	9	16	2	18965	8	3	1
1	970	3	8	63	20864	10	3	48	15882	8	6	39	11675	2	1	39	12818	2	0	22	5577	0	4	45	9175	4	8	72	16591	6	5	71	19718	12	6	59	15824	3	7	83	22317	8	6	59	18891	6	9	41	12222
1	971	2	6	21294	10	37	6	16249	11	23	2	12046	9	8	2	13178	5	9	0	5741	3	2	4	9420	12	4	2	16998	16	5	11	20171	17	15	3	16293	14	13	3	22924	24	12	4	19400	15	9	0	12629	12
1	972	4	15	7	40	20915	3	2	28	15971	12	4	8	11771	9	4	7	12949	2	3	4	5630	9	2	5	9248	10	2	5	16611	17	8	17	19773	11	7	14	16087	11	7	24	22535	11	6	17	19064	9	1	5
1	973	1	20578	8	6	72	15649	6	3	65	11530	2	1	48	12699	7	4	34	5529	1	1	16	9066	0	4	40	16290	6	3	71	19371	2	3	87	15720	5	6	63	22122	7	8	100	18680	7	1	94	12180	6	2
1	974	1	20692	21	17	33	15748	10	7	36	11610	6	7	9	12758	11	2	15	5550	3	2	5	9104	3	5	14	16402	5	8	13	19495	13	11	30	15850	10	8	29	22316	17	14	32	18843	7	11	24	12263	6	6
1	975	1	20946	15	10	39	15945	10	15	36	11769	4	6	35	12952	4	5	28	5645	3	1	19	9236	1	8	18	16671	2	8	34	19710	9	9	79	16017	9	10	46	22523	10	16	67	19015	15	7	44	12432	5	5
1	976	2	31	21107	27	17	19	16114	19	14	4	11894	13	5	4	13035	8	8	3	5698	3	3	5	9310	16	3	12	16778	11	8	13	19894	21	15	16	16184	19	8	19	22751	30	13	20	19226	12	6	8	12562	13
1	977	2	13	21320	36	8	13	16251	35	4	3	12003	14	2	1	13166	12	3	2	5749	6	2	5	9403	9	1	2	16960	24	6	11	20095	26	6	6	16325	23	6	15	22960	42	8	6	19398	26	8	4	12668	13
1	978	1	21318	17	21	66	16227	13	14	41	11971	6	6	47	13132	1	6	37	5729	1	4	11	9401	3	4	38	16886	9	8	58	19629	8	17	71	16305	8	11	48	22864	20	21	80	19317	4	13	68	12614	6	9
1	979	2	10	21383	44	11	9	16170	32	6	4	12066	15	1	1	13203	20	2	3	5743	10	0	3	9455	15	0	4	17009	20	3	9	19749	31	9	9	16412	33	5	7	22995	50	7	11	19439	24	8	7	12688	13
1	980	2	25	20900	18	11	21	15752	14	7	6	11737	12	7	9	12841	12	5	3	5605	2	5	7	9195	5	3	4	16546	9	6	14	19278	15	9	8	15982	10	13	19	22404	17	11	17	18973	11	8	6	12349	11
1	981	3	21	64	20773	6	14	34	15685	4	10	44	11658	3	7	22	12796	3	1	13	5585	2	7	26	9147	0	9	44	16424	1	15	67	19186	6	17	48	15908	6	12	57	22296	7	12	65	18881	9	7	36	12305
1	982	1	20719	27	6	77	15608	20	5	67	11635	8	3	47	12748	9	3	53	5556	4	1	30	9106	8	3	53	16360	11	11	77	19135	17	8	88	15865	17	7	76	22217	27	9	91	18832	21	7	86	12278	7	6
1	983	1	20590	5	36	93	15555	9	36	48	11568	3	14	35	12699	4	14	66	5554	3	9	16	9095	7	7	39	16271	7	21	78	19058	9	29	93	15819	8	29	58	22047	9	53	102	18751	6	26	79	12281	5	17
1	984	4	14	20	8	20748	15	8	4	15656	7	1	4	11638	17	2	6	12785	8	0	3	5582	3	2	2	9159	12	6	2	16406	17	6	7	19206	11	4	7	15935	24	13	9	22229	7	7	4	18883	10	5	6
1	985	3	11	60	21002	7	12	43	15884	6	5	35	11776	6	2	37	12971	5	1	15	5672	2	7	36	9246	4	7	53	16659	3	12	61	19475	7	9	40	16097	5	10	67	22526	5	11	53	19063	8	3	35	12491
1	986	4	33	10	6	21303	25	12	4	16075	12	3	2	11926	12	4	2	13154	7	1	2	5746	12	2	3	9371	13	3	9	16821	16	4	8	19712	12	5	2	16352	24	13	11	22853	27	4	5	19330	12	4	3
1	987	4	20	17	11	21289	19	8	8	16057	14	4	2	11914	10	2	8	13154	7	2	0	5748	13	2	1	9362	13	3	2	16812	20	11	9	19688	15	9	7	16354	24	7	8	22840	22	10	5	19321	13	10	4
1	988	1	21241	13	7	47	15963	13	12	51	11875	1	4	45	13085	3	8	36	5725	1	6	18	9318	7	3	33	16737	2	7	49	19588	10	12	74	16244	10	9	79	22701	8	17	99	19224	7	8	62	12586	7	4
1	989	1	21183	19	18	63	15950	14	14	44	11862	5	5	47	13078	4	8	42	5721	5	3	14	9316	7	11	22	16721	7	7	52	19563	18	19	67	16256	8	13	48	22713	15	21	67	19207	14	14	57	12594	7	9
1	990	4	32	7	5	20820	29	9	6	15602	6	5	3	11585	8	3	17	12768	8	0	4	5533	11	6	4	9049	13	4	5	16202	35	7	9	19079	21	10	5	16034	24	9	14	22328	17	2	6	18842	13	3	6
1	991	3	7	23	20739	3	6	20	15551	4	2	22	11514	2	4	13	12730	2	0	11	5514	1	4	9	9020	3	2	25	16123	5	11	36	18995	4	5	27	15996	2	9	41	22216	8	6	27	18736	8	3	15	12306
1	992	3	26	39	20634	3	18	28	15430	6	2	28	11463	0	5	14	12685	1	2	12	5488	1	4	18	8959	3	7	22	16057	2	12	41	18904	4	15	31	15938	2	16	38	22127	8	11	30	18649	2	10	29	12255
1	993	3	5	46	20742	4	2	16	15533	7	2	16	11532	1	1	10	12756	3	0	9	5524	0	5	12	8998	4	1	19	16138	5	5	50	18996	4	1	35	16022	3	4	38	22241	8	1	32	18757	5	1	24	12334
1	994	3	4	119	20690	11	11	75	15484	5	2	58	11525	4	4	40	12770	2	0	24	5527	0	1	47	9006	0	3	84	16108	6	11	132	18943	8	2	82	16010	6	6	132	22209	9	2	87	18767	8	3	69	12313
1	995	2	9	21146	12	9	4	15783	20	9	4	11781	5	10	1	13094	6	6	0	5682	1	1	3	9237	3	3	2	16559	3	4	5	19369	19	6	9	16374	11	6	5	22670	12	12	5	19205	8	7	4	12623	11
1	996	3	12	57	20964	7	5	39	15667	12	1	46	11694	1	4	41	12987	2	0	16	5629	1	1	26	9168	2	4	37	16431	1	6	66	19190	9	6	60	16189	7	6	84	22459	7	5	56	19033	5	7	44	12512
1	997	3	15	55	21006	1	12	37	15688	4	4	25	11711	0	9	31	12992	2	3	6	5650	1	2	27	9178	2	2	49	16421	5	14	57	19210	1	11	44	16240	1	17	63	22475	2	11	54	19045	4	7	31	12552
1	998	4	26	15	8	21198	21	17	4	15847	8	5	2	11844	9	2	3	13130	3	2	1	5699	12	3	4	9261	15	5	3	16609	20	18	4	19431	18	9	4	16422	19	20	1	22727	17	3	14	19258	13	8	3
1	999	3	13	62	21000	20	8	26	15731	12	4	43	11744	7	11	45	13026	4	2	36	5647	3	4	33	9182	4	6	59	16466	3	12	85	19171	9	17	51	16285	10	15	74	22548	13	11	62	19115	9	7	49	12568
1	1000	3	31	85	20739	5	23	51	15506	4	16	45	11539	1	13	52	12791	4	4	24	5569	1	8	31	9039	4	8	60	16199	1	19	92	18870	5	12	59	16050	12	31	68	22282	4	22	86	18854	2	17	45	12371
1	1001	2	5	21018	10	7	3	15736	7	1	1	11699	4	1	4	12974	8	0	0	5647	2	1	1	9162	6	4	1	16434	7	3	1	19144	16	4	6	16275	12	5	5	22588	12	7	2	19158	12	2	3	12548	8
1	1002	1	20491	3	17	50	15324	3	8	38	11312	4	6	26	12479	4	4	31	5411	2	4	17	8874	3	7	17	16023	7	4	53	18689	5	14	49	15622	4	9	44	21965	5	23	64	18461	5	15	59	12023	1	5
1	1003	2	7	20515	20	13	4	15370	14	6	1	11324	15	2	2	12484	9	3	1	5428	2	2	1	8881	10	1	2	16046	13	5	4	18717	21	3	0	15662	9	7	4	22036	27	9	4	18528	16	6	3	12027	10
1	1004	2	41	20721	20	8	27	15529	18	9	12	11447	14	2	9	12633	10	4	0	5498	3	1	10	8967	6	2	11	16232	19	3	19	18865	19	5	18	15839	20	4	31	22260	29	6	12	18780	22	1	15	12163	13
1	1005	3	9	80	20860	16	4	54	15622	3	2	45	11517	3	2	52	12706	3	3	27	5518	1	4	41	8996	3	5	61	16285	5	10	82	18951	10	7	60	15935	7	6	83	22395	5	5	69	18876	5	2	41	12237
1	1006	1	20850	19	13	104	15611	20	10	46	11520	3	9	50	12706	7	4	47	5541	3	2	13	8989	4	8	48	16264	9	8	79	18963	15	11	71	15930	11	9	70	22392	16	11	95	18846	9	14	88	12238	12	7
1	1007	4	37	7	34	20830	28	4	31	15583	13	1	11	11507	7	2	13	12686	5	3	1	5538	8	2	12	8969	12	4	13	16223	18	7	31	18904	19	8	18	15912	14	7	28	22368	22	4	23	18843	13	5	16
1	1008	3	11	69	20746	14	7	50	15540	13	3	33	11446	3	8	41	12628	5	4	24	5501	2	2	38	8918	5	8	44	16139	5	9	71	18833	9	16	43	15874	9	15	84	22232	18	6	61	18753	11	3	43	12196
1	1009	1	21297	11	40	80	15894	5	38	46	11799	1	15	39	13027	5	16	55	5712	1	6	17	9195	1	15	19	16625	5	18	63	19340	5	34	82	16401	5	28	60	22891	6	41	87	19326	6	26	83	12558	3	24
1	1010	4	24	33	13	21231	18	27	11	15870	12	10	4	11782	9	8	4	13024	3	1	1	5716	7	12	3	9200	16	13	5	16583	21	23	8	19280	11	26	12	16405	16	30	12	22830	16	20	8	19282	16	17	5
1	1011	3	48	56	21287	19	40	52	15927	4	8	39	11829	8	9	41	13082	4	5	19	5729	2	10	31	9249	3	5	48	16714	6	32	62	19409	9	26	56	16453	6	34	79	22967	13	27	64	19365	7	15	51	12631
1	1012	2	8	21572	17	21	6	16102	13	9	3	11893	16	0	0	13152	12	5	3	5746	6	2	1	9291	8	1	5	16799	12	3	2	19637	26	6	4	16595	9	9	8	23270	15	12	5	19594	15	8	1	12725	11
1	1013	1	21291	7	31	92	15942	8	16	35	11749	3	12	30	13005	4	5	40	5695	0	6	22	9180	6	5	40	16600	4	11	77	19400	7	23	65	16379	5	17	59	22956	8	26	86	19360	5	16	69	12591	3	12
1	1014	4	30	10	12	21345	24	9	5	15935	7	4	1	11775	13	1	3	13005	1	1	5	5703	14	0	0	9223	13	3	2	16673	30	0	6	19449	26	7	1	16390	33	5	7	23033	25	3	3	19402	17	7	2
1	1015	3	30	84	21492	12	21	53	16043	8	7	48	11894	1	4	41	13177	4	4	20	5767	0	6	29	9316	3	10	73	16766	6	28	101	19539	10	15	53	16562	4	26	86	23186	12	19	65	19567	6	9	43	12695
1	1016	3	24	174	21468	21	15	106	16036	19	13	55	11963	5	3	77	13223	1	2	30	5772	3	10	60	9328	5	11	146	16789	9	15	180	19541	10	12	100	16603	8	23	138	23229	14	11	110	19606	10	16	64	12736
1	1017	2	21	21722	23	5	15	16207	15	5	6	12080	6	0	0	13373	14	2	2	5850	3	0	4	9451	12	1	7	17016	12	3	15	19792	27	1	10	16807	10	1	23	23471	10	4	15	19805	10	3	4	12887	7
1	1018	3	30	97	21275	11	13	77	15906	6	3	53	11853	2	2	61	13154	0	6	21	5746	0	7	33	9312	3	14	76	16699	0	11	99	19428	12	12	82	16467	7	22	104	22971	8	16	79	19451	5	12	55	12634
1	1019	2	8	21146	9	16	9	15845	4	10	1	11732	6	6	3	13048	2	4	1	5695	4	3	3	9228	5	5	2	16592	4	5	3	19351	5	11	6	16389	6	6	9	22866	6	13	8	19314	4	12	3	12580	5
1	1020	3	26	76	20363	10	11	50	15273	9	8	60	11319	5	5	58	12597	3	2	18	5493	1	7	40	8882	3	11	79	15942	5	17	87	18574	10	16	69	15903	9	23	103	22095	6	16	96	18634	10	10	62	12176
1	1021	2	30	20305	9	42	24	15262	8	31	7	11426	5	10	5	12705	9	14	2	5545	6	1	9	8937	5	11	11	15965	9	15	21	18571	7	26	18	15967	8	30	17	22167	5	37	15	18753	11	28	9	12273	3
1	1022	3	39	77	19887	7	22	55	14945	11	11	46	11191	1	8	48	12457	3	5	30	5429	1	11	29	8767	6	14	76	15652	5	29	72	18169	12	25	55	15696	8	25	95	21724	8	28	71	18384	11	18	52	12020
1	1023	3	25	100	19997	21	18	77	15048	9	2	60	11359	6	5	38	12629	7	4	27	5532	4	22	49	8862	5	11	95	15776	8	24	125	18273	20	18	107	15893	15	22	107	21922	19	19	109	18576	16	7	61	12209
1	1024	2	24	20113	12	11	15	15165	8	8	5	11443	4	2	6	12665	5	0	2	5579	5	3	4	8958	6	4	8	15919	9	1	16	18459	7	3	10	16005	11	5	15	22091	19	8	9	18712	10	8	8	12248	4
1	1025	3	10	55	19447	5	6	55	14539	8	1	41	10902	1	0	47	12062	3	1	23	5310	0	1	37	8543	3	3	60	15224	4	6	79	17754	5	11	67	15330	5	11	70	21268	5	8	63	17973	3	1	46	11706
1	1026	3	5	89	19491	11	10	79	14568	6	5	46	10946	3	5	54	12104	3	2	23	5331	1	0	28	8560	2	7	91	15243	3	6	103	17770	9	5	66	15406	5	14	83	21324	14	2	94	17999	9	4	47	11744
1	1027	2	6	19594	9	5	7	14679	5	5	1	11019	5	1	1	12161	5	4	0	5362	2	1	0	8591	7	2	5	15320	7	1	4	17898	4	5	5	15464	6	6	6	21442	8	6	6	18118	8	5	0	11816	3
1	1028	3	6	43	19356	12	10	38	14501	11	5	62	10870	1	2	36	12051	2	3	18	5293	1	2	36	8480	2	3	69	15083	7	4	87	17612	11	5	57	15308	4	6	84	21197	13	4	65	17909	9	2	47	11690
1	1029	3	22	54	19303	16	19	28	14498	17	3	33	10904	3	5	40	12048	3	1	12	5311	1	3	20	8499	2	3	53	15094	6	19	55	17638	9	16	52	15301	18	19	60	21217	15	16	41	17942	15	6	28	11718
1	1030	3	0	48	18979	9	4	51	14185	4	3	35	10606	1	2	32	11769	5	1	17	5188	0	1	21	8346	0	1	46	14730	4	2	57	17281	5	1	57	15015	6	3	59	20780	17	4	43	17588	4	2	34	11456
1	1031	1	19077	17	15	18	14313	11	6	17	10717	5	4	23	11899	5	3	17	5253	1	0	9	8416	2	3	7	14861	5	4	17	17383	10	5	21	15199	12	6	15	20963	14	5	38	17721	9	8	29	11585	5	3
1	1032	2	10	19308	10	8	4	14493	11	6	1	10849	12	0	1	12033	8	1	1	5305	5	1	2	8505	3	0	2	15051	16	2	6	17585	14	2	4	15342	18	2	6	21236	25	4	6	17933	17	4	4	11706	8
1	1033	4	27	4	1	19171	22	3	3	14402	9	1	2	10763	17	3	1	11928	5	1	1	5267	19	4	0	8412	22	3	2	14904	20	5	3	17417	23	3	2	15235	33	4	5	21075	22	2	2	17817	12	2	2
1	1034	1	18936	7	22	44	14201	2	18	47	10650	3	10	25	11827	0	7	21	5201	3	2	21	8329	2	4	15	14702	3	4	50	17199	1	13	51	15061	3	17	53	20849	6	20	66	17604	5	12	61	11499	4	6
1	1035	1	18946	5	2	20	14208	4	1	11	10635	3	3	14	11807	2	1	11	5221	0	0	3	8320	4	2	7	14712	2	1	8	17186	6	1	12	15112	4	3	9	20851	7	3	19	17618	2	1	10	11522	4	0
1	1036	3	7	18	18903	2	2	17	14166	4	2	22	10618	3	3	16	11783	1	0	5	5211	1	2	9	8305	3	1	23	14665	1	7	41	17115	4	5	25	15077	3	6	36	20781	4	5	25	17572	1	2	13	11502
1	1037	4	34	7	19	18882	35	5	16	14070	12	6	6	10609	14	2	7	11782	7	4	5	5199	14	5	4	8295	17	2	7	14611	30	11	15	17104	28	11	14	15093	39	9	15	20765	27	8	12	17537	20	8	4
1	1038	2	8	18928	47	1	3	14094	27	2	1	10632	13	0	1	11786	27	0	1	5213	8	1	2	8309	17	2	0	14618	26	2	5	17134	42	6	6	15161	32	2	4	20824	47	4	8	17588	34	3	3	11542	19
1	1039	2	2	18928	24	10	2	14105	15	8	1	10628	12	1	0	11791	13	6	1	5222	2	1	1	8329	8	2	1	14642	23	4	3	17149	26	6	3	15178	21	11	5	20826	29	7	6	17604	20	11	0	11557	14
1	1040	2	6	18798	43	9	3	14000	29	7	3	10541	19	4	1	11704	21	1	1	5177	12	1	1	8245	16	4	1	14544	20	2	3	17062	30	5	6	15077	35	4	7	20694	46	5	2	17479	31	9	3	11471	17
1	1041	4	17	7	5	18563	14	4	6	13782	12	1	0	10393	9	0	6	11563	7	5	1	5095	10	1	0	8152	14	3	6	14321	20	4	8	16773	16	3	3	14886	20	5	6	20396	14	2	2	17263	15	1	0
1	1042	3	13	26	18979	6	4	13	14068	1	1	20	10655	2	0	14	11885	1	1	8	5230	0	2	11	8342	3	3	16	14685	2	5	35	17127	7	5	31	15264	3	11	41	20750	4	6	30	17658	3	3	20	11606
1	1043	3	10	93	19092	9	10	58	14119	3	5	33	10716	1	4	40	11899	1	2	19	5246	2	6	33	8346	3	3	65	14758	2	6	69	17270	3	6	67	15336	6	14	92	20834	8	6	56	17738	4	3	45	11633
1	1044	4	28	8	1	19713	19	6	6	14598	3	3	3	11138	9	1	3	12335	6	1	0	5413	8	3	1	8648	10	2	2	15396	14	9	3	17911	16	2	3	15819	25	6	2	21502	12	5	3	18310	10	1	1
1	1045	4	12	1	4	19679	12	6	3	14574	6	1	2	11111	5	0	3	12297	1	0	0	5401	7	1	3	8637	9	3	3	15359	10	2	3	17895	9	2	3	15790	14	2	6	21447	9	1	1	18269	6	3	0
1	1046	1	19289	4	10	111	14324	3	4	51	10917	4	3	45	12078	0	8	57	5302	2	2	18	8464	1	2	46	15085	1	4	76	17568	5	9	89	15553	4	4	49	21053	3	7	99	17926	2	9	81	11777	4	3
1	1047	1	19222	5	11	125	14248	3	10	59	10830	2	2	88	12041	1	6	64	5280	1	1	25	8434	1	2	50	14990	0	6	115	17474	4	7	145	15474	2	6	79	20935	2	10	117	17862	0	6	92	11730	1	6
1	1048	4	23	14	9	19374	24	2	8	14325	5	8	3	10982	13	5	1	12167	3	1	1	5333	13	2	1	8513	23	2	9	15140	20	7	5	17666	13	7	7	15634	20	7	10	21113	9	4	4	18041	8	5	5
1	1049	3	12	49	19328	6	9	43	14298	3	3	38	10946	2	1	43	12134	1	2	22	5305	0	5	27	8483	4	3	56	15093	2	10	56	17608	4	10	53	15586	1	9	71	21036	6	5	51	17982	1	5	38	11806
1	1050	3	9	48	19338	2	5	44	14305	3	5	41	10949	1	3	31	12148	2	2	15	5315	0	1	24	8496	1	3	40	15115	1	1	65	17615	4	5	45	15596	8	7	66	21051	8	5	51	17982	4	2	28	11822
1	1051	3	7	34	19280	3	3	25	14262	6	3	39	10881	8	0	20	12066	3	0	9	5289	3	1	27	8465	1	4	34	15043	9	4	49	17539	8	7	56	15521	4	3	49	20974	6	8	41	17869	4	2	35	11739
1	1052	4	8	15	7	19307	8	17	3	14272	6	3	0	10951	3	2	3	12088	5	2	0	5321	4	1	3	8519	9	3	3	15096	11	13	4	17566	5	9	3	15626	15	15	6	21034	12	6	4	17929	4	7	4
1	1053	3	11	15	18395	13	9	12	13554	19	8	14	10403	5	3	13	11520	4	2	3	5058	3	2	11	8051	5	2	18	14226	9	10	28	16631	10	7	17	14976	12	6	24	20113	13	6	20	17147	13	3	14	11278
1	1054	1	18328	15	8	27	13511	15	9	20	10378	6	6	22	11475	4	4	22	5049	4	1	4	8039	2	5	14	14197	8	3	14	16581	13	10	25	14938	12	8	25	20063	15	12	38	17116	8	8	18	11239	7	6
1	1055	1	18236	23	12	14	13468	19	10	14	10359	4	1	20	11433	4	4	22	5025	4	2	5	8012	6	3	4	14143	2	5	16	16527	15	8	23	14871	21	11	27	19987	25	16	37	17062	9	7	18	11229	9	4
1	1056	2	12	18593	18	12	12	13722	9	11	5	10596	4	4	5	11672	5	3	5	5121	3	1	9	8196	4	1	5	14455	10	5	8	16847	17	4	11	15198	12	11	10	20378	19	11	9	17361	11	9	4	11463	12
1	1057	3	12	30	18799	6	9	23	13880	7	1	26	10705	3	4	20	11802	3	1	6	5178	1	1	17	8296	1	4	22	14643	4	8	38	17035	6	11	35	15339	6	14	41	20555	10	8	31	17542	6	3	21	11603
1	1058	3	19	53	19336	8	14	31	14354	6	8	26	11091	1	9	15	12203	3	3	7	5400	1	10	18	8576	1	6	17	15170	10	10	44	17628	3	15	31	15812	6	12	60	21174	10	10	26	18136	8	10	23	11961
1	1059	3	22	29	19266	9	14	22	14303	2	4	24	11030	2	6	13	12122	6	2	7	5370	2	4	12	8546	1	3	21	15105	2	11	44	17549	9	11	33	15719	7	18	45	21084	8	12	26	18033	8	7	26	11890
1	1060	3	13	24	19277	6	8	18	14305	5	2	9	11051	1	6	10	12126	5	1	8	5370	1	2	11	8548	2	4	12	15115	6	9	34	17576	4	7	31	15731	6	7	34	21100	12	8	13	18052	12	3	17	11902
1	1061	1	19470	11	7	95	14471	6	6	24	11205	2	2	13	12267	3	6	16	5471	2	2	7	8682	0	2	8	15308	4	5	15	17783	4	4	18	15941	6	9	27	21342	4	8	21	18259	8	6	18	12082	6	2
1	1062	3	4	51	19578	11	3	30	14499	9	2	34	11222	6	3	24	12301	3	0	7	5497	1	1	17	8700	2	4	42	15357	3	4	43	17799	11	3	30	15993	11	5	43	21381	13	3	46	18317	10	2	28	12117
1	1063	3	17	105	19620	5	13	64	14554	3	12	48	11288	4	7	41	12348	2	1	21	5523	2	7	39	8739	1	17	97	15392	5	18	79	17861	10	11	68	16045	5	10	90	21470	8	12	86	18387	5	5	41	12175
1	1064	2	2	19636	11	11	7	14501	9	8	1	11172	8	3	2	12211	9	2	0	5448	6	2	3	8698	5	4	4	15325	6	10	9	17791	11	5	5	15976	17	7	4	21371	15	8	1	18286	16	9	1	12045	3
1	1065	3	12	77	19312	12	12	59	14240	4	2	51	11004	1	1	36	12055	2	3	17	5352	1	6	30	8559	2	4	83	15117	10	17	62	17495	7	14	64	15659	6	13	84	21046	5	11	72	18035	5	8	41	11830
1	1066	2	2	19742	18	18	4	14542	13	14	2	11264	13	2	0	12326	13	9	0	5481	1	2	2	8765	5	1	3	15516	12	6	3	17943	25	12	4	15960	13	12	3	21483	21	15	2	18394	13	12	1	12077	10
1	1067	1	19364	18	33	53	14309	7	23	28	11100	6	8	37	12156	7	13	38	5387	4	4	11	8548	5	9	23	15198	5	13	32	17630	7	19	49	15699	11	16	35	21164	14	28	77	18081	15	16	65	11919	6	16
1	1068	2	6	19665	31	8	7	14520	21	3	0	11276	14	5	2	12325	22	5	1	5455	6	3	3	8657	17	6	1	15410	42	4	9	17898	45	2	2	15897	28	4	9	21492	26	6	6	18346	32	1	1	12080	12
1	1069	4	79	17	8	20140	49	4	5	14882	27	6	3	11602	28	3	4	12633	11	0	2	5590	16	3	0	8888	34	2	4	15911	55	6	12	18412	50	10	14	16201	77	5	10	21985	64	13	6	18807	25	5	2
1	1070	3	9	124	20245	18	8	62	14942	16	0	71	11667	4	8	74	12679	7	1	34	5619	4	0	45	8922	2	6	103	15936	7	9	124	18496	10	6	90	16282	11	7	110	22067	14	15	105	18905	13	5	61	12354
1	1071	1	19986	3	38	60	14700	4	19	43	11399	1	13	34	12424	2	19	37	5511	0	6	12	8756	2	13	23	15663	7	8	63	18214	7	23	69	16015	4	33	48	21700	5	32	66	18593	3	27	56	12073	2	16
1	1072	2	4	20085	36	21	1	14767	33	13	1	11488	27	3	2	12487	21	4	0	5529	10	3	0	8810	18	0	1	15785	21	6	3	18292	51	9	3	16069	52	15	2	21810	36	15	1	18687	32	15	2	12145	20
1	1073	3	18	171	19694	11	11	96	14535	6	12	104	11272	2	7	73	12296	3	4	38	5433	4	7	70	8631	1	9	124	15477	2	19	149	17922	10	9	90	15841	3	22	132	21451	12	7	122	18402	3	10	79	11939
1	1074	2	15	20129	8	2	12	14814	14	3	2	11533	17	3	6	12519	13	0	2	5547	3	1	10	8811	11	1	4	15834	11	4	2	18379	16	3	11	16100	15	1	10	21826	22	5	10	18758	4	4	6	12163	8
1	1075	2	2	19947	43	8	1	14727	22	11	4	11533	18	3	1	12492	13	2	3	5523	5	1	2	8740	11	6	2	15786	15	7	1	18224	27	7	0	16019	37	7	1	21723	37	10	3	18710	31	3	1	12149	14
1	1076	2	34	20040	12	6	24	14826	13	8	2	11646	7	4	7	12619	18	2	4	5566	4	1	9	8818	11	1	7	15980	14	5	15	18413	17	7	21	16127	13	9	23	21918	15	8	11	18838	31	8	13	12234	10
1	1077	4	14	28	31	19981	11	12	21	14793	11	6	11	11630	12	9	6	12612	6	3	3	5568	8	11	3	8814	14	10	11	15981	21	11	18	18362	10	16	27	16096	22	18	22	21875	25	13	15	18828	9	10	5
1	1078	1	19316	13	10	64	14345	5	3	42	11262	8	1	50	12273	2	3	33	5408	3	4	13	8530	1	2	35	15489	5	5	55	17733	9	7	70	15673	15	5	59	21306	13	6	65	18337	10	3	77	11914	2	5
1	1079	3	5	95	19357	17	7	50	14359	8	9	49	11282	1	7	49	12250	4	1	26	5413	3	2	31	8547	4	6	81	15441	8	11	87	17763	16	10	59	15706	9	16	82	21330	15	4	82	18370	7	4	38	11959
1	1080	1	19495	16	19	30	14451	15	5	33	11358	6	3	30	12316	3	10	26	5451	1	2	14	8594	4	3	29	15560	13	14	37	17868	11	11	50	15786	15	8	35	21457	15	8	65	18521	10	13	39	12034	6	2
1	1081	2	16	19672	23	17	7	14576	28	10	1	11499	11	2	3	12437	15	4	3	5514	4	2	3	8684	12	1	2	15746	10	4	9	18028	18	10	4	15958	21	9	11	21675	37	10	3	18694	26	11	6	12161	14
1	1082	3	15	44	19723	5	10	27	14604	8	2	34	11513	4	7	30	12449	4	3	15	5515	2	2	25	8684	1	3	45	15761	2	13	51	18038	3	14	65	15930	5	14	73	21687	7	10	66	18699	5	5	39	12155
1	1083	3	11	95	19241	14	2	61	14284	10	6	61	11280	5	2	35	12222	3	3	24	5403	1	4	49	8459	0	9	78	15417	6	15	96	17605	13	5	73	15668	5	10	94	21276	9	6	66	18383	11	4	50	11908
1	1084	2	17	19440	5	17	16	14464	6	6	3	11454	6	3	3	12372	10	3	3	5485	2	2	1	8567	7	2	5	15585	8	1	13	17842	6	9	10	15863	5	10	16	21520	9	13	15	18592	8	6	4	12090	4
1	1085	3	16	24	19052	11	7	38	14184	9	6	30	11290	1	2	27	12182	1	5	12	5399	0	3	13	8425	2	1	25	15344	5	10	61	17459	9	7	30	15644	5	14	64	21146	6	7	40	18325	7	8	25	11903
1	1086	3	10	16	19145	8	7	23	14271	12	3	27	11373	2	2	15	12258	4	2	7	5439	3	3	18	8468	4	3	26	15463	1	9	48	17624	11	7	46	15715	4	14	45	21239	18	7	28	18431	7	5	28	11969
1	1087	1	19150	23	9	33	14302	17	6	26	11396	3	3	37	12276	5	5	24	5455	0	1	6	8481	3	4	20	15509	9	3	32	17669	12	11	61	15713	18	8	50	21269	21	10	62	18448	16	7	47	12014	3	3
1	1088	1	18988	9	30	64	14207	10	24	25	11295	4	6	63	12174	5	10	43	5408	2	7	19	8414	4	4	34	15364	5	10	63	17505	12	26	86	15646	5	23	38	21104	8	21	101	18341	8	19	68	11937	4	15
1	1089	4	18	20	7	19072	23	10	4	14249	12	3	9	11358	16	7	8	12217	11	0	2	5435	9	5	4	8443	17	8	4	15423	30	12	5	17609	17	14	4	15718	21	18	5	21221	16	14	5	18435	15	4	5
1	1090	3	17	41	18770	5	14	27	14002	1	4	41	11135	4	3	33	12005	1	1	20	5331	0	2	35	8286	2	1	56	15135	3	15	46	17333	9	6	44	15427	7	14	72	20818	9	5	50	18121	9	5	45	11758
1	1091	4	24	17	5	18860	25	13	5	14060	11	2	5	11203	17	3	1	12064	5	2	0	5361	6	2	2	8352	10	7	4	15231	20	15	9	17422	21	6	2	15538	26	10	8	20965	24	10	4	18261	14	12	1
1	1092	3	13	18	18810	5	8	19	14050	2	1	25	11176	0	5	19	12034	1	1	5	5353	1	1	17	8329	1	2	23	15196	3	7	24	17390	4	9	26	15491	2	14	31	20918	3	4	26	18227	4	5	17	11815
1	1093	3	16	26	18712	7	13	31	13953	8	3	22	11137	1	10	21	11969	6	3	6	5328	0	3	20	8285	0	4	28	15129	4	12	33	17285	10	12	34	15415	7	13	41	20827	5	4	29	18147	3	5	19	11754
1	1094	1	18514	27	14	25	13840	16	8	21	11051	1	4	23	11879	5	5	18	5282	2	1	10	8203	1	3	10	15010	7	3	27	17121	15	7	31	15250	17	7	33	20622	22	9	44	17946	14	6	35	11645	10	3
1	1095	2	11	18396	23	5	9	13779	7	6	4	11008	11	2	1	11825	12	0	1	5246	3	0	4	8154	2	2	3	14833	12	3	5	17042	12	3	4	15225	16	4	9	20553	16	7	9	17874	20	1	4	11636	8
1	1096	2	6	18683	14	12	3	13948	12	6	4	11204	4	4	2	12002	10	5	0	5328	5	0	1	8250	13	3	3	15018	22	4	2	17305	16	5	2	15460	18	4	3	20833	27	10	4	18137	10	10	4	11802	12
1	1097	1	18771	5	15	40	14051	3	10	35	11342	5	4	23	12141	4	5	24	5392	0	2	13	8320	2	2	25	15181	3	7	28	17433	4	12	34	15538	5	13	42	20958	1	14	59	18223	3	13	56	11878	7	5
1	1098	4	27	8	7	18739	23	8	5	13990	17	3	6	11284	18	7	8	12088	5	2	4	5369	10	4	1	8300	24	7	5	15084	36	8	9	17340	19	10	11	15524	29	12	13	20887	27	12	8	18190	16	6	7
1	1099	2	19	19040	53	6	22	14273	36	3	10	11577	27	4	6	12394	37	2	2	5494	13	1	9	8485	26	1	10	15480	35	6	22	17710	49	6	10	15799	51	4	24	21298	42	6	15	18533	42	5	10	12111	32
1	1100	2	12	19478	24	21	11	14656	16	7	4	11920	23	6	2	12760	9	7	0	5628	6	5	7	8714	12	7	4	15864	22	4	12	18156	21	11	3	16274	19	11	8	21816	26	13	9	18976	23	11	4	12474	21
1	1101	3	28	33	19354	4	15	28	14543	3	3	24	11835	3	5	30	12638	1	3	7	5585	0	4	21	8648	2	8	29	15710	3	16	54	18015	3	11	36	16161	3	20	55	21626	5	11	33	18823	6	10	40	12360
1	1102	3	12	39	19345	15	6	36	14567	2	6	41	11827	3	7	18	12660	1	1	12	5581	2	3	21	8647	2	7	36	15716	2	8	63	18033	2	8	50	16141	7	13	62	21630	6	7	45	18818	6	5	29	12376
1	1103	2	27	19591	6	8	20	14718	15	9	5	12002	8	4	6	12834	12	4	2	5657	1	0	6	8734	10	3	9	15933	7	2	12	18268	11	6	16	16364	6	6	30	21875	16	12	15	19043	12	14	11	12575	4
1	1104	3	4	89	19412	16	4	62	14616	14	7	73	11933	6	4	58	12765	6	2	23	5637	1	6	33	8669	7	4	96	15845	4	2	128	18130	14	7	88	16156	10	10	107	21731	9	3	92	18854	13	3	70	12426
1	1105	3	24	105	19064	22	26	86	14376	10	4	59	11815	3	6	74	12555	4	1	26	5569	2	6	52	8545	3	6	92	15684	7	15	131	17860	9	15	105	15881	8	22	131	21395	10	17	101	18582	6	13	61	12240
1	1106	2	15	19445	25	8	10	14687	8	7	3	12062	11	3	2	12840	5	1	1	5664	3	0	2	8731	3	0	2	16006	9	2	9	18264	9	7	8	16291	7	8	13	21829	11	7	5	19010	15	5	5	12512	14
1	1107	3	25	111	19255	8	14	70	14531	6	9	57	11969	2	7	50	12739	5	2	36	5610	1	7	40	8660	2	6	97	15845	3	18	98	18079	7	11	78	16174	9	21	102	21603	6	14	91	18833	9	12	58	12395
1	1108	2	20	19575	22	5	16	14736	15	8	5	12175	13	1	7	12965	17	4	0	5720	4	1	5	8788	11	2	5	16111	19	2	18	18345	24	8	12	16464	17	9	17	21967	18	13	15	19155	29	11	9	12632	19
1	1109	4	30	4	9	18885	26	2	7	14265	12	5	2	11780	21	3	3	12535	8	0	1	5507	9	1	5	8482	13	8	2	15565	22	0	15	17716	21	6	4	15878	31	5	11	21180	33	4	6	18514	16	2	3
1	1110	3	28	72	18874	15	27	40	14278	12	9	39	11870	1	12	46	12626	2	4	24	5543	2	14	31	8498	6	7	63	15629	4	23	82	17750	9	25	55	15957	15	33	75	21262	10	24	60	18630	10	16	30	12266
1	1111	3	14	76	18720	3	5	60	14130	8	5	42	11745	1	3	55	12504	4	0	17	5510	3	2	38	8427	3	10	66	15396	2	13	88	17538	9	12	85	15852	6	6	114	21056	8	11	100	18421	4	4	66	12110
1	1112	4	22	24	2	18534	14	8	3	14013	8	5	3	11641	15	7	2	12430	6	0	3	5471	14	8	3	8369	21	4	12	15247	17	6	16	17352	25	11	2	15792	22	12	7	20903	14	11	7	18339	16	9	1
1	1113	3	4	70	18405	5	7	27	13922	5	7	32	11566	6	3	35	12350	2	1	13	5440	1	6	25	8315	0	6	41	15165	2	9	56	17250	6	16	45	15671	10	10	52	20762	7	13	52	18210	3	5	34	11973
1	1114	2	9	18737	20	6	7	14129	9	6	1	11793	7	3	1	12587	12	3	1	5553	7	3	2	8472	13	3	3	15356	21	6	3	17544	22	4	6	16053	10	3	5	21109	23	7	9	18570	19	7	4	12249	11
1	1115	4	22	5	24	18394	10	1	13	13911	8	4	5	11610	12	2	6	12361	5	0	1	5453	5	1	10	8314	21	6	4	15155	18	4	9	17266	20	4	9	15739	27	5	13	20760	19	4	16	18261	15	4	7
1	1116	4	25	2	0	18328	20	4	3	13864	18	2	1	11533	14	2	2	12301	9	0	2	5444	15	1	1	8281	18	0	2	15080	14	2	1	17204	17	2	0	15681	27	5	4	20678	20	4	2	18214	12	2	2
1	1117	3	7	34	18370	7	7	24	13905	7	3	36	11545	4	1	32	12311	2	1	11	5438	0	2	19	8250	2	7	33	15064	4	8	39	17197	2	9	38	15648	9	4	57	20690	3	11	37	18240	7	9	17	12021
1	1118	1	18339	13	12	40	13913	9	9	26	11547	5	2	37	12332	5	4	45	5428	3	1	14	8237	1	1	24	15084	6	5	40	17181	9	2	49	15625	6	6	43	20734	10	7	43	18231	13	8	35	11968	10	7
1	1119	1	18311	10	5	41	13850	9	8	40	11499	3	2	45	12283	3	3	38	5401	0	1	21	8191	1	2	29	14979	4	4	50	17104	3	4	66	15574	5	4	74	20582	5	10	121	18151	8	6	68	11955	6	2
1	1120	4	15	10	11	18401	11	7	9	13948	7	5	1	11583	5	3	3	12366	0	2	5	5432	2	2	4	8241	5	2	6	15073	9	9	6	17219	11	7	7	15732	19	14	5	20767	8	13	5	18295	6	7	3
1	1121	1	18036	9	12	73	13699	7	11	36	11345	4	3	50	12084	2	6	36	5301	1	2	24	8070	0	4	28	14749	5	3	62	16886	1	11	71	15400	4	4	63	20350	7	8	79	17917	5	2	70	11779	3	8
1	1122	4	13	11	9	18261	20	8	5	13846	13	3	5	11476	7	1	5	12244	8	1	0	5372	8	1	1	8161	4	2	5	14948	15	8	4	17122	20	5	3	15646	27	8	7	20613	8	9	7	18167	11	7	7
1	1123	3	11	49	18032	3	12	35	13672	7	12	21	11336	5	1	27	12103	2	1	19	5272	1	1	28	8005	2	3	36	14797	3	7	49	16897	2	17	43	15339	6	14	57	20338	6	12	43	17911	3	6	31	11767
1	1124	2	15	17934	16	5	17	13551	16	2	4	11222	8	3	2	12000	10	3	1	5221	1	3	2	7948	1	1	2	14649	9	2	7	16779	5	2	16	15265	6	7	14	20201	8	4	13	17806	10	3	3	11703	4
1	1125	3	4	35	18050	2	1	27	13665	3	1	25	11327	0	1	25	12078	1	2	5	5258	1	1	15	8014	1	3	19	14757	4	0	44	16879	1	6	37	15384	3	3	35	20380	2	3	21	17971	3	0	30	11778
1	1126	3	11	32	17899	8	5	28	13564	6	4	23	11262	1	5	28	12005	3	2	6	5226	1	1	15	7978	7	6	25	14678	1	5	40	16785	5	9	40	15276	5	14	39	20219	7	7	38	17848	9	4	22	11725
1	1127	3	3	55	17849	3	0	40	13538	3	3	33	11232	3	3	34	11973	3	3	17	5218	0	4	20	7973	1	3	41	14656	2	4	52	16749	4	5	53	15253	3	8	59	20168	1	4	52	17814	3	3	30	11708
1	1128	2	4	18066	8	6	4	13701	8	5	3	11413	9	1	4	12186	8	3	0	5308	0	2	0	8066	6	2	5	14798	5	1	0	16965	7	2	2	15537	18	6	9	20432	12	8	7	18080	7	6	2	11923	5
1	1129	2	4	18072	52	1	3	13744	32	1	3	11436	20	3	2	12196	22	2	2	5303	10	1	2	8079	10	0	1	14825	13	4	6	16974	22	1	4	15543	25	5	7	20462	43	6	6	18083	30	7	3	11936	19
1	1130	4	26	7	4	18070	12	2	5	13782	8	1	2	11502	10	6	3	12195	4	1	0	5320	9	1	4	8080	12	5	0	14857	7	5	2	17021	17	4	2	15559	15	7	4	20529	18	9	2	18113	12	2	0
1	1131	3	7	56	17911	6	6	18	13674	6	5	49	11353	4	6	36	12066	2	1	12	5256	0	5	10	8004	1	6	41	14692	5	10	51	16828	2	8	40	15380	6	10	63	20315	5	8	55	17926	3	5	36	11821
1	1132	3	12	75	17793	4	12	52	13542	0	7	46	11284	5	5	41	11976	2	7	21	5213	0	3	25	7937	2	5	49	14545	3	7	62	16700	2	8	58	15300	6	15	81	20148	6	7	75	17798	8	5	39	11770
1	1133	4	23	8	11	18312	11	4	12	13920	11	1	2	11639	11	3	6	12396	2	0	2	5392	8	1	4	8182	18	3	4	15002	13	4	11	17246	17	3	9	15817	17	8	10	20749	19	5	8	18368	12	4	7
1	1134	4	17	10	8	18327	12	5	4	13921	13	2	3	11627	7	5	4	12407	4	0	1	5393	6	1	1	8184	19	2	2	15001	13	3	3	17265	19	8	7	15800	24	7	3	20750	11	5	5	18382	3	2	6
1	1135	3	10	42	18270	7	7	30	13889	1	6	30	11589	2	9	42	12375	2	3	12	5377	1	6	21	8144	3	10	46	14948	2	12	64	17170	6	8	44	15745	2	12	72	20663	3	3	49	18318	5	4	36	12143
1	1136	2	4	18376	27	4	5	13957	12	4	0	11670	6	3	5	12455	12	3	0	5408	3	3	1	8193	3	4	0	15042	12	2	2	17280	21	6	5	15895	7	4	7	20802	15	4	4	18466	4	0	1	12246	4
1	1137	3	5	80	18091	12	5	47	13755	7	4	57	11461	5	5	52	12227	3	2	16	5322	0	6	34	8032	3	5	74	14819	3	7	87	17006	11	5	78	15551	7	9	82	20455	9	9	91	18128	4	6	50	11997
1	1138	3	10	289	17906	5	10	51	13762	9	6	64	11462	2	5	55	12233	1	6	25	5305	0	7	35	8026	5	2	83	14822	5	17	94	17007	6	19	78	15514	7	18	105	20419	5	10	86	18135	3	7	51	12000
1	1139	2	1	19018	13	2	4	14461	4	5	1	12128	7	2	1	12967	7	1	1	5650	3	0	1	8519	5	0	1	15638	8	0	6	17849	9	3	5	16422	7	4	3	21440	7	5	5	19092	9	5	0	12720	7
1	1140	3	10	47	18894	7	7	43	14344	7	8	53	12031	3	6	32	12893	2	1	17	5614	2	6	21	8468	3	6	43	15543	4	12	56	17725	4	12	55	16302	6	15	61	21296	6	10	58	18970	6	10	28	12632
1	1141	1	18971	12	5	38	14420	6	5	25	12113	3	6	32	12954	1	2	18	5653	2	1	7	8514	1	1	16	15641	0	6	21	17825	8	3	37	16374	8	3	43	21403	11	6	47	19096	5	5	27	12693	6	3
1	1142	1	18289	15	25	46	13956	14	15	35	11778	5	5	24	12536	6	5	29	5476	1	2	8	8203	2	5	29	15165	5	4	39	17254	8	15	60	15817	8	15	31	20759	13	23	57	18480	10	14	44	12297	5	13
1	1143	2	19	18201	17	4	28	13916	14	3	8	11735	12	4	7	12519	9	1	2	5460	2	0	6	8204	7	3	6	15113	6	2	12	17194	16	7	15	15759	13	7	21	20712	15	4	15	18428	9	4	9	12276	11
1	1144	3	17	37	18168	1	17	24	13919	2	7	43	11646	2	8	31	12475	1	1	13	5455	1	2	25	8175	1	2	44	14942	0	7	50	17056	1	13	36	15792	1	12	76	20704	0	11	57	18427	2	9	29	12286
1	1145	1	18106	13	13	21	13884	10	10	13	11617	7	8	28	12454	2	0	21	5437	1	0	7	8145	3	3	11	14897	6	4	17	16987	10	8	44	15706	10	14	41	20654	15	9	33	18365	10	8	29	12258	6	7
1	1146	1	18069	3	32	22	13846	3	31	20	11582	3	18	34	12404	0	8	32	5413	0	4	13	8112	0	14	17	14850	2	9	35	16919	5	26	58	15648	2	32	47	20567	3	34	50	18306	1	26	29	12219	2	16
1	1147	4	23	22	10	18035	21	18	8	13826	8	8	6	11611	11	8	1	12405	7	3	0	5415	8	7	2	8111	9	6	2	14822	14	12	3	16945	11	17	7	15671	20	23	6	20549	17	13	5	18301	6	9	5
1	1148	3	17	18	18048	1	13	18	13855	4	4	24	11589	2	7	17	12390	4	2	6	5416	0	3	14	8086	1	0	29	14804	3	8	42	16928	4	14	30	15598	3	16	32	20549	6	8	44	18241	4	9	18	12201
1	1149	3	5	22	18438	13	10	13	14172	17	3	22	11846	5	4	19	12685	1	3	6	5552	0	4	12	8268	4	4	18	15156	5	8	23	17297	8	9	25	15885	12	11	23	20981	19	3	24	18632	9	4	19	12460
1	1150	1	18436	25	15	16	14174	21	17	15	11837	6	10	21	12699	5	3	17	5556	2	1	7	8277	7	4	9	15175	3	7	10	17304	16	8	21	15888	19	10	19	20981	21	15	27	18629	15	14	21	12466	7	7
1	1151	1	18399	18	38	26	14164	15	27	16	11816	11	11	22	12671	8	13	19	5550	3	3	8	8259	6	5	12	15144	3	3	30	17280	8	18	41	15838	11	22	44	20923	19	26	54	18601	10	23	31	12448	4	12
1	1152	2	9	18659	20	9	8	14339	18	8	4	11974	6	2	4	12843	12	7	2	5614	3	0	0	8345	2	0	2	15291	11	4	5	17489	40	4	10	16072	13	5	11	21171	17	5	3	18862	12	5	6	12640	6
1	1153	3	11	53	18485	3	7	37	14188	6	4	36	11856	1	6	36	12709	6	2	15	5562	2	0	28	8231	2	6	57	15112	3	7	74	17287	7	8	44	15896	4	7	74	20973	4	6	67	18663	4	2	37	12490
1	1154	1	18602	11	7	47	14270	9	5	42	11932	1	7	24	12791	6	5	33	5589	1	2	10	8278	1	1	15	15211	2	3	52	17409	4	4	43	15988	5	4	43	21106	14	7	59	18819	5	3	47	12571	3	4
1	1155	3	9	39	18599	3	6	29	14273	1	6	23	11932	1	4	27	12802	3	2	13	5587	0	3	20	8260	2	4	35	15225	1	10	48	17382	3	13	36	15977	0	9	41	21115	3	5	44	18814	6	1	20	12581
1	1156	2	9	18594	27	10	5	14253	19	7	0	11867	12	1	6	12734	10	1	0	5560	7	2	2	8221	5	0	2	15161	14	4	5	17346	31	6	4	15938	24	9	6	21126	25	13	5	18838	11	10	5	12523	9
1	1157	1	18269	5	14	30	14018	4	9	24	11687	2	5	18	12553	5	6	23	5494	0	4	11	8073	3	2	12	14914	3	4	31	17042	2	9	35	15715	4	11	23	20815	8	11	35	18540	7	12	32	12332	0	8
1	1158	3	3	19	18496	15	5	17	14126	10	3	19	11827	3	0	15	12743	6	0	9	5504	0	1	10	8186	4	0	19	15043	4	5	28	17225	6	4	25	15990	12	6	45	21014	15	7	30	18773	5	1	13	12541
1	1159	3	19	59	18537	4	10	30	14166	3	6	36	11848	3	5	38	12783	1	2	12	5510	0	6	21	8205	4	11	48	15049	7	9	48	17273	4	16	37	16060	3	12	65	21105	4	7	63	18840	3	3	33	12568
1	1160	2	8	18824	51	12	5	14389	8	10	0	12078	10	4	0	12991	6	0	1	5583	2	2	2	8321	7	2	3	15304	13	6	4	17569	16	7	2	16296	16	6	7	21443	25	7	5	19176	14	5	3	12760	8
1	1161	1	18414	11	22	58	14054	6	16	34	11822	7	8	32	12751	1	5	27	5437	1	4	12	8140	3	4	16	14997	9	6	42	17220	8	13	44	15954	5	10	31	21038	8	14	58	18799	11	16	45	12486	3	6
1	1162	2	11	18296	42	12	6	13980	22	8	2	11773	15	5	4	12679	11	2	1	5394	7	3	5	8097	10	3	5	14922	28	5	7	17133	31	4	8	15835	37	3	14	20881	29	14	4	18685	21	7	5	12419	10
1	1163	2	33	18247	40	6	18	13955	18	5	5	11761	18	1	7	12677	12	2	5	5377	5	3	4	8088	12	3	18	14900	36	3	17	17098	33	9	16	15818	27	9	30	20864	25	8	19	18651	28	6	13	12398	14
1	1164	2	15	18124	13	24	6	13844	11	17	1	11683	9	5	3	12583	6	7	2	5337	4	1	7	8028	6	4	4	14768	6	14	8	16981	22	14	17	15711	10	13	11	20718	17	15	9	18527	7	12	8	12309	8
1	1165	3	25	102	17741	16	13	59	13596	7	11	31	11517	1	8	59	12370	5	2	24	5249	3	6	30	7879	4	17	78	14469	6	21	85	16694	6	12	77	15479	9	23	94	20360	9	13	84	18203	6	12	43	12133
1	1166	2	15	17747	2	27	11	13599	2	14	0	11493	8	9	4	12341	6	9	1	5233	1	4	1	7869	5	3	7	14436	8	5	6	16696	7	16	8	15559	5	12	21	20422	10	16	9	18270	5	6	6	12169	3
1	1167	3	24	69	17443	9	15	39	13391	6	10	60	11313	4	8	52	12157	3	1	23	5178	3	4	37	7749	2	9	65	14245	2	12	77	16418	6	18	74	15304	8	19	81	20130	11	14	87	17950	5	8	50	11972
1	1168	2	21	17486	5	31	11	13429	5	16	6	11376	6	8	4	12199	5	6	2	5186	1	4	4	7791	2	5	5	14324	11	7	13	16487	9	18	16	15379	10	23	21	20218	4	20	10	18020	9	18	5	12052	6
1	1169	3	7	106	17226	15	9	54	13299	7	9	59	11235	2	6	56	12078	4	0	18	5176	0	4	42	7718	3	8	89	14058	5	6	93	16238	9	8	86	15295	8	10	99	19983	8	12	85	17795	10	5	54	11998
1	1170	1	17064	17	8	38	13138	9	5	37	11099	6	4	48	11965	5	0	36	5109	1	0	15	7650	2	3	24	13900	6	3	69	16030	16	7	59	15138	12	11	47	19772	10	8	76	17574	9	9	66	11886	6	5
1	1171	2	0	17189	36	17	3	13230	26	6	1	11226	17	3	0	12054	20	3	0	5144	13	3	1	7725	12	4	3	14048	19	7	3	16194	31	6	2	15222	39	15	6	19919	47	12	6	17731	29	9	1	11991	26
1	1172	3	35	71	17120	16	23	38	13180	12	9	41	11182	3	10	43	12044	0	4	22	5139	2	9	32	7685	5	14	59	13993	5	24	75	16126	9	31	63	15180	7	25	85	19832	13	22	75	17669	9	14	44	11964
1	1173	3	7	87	17179	18	7	47	13238	6	7	55	11195	3	4	49	12066	5	0	15	5155	2	7	34	7697	3	5	77	14034	2	8	81	16179	9	6	68	15220	14	8	75	19926	15	11	95	17697	11	2	52	11984
1	1174	4	21	8	7	17046	10	7	7	13110	20	1	3	11089	16	3	2	11940	7	0	3	5098	9	0	1	7637	15	10	6	13850	24	9	7	15990	22	6	5	15108	35	9	8	19757	19	7	5	17583	16	3	3
1	1175	3	12	25	16492	12	10	21	12676	9	4	21	10718	4	3	28	11565	4	0	24	4921	1	3	29	7364	3	3	29	13350	1	8	42	15457	6	5	45	14641	7	12	47	19152	11	6	39	17017	7	3	27	11503
1	1176	3	9	31	16551	6	8	30	12714	2	3	19	10717	1	5	20	11590	2	0	6	4933	1	4	14	7373	3	3	27	13312	2	3	31	15510	3	8	39	14664	6	10	52	19142	11	7	38	17069	7	8	24	11528
1	1177	1	16557	5	8	54	12795	5	9	33	10856	1	4	27	11712	5	3	38	4970	0	2	20	7424	2	5	26	13415	5	5	35	15554	4	6	49	14747	5	9	47	19206	8	8	59	17161	4	13	58	11628	0	7
1	1178	4	8	8	5	16620	9	1	4	12845	8	1	0	10914	11	4	2	11750	3	0	1	4992	5	1	2	7473	10	3	9	13478	15	3	0	15633	13	2	6	14819	16	4	3	19306	14	2	1	17261	10	0	1
1	1179	3	20	14	16515	5	13	18	12755	2	4	23	10836	0	3	27	11689	2	0	4	4966	1	8	13	7437	2	4	21	13409	1	6	32	15533	5	12	38	14740	3	10	40	19176	6	12	29	17172	3	7	24	11618
1	1180	3	5	24	16372	15	5	33	12648	8	1	23	10767	4	1	15	11643	1	1	6	4932	0	3	19	7366	5	3	26	13287	5	4	59	15392	9	4	30	14664	10	8	43	19021	9	5	30	17024	8	1	14	11550
1	1181	1	16347	8	6	21	12644	4	7	25	10727	1	8	20	11601	2	5	25	4901	2	0	8	7356	4	4	16	13244	1	2	22	15373	6	12	45	14622	4	3	38	18971	3	7	36	16995	1	5	31	11494	1	7
1	1182	1	16430	5	9	26	12723	4	7	19	10782	2	4	27	11663	1	3	30	4922	0	3	6	7399	2	3	14	13315	2	2	28	15458	1	12	41	14700	3	10	27	19079	4	8	34	17077	2	12	36	11557	3	7
1	1183	2	12	16437	21	3	9	12722	17	3	4	10792	17	1	2	11691	15	3	1	4916	8	0	0	7409	16	0	4	13286	18	3	8	15461	29	0	8	14688	25	3	11	19060	32	3	7	17075	26	5	5	11569	20
1	1184	4	17	14	12	16287	11	15	11	12588	13	1	3	10670	18	3	2	11552	5	3	1	4855	11	7	7	7334	16	1	3	13173	19	13	7	15326	19	9	6	14551	27	15	12	18877	21	14	7	16932	8	5	3
1	1185	1	15931	11	14	40	12280	5	12	32	10445	1	1	33	11323	3	3	27	4764	2	1	15	7172	0	5	27	12836	2	0	41	14884	54	14	63	14250	4	10	45	18427	3	15	63	16548	3	12	67	11238	1	3
1	1186	2	15	15779	13	2	13	12131	12	2	3	10321	7	2	3	11191	4	2	2	4693	3	2	1	7114	5	1	5	12662	10	2	7	14778	5	4	7	14135	4	7	9	18262	9	6	96	16331	9	3	9	11119	8
1	1187	3	7	22	15693	5	4	16	12070	2	3	19	10262	1	3	20	11127	3	0	13	4670	0	5	9	7066	2	3	27	12564	2	11	44	14650	3	6	30	14053	5	9	39	18147	10	5	13	16355	2	6	21	11043
1	1188	3	12	42	16092	6	9	42	12341	6	1	32	10569	2	4	38	11452	2	3	13	4785	0	3	20	7272	1	6	31	12961	2	7	56	15042	4	10	45	14386	5	17	68	18618	8	11	58	16696	9	6	39	11337
1	1189	2	5	16255	30	4	5	12480	9	3	3	10684	12	2	2	11562	16	3	0	4833	4	1	5	7342	7	3	3	13116	11	2	6	15206	15	3	7	14536	19	2	5	18861	26	2	7	16896	19	4	2	11445	10
1	1190	4	28	3	19	17067	16	2	12	13066	20	0	7	11318	14	2	5	12169	9	0	1	5138	15	0	4	7766	29	3	9	13858	10	4	16	16083	27	1	11	15201	26	4	13	19821	38	6	13	17704	16	1	4
1	1191	3	13	59	16986	15	11	29	13006	9	5	39	11271	6	5	38	12103	16	1	16	5112	7	6	25	7719	5	7	41	13793	7	9	54	15990	16	10	50	15107	10	17	49	19717	11	9	59	17589	9	6	32	11975
1	1192	3	32	58	16987	10	8	52	12979	8	9	50	11264	4	14	46	12094	5	3	18	5114	1	3	41	7710	2	10	65	13758	11	11	76	15973	12	12	55	15113	12	16	73	19690	13	18	47	17602	7	9	38	11982
1	1193	1	17083	20	10	29	13061	6	6	14	11330	6	4	20	12160	9	9	23	5141	0	3	6	7756	5	3	14	13856	8	9	21	16103	10	3	23	15187	12	2	27	19821	15	11	29	17689	10	5	24	12021	10	4
1	1194	3	11	48	17219	9	5	27	13156	7	5	23	11391	11	5	41	12248	5	3	12	5160	1	2	15	7817	5	11	41	13930	10	5	59	16199	9	5	46	15265	13	5	57	19970	6	8	42	17812	5	3	38	12097
1	1195	3	20	32	17318	8	6	24	13256	3	3	28	11454	2	6	21	12285	6	1	17	5177	3	4	14	7857	1	6	29	14084	3	5	45	16374	4	13	21	15335	7	10	39	20119	3	9	33	17949	7	8	33	12139
1	1196	1	17284	21	11	19	13289	9	5	12	11432	1	4	28	12226	12	5	28	5154	2	2	12	7847	2	1	18	14117	4	5	25	16355	12	4	33	15277	18	6	35	20114	16	9	40	17939	15	6	35	12120	4	1
1	1197	1	17097	5	21	20	13115	8	13	19	11273	11	0	51	12080	4	4	33	5071	4	4	15	7718	3	4	20	13955	4	4	32	16148	4	8	42	15087	11	12	50	19872	8	17	47	17739	5	11	34	11933	6	7
1	1198	2	7	17198	46	8	2	13236	26	2	4	11395	13	1	3	12201	19	2	1	5125	9	1	4	7803	10	2	4	14100	23	5	4	16315	57	4	7	15201	20	8	4	20088	29	9	2	17846	62	10	2	11981	80
1	1199	1	16808	10	20	55	12880	5	6	46	11047	4	11	40	11850	5	7	47	4988	3	4	22	7545	4	5	32	13668	4	4	52	15891	5	8	48	14826	13	13	61	19550	13	10	71	17465	7	14	71	11721	7	6
1	1200	3	14	58	16426	12	9	50	12551	8	12	50	10712	3	1	36	11517	5	5	21	4844	0	8	23	7358	3	8	63	13274	4	6	56	15499	6	8	51	14452	15	8	75	19103	10	16	71	17057	8	8	35	11411
1	1201	2	14	16906	10	4	10	12946	6	5	5	11080	10	3	8	11868	10	2	0	5019	2	1	6	7568	6	3	7	13702	14	4	10	15966	13	4	14	14906	13	3	14	19688	10	8	10	17577	19	3	11	11741	14
1	1202	4	14	3	29	16961	16	1	25	12964	13	1	7	11127	11	1	6	11913	7	1	1	5033	8	4	7	7586	7	2	9	13765	7	9	18	15999	14	3	23	14931	20	8	26	19738	19	2	19	17654	10	4	10
1	1203	4	26	9	5	17161	20	7	7	13164	26	1	3	11328	9	0	5	12114	5	0	2	5127	9	2	2	7745	26	4	4	14058	20	6	5	16234	14	5	3	15166	21	4	7	20034	20	5	6	17882	28	4	4
1	1204	3	12	21	16693	18	4	18	12785	7	5	19	11038	8	4	26	11781	3	2	6	4994	4	6	19	7524	7	5	16	13652	4	6	24	15770	12	17	36	14764	14	19	29	19470	18	12	26	17436	6	7	11	11655
1	1205	1	16548	9	15	71	12665	10	5	47	10935	2	13	49	11695	7	9	57	4952	1	3	20	7449	2	5	35	13504	8	8	54	15594	8	13	60	14665	11	11	60	19283	14	20	66	17289	14	5	69	11563	3	8
1	1206	2	8	16422	27	8	11	12581	16	9	2	10849	13	3	4	11600	21	1	2	4902	8	0	2	7397	7	1	4	13381	17	1	7	15455	29	4	6	14529	31	4	10	19182	31	5	6	17164	16	7	3	11464	15
1	1207	2	11	16572	17	11	9	12717	17	3	5	10960	5	2	1	11715	11	2	0	4942	4	1	2	7441	8	2	4	13489	14	1	5	15593	16	7	2	14661	22	7	8	19325	37	12	7	17352	18	6	4	11592	13
1	1208	1	16438	6	2	42	12644	6	3	27	10842	2	3	52	11583	6	3	37	4886	2	1	13	7392	5	0	13	13374	8	1	48	15480	11	8	47	14500	9	4	43	19177	15	6	49	17173	14	3	51	11479	6	0
1	1209	2	4	16836	7	17	4	12957	16	10	1	11200	7	2	1	11886	10	6	1	5024	6	1	0	7608	4	3	3	13825	12	1	0	15920	20	8	1	14826	9	9	2	19620	20	21	3	17623	4	7	2	11786	8
1	1210	1	16554	4	8	37	12724	9	6	34	10964	12	4	33	11646	11	5	21	4902	5	2	12	7435	7	4	13	13582	3	4	27	15611	16	4	37	14457	14	3	38	19247	14	11	41	17213	14	2	43	11529	9	4
1	1211	1	16696	8	17	42	12860	9	12	52	11116	5	3	36	11824	7	3	25	4954	1	4	16	7526	5	4	14	13804	3	2	35	15758	8	8	65	14554	12	13	45	19427	13	12	65	17415	6	14	50	11668	6	8
1	1212	1	16587	9	15	14	12798	6	6	9	11027	3	4	13	11707	7	7	13	4903	1	3	9	7440	6	4	16	13689	2	7	11	15683	4	12	13	14442	10	10	19	19309	4	15	21	17279	10	9	18	11586	4	3
1	1213	1	16556	7	23	24	12760	9	16	22	11006	3	3	29	11696	2	4	22	4898	2	3	10	7440	7	1	18	13670	4	4	25	15644	11	12	37	14399	8	18	42	19258	5	18	55	17248	8	18	27	11557	1	8
1	1214	4	25	2	25	16424	17	2	16	12708	16	4	4	10911	19	1	6	11574	5	1	9	4826	14	4	8	7369	21	3	4	13555	15	5	17	15530	21	3	18	14303	28	5	34	19150	23	3	23	17104	10	2	13
1	1215	2	10	16399	27	8	5	12690	26	2	4	10897	15	2	5	11547	14	2	0	4826	6	4	1	7368	18	2	5	13542	21	2	6	15526	14	1	6	14289	22	7	11	19128	45	6	9	17075	26	3	5	11430	24
1	1216	4	17	3	9	16464	14	5	5	12733	10	3	3	10964	9	2	3	11636	6	1	0	4844	11	1	3	7428	16	2	2	13620	9	6	7	15601	17	4	5	14406	28	8	5	19259	21	1	6	17189	11	3	4
1	1217	3	11	22	16218	3	4	20	12558	3	5	17	10816	4	4	25	11460	2	0	6	4785	0	0	13	7347	3	6	19	13477	1	5	39	15398	6	8	26	14175	4	15	34	18988	6	11	29	16915	3	5	25	11354
1	1218	3	23	26	16151	8	11	20	12499	5	11	20	10767	1	7	19	11382	4	1	12	4761	0	4	25	7306	0	5	24	13413	4	6	43	15344	4	11	24	14131	7	13	48	18883	6	11	30	16838	4	6	31	11319
1	1219	2	12	16205	7	9	10	12540	8	8	4	10790	10	2	5	11450	3	1	1	4786	1	0	2	7349	5	2	5	13462	7	2	6	15406	10	3	12	14200	2	7	12	18966	8	13	11	16896	11	10	11	11371	3
1	1220	3	3	27	16259	10	6	35	12528	12	2	31	10777	4	2	27	11445	3	1	10	4778	1	1	14	7350	3	6	35	13448	3	3	44	15409	6	2	33	14170	9	5	49	18989	10	4	28	16923	9	2	27	11362
1	1221	3	6	17	16411	3	6	27	12646	7	6	22	10891	0	5	18	11541	2	0	6	4808	1	2	9	7418	1	3	14	13601	0	9	30	15559	4	4	37	14275	2	14	45	19160	11	12	32	17059	5	7	30	11459
1	1222	2	2	16471	8	6	3	12645	7	4	1	10887	7	2	2	11512	4	0	1	4802	1	0	3	7403	3	2	2	13539	2	0	3	15536	8	3	3	14283	7	3	3	19166	15	1	4	17056	6	0	1	11446	5
1	1223	3	3	51	16325	6	5	26	12534	4	2	33	10768	2	3	40	11383	2	1	9	4762	4	1	28	7331	3	2	61	13404	2	3	45	15406	4	3	53	14097	8	4	67	18940	6	4	59	16863	4	1	31	11307
1	1224	1	16404	6	8	27	12569	9	4	31	10793	4	5	29	11439	1	2	28	4765	2	4	12	7352	3	3	27	13445	2	6	36	15462	3	3	42	14157	6	4	44	19050	7	10	46	16942	4	9	32	11334	3	9
1	1225	1	16213	4	5	14	12421	9	5	14	10659	1	4	18	11320	1	3	15	4724	1	0	5	7265	1	2	10	13295	1	5	20	15283	4	5	16	13968	8	5	23	18801	3	6	33	16717	5	9	25	11212	8	8
1	1226	2	9	16256	20	5	6	12437	23	3	1	10685	10	0	1	11331	11	2	1	4722	6	2	1	7280	8	0	1	13294	14	6	1	15294	21	5	6	13988	19	3	7	18824	20	6	5	16744	21	5	6	11216	14
1	1227	4	32	9	5	16201	30	2	3	12396	16	2	2	10647	15	3	2	11317	5	2	1	4713	7	1	2	7258	18	6	5	13258	19	5	4	15254	23	5	4	13943	37	7	7	18750	29	6	4	16685	19	2	4
1	1228	3	8	57	15937	19	3	22	12230	13	6	38	10433	9	9	54	11042	9	3	18	4617	1	5	25	7150	4	8	46	13076	7	5	52	15022	8	5	46	13653	12	4	59	18455	12	5	60	16388	16	1	28	10976
1	1229	1	16030	21	14	30	12219	15	9	28	10474	8	5	30	11121	5	5	32	4624	4	3	15	7189	4	2	23	13135	12	9	29	15079	11	7	39	13734	25	3	41	18532	16	8	49	16494	10	8	38	11009	16	3
1	1230	2	13	16450	27	11	5	12537	8	12	0	10798	6	4	2	11514	13	3	0	4797	2	3	3	7411	3	5	3	13498	10	3	5	15552	11	9	8	14189	16	11	4	19027	14	11	7	16989	17	9	5	11445	9
1	1231	3	18	29	16640	5	17	28	12635	5	9	33	10920	3	7	22	11669	0	0	7	4849	2	5	19	7518	1	9	31	13653	3	8	48	15727	5	15	48	14354	5	10	61	19220	5	13	48	17178	1	5	32	11573
1	1232	1	16653	5	7	17	12654	2	2	18	10946	4	1	16	11681	2	1	18	4849	1	1	7	7533	1	0	8	13683	1	2	8	15790	3	2	18	14393	5	2	24	19281	4	3	18	17220	4	3	21	11588	0	2
1	1233	3	3	13	16216	4	3	7	12332	2	0	16	10624	4	1	13	11299	0	0	7	4695	1	2	7	7299	0	1	7	13228	0	1	26	15318	2	5	13	13966	6	5	23	18750	9	2	15	16721	5	1	12	11241
1	1234	3	10	31	16338	12	6	32	12436	5	1	26	10751	5	1	28	11411	5	0	11	4753	1	1	12	7377	1	5	23	13344	4	6	41	15438	9	7	47	14128	7	6	50	18929	7	14	15	16921	7	2	28	11376
1	1235	3	6	49	16466	11	2	21	12544	4	2	24	10871	2	0	24	11527	4	0	13	4798	2	4	19	7453	2	0	19	13494	3	2	48	15633	4	6	35	14308	13	2	58	19139	6	1	34	17136	6	2	32	11501
1	1236	3	4	88	16379	11	3	67	12475	7	2	69	10791	1	5	66	11453	5	2	25	4773	1	2	44	7406	2	1	101	13377	6	4	99	15534	6	6	79	14191	11	12	97	19037	9	3	91	17008	13	2	50	11435
1	1237	2	6	16477	13	4	2	12545	11	2	2	10861	8	3	7	11510	10	4	4	4792	3	0	2	7446	9	0	1	13480	9	1	3	15639	17	5	22	14269	10	3	4	19149	17	8	3	17100	20	4	4	11477	16
1	1238	4	13	2	3	16402	9	1	1	12500	15	0	3	10806	11	1	0	11451	2	0	3	4765	9	0	2	7410	15	1	5	13398	23	3	2	15567	16	1	6	14209	16	3	4	19069	12	3	6	17011	7	0	3
1	1239	3	19	56	15364	10	17	30	11719	8	17	32	10117	4	5	51	10667	4	5	14	4407	0	3	31	6860	4	5	53	12549	4	13	40	14643	7	10	60	13177	12	16	60	17996	7	15	55	15967	6	11	44	10607
1	1240	2	10	15689	4	12	10	11934	9	14	5	10333	11	8	2	10907	8	3	1	4482	4	4	2	7015	4	4	2	12850	7	2	6	14932	6	15	10	13477	10	8	9	18331	24	9	8	16324	2	10	7	10874	5
1	1241	1	15517	13	19	30	11816	7	13	38	10233	2	6	32	10804	5	5	30	4440	0	3	7	6944	6	3	17	12715	4	4	37	14778	5	13	37	13344	14	13	35	18146	6	14	56	16150	6	9	36	10748	7	9
1	1242	1	15529	9	7	25	11856	5	5	11	10248	1	0	15	10815	4	4	13	4432	1	7	5	6957	1	2	9	12737	3	5	12	14790	1	11	23	13372	3	5	18	18174	3	9	24	16165	5	9	13	10764	2	7
1	1243	4	21	11	20	15468	16	7	11	11792	7	3	8	10206	12	2	2	10780	2	5	1	4417	7	5	2	6930	14	3	7	12678	17	4	12	14734	16	3	12	13326	24	11	18	18091	15	7	10	16105	7	2	9
1	1244	2	17	15033	27	14	8	11435	17	10	7	9900	17	6	4	10444	8	3	4	4283	5	1	2	6705	15	1	1	12303	11	5	12	14384	20	8	18	12921	17	10	14	17587	22	9	4	15622	15	10	8	10402	20
1	1245	3	13	59	15096	5	10	28	11492	3	6	35	9914	1	5	37	10458	2	1	17	4290	3	5	20	6721	2	6	56	12311	2	12	49	14409	7	15	39	12969	7	15	45	17647	6	10	53	15659	3	8	36	10426
1	1246	2	6	15131	12	9	3	11516	4	4	4	9941	6	4	2	10496	7	4	1	4304	2	1	0	6744	5	0	1	12355	10	5	3	14465	8	2	5	12995	12	6	6	17688	13	6	5	15706	8	1	3	10457	5
1	1247	2	13	15083	18	4	9	11474	14	0	2	9907	9	0	2	10448	8	1	4	4284	6	2	5	6724	5	0	2	12328	10	3	9	14393	20	8	10	12957	19	2	12	17624	23	7	9	15631	19	4	2	10411	12
1	1248	4	21	7	3	14931	14	2	4	11348	4	3	1	9810	13	4	4	10334	3	2	0	4244	12	1	1	6663	16	6	2	12185	23	4	4	14270	16	10	5	12840	25	11	6	17428	18	9	9	15484	9	4	4
1	1249	2	16	14758	15	7	15	11249	10	7	6	9734	11	3	4	10315	7	1	1	4181	2	1	3	6644	4	1	4	12133	12	0	8	14266	8	5	9	12807	11	5	11	17346	18	8	12	15408	20	4	4	10260	11
1	1250	3	11	36	14824	14	6	16	11309	12	2	14	9813	5	4	29	10335	4	0	7	4200	2	4	23	6655	1	6	27	12200	3	5	32	14348	8	6	37	12908	10	11	37	17458	8	7	30	15513	9	5	30	10299
1	1251	1	14839	29	5	21	11301	6	4	17	9813	1	5	18	10346	1	4	17	4187	2	0	10	6658	3	2	18	12197	1	3	16	14364	2	4	20	12932	5	3	22	17474	9	4	24	15541	3	3	20	10327	1	4
1	1252	1	14619	5	14	35	11141	5	5	23	9639	3	5	27	10132	3	8	43	4110	0	0	13	6556	2	2	30	11992	1	3	41	14113	4	1	56	12707	5	7	45	17208	9	4	51	15291	4	9	37	10138	3	6
1	1253	1	14542	8	18	32	11066	5	7	37	9554	2	2	48	10061	4	3	44	4082	1	0	9	6534	4	3	22	11933	3	5	35	14022	6	3	69	12620	12	6	51	17106	3	9	56	15175	4	8	56	10067	1	2
1	1254	2	3	14520	17	5	3	11055	22	6	3	9561	6	2	1	10056	10	4	0	4080	4	0	1	6524	11	3	0	11915	10	1	1	14002	73	2	3	12560	100	3	5	17072	18	7	5	15161	18	4	1	10067	15
1	1255	3	3	41	14541	6	4	23	11088	8	2	33	9562	1	5	31	10051	2	1	8	4080	1	4	17	6535	0	0	39	11921	0	4	47	14052	1	3	43	12650	4	9	44	17065	6	5	46	15175	3	4	33	10077
1	1256	3	6	35	14375	2	3	28	10967	4	3	29	9452	3	0	23	9966	1	1	10	4030	2	0	22	6454	2	2	38	11753	6	7	37	13906	2	4	43	12517	5	7	49	16876	5	4	49	14982	9	2	40	9960
1	1257	4	3	5	8	14601	5	4	4	11150	6	1	4	9592	7	1	2	10098	2	1	0	4085	5	0	0	6541	7	1	3	11925	10	3	2	14119	4	4	7	12724	14	3	7	17136	7	5	7	15225	13	6	3
1	1258	1	14215	14	8	44	10920	5	8	27	9335	6	2	27	9832	7	3	30	3978	0	0	15	6373	4	4	18	11638	5	4	48	13710	5	4	48	12279	12	7	55	16808	8	7	58	14789	11	5	71	9795	2	5
1	1259	1	14510	11	3	25	11145	10	5	20	9519	2	4	21	10038	3	5	10	4081	1	0	5	6514	1	3	9	11878	1	4	10	13978	7	4	19	12540	7	7	23	17110	11	6	20	15106	9	2	18	10033	5	3
1	1260	1	14687	4	3	11	11265	4	1	12	9573	2	1	13	10140	0	1	9	4124	2	2	3	6563	1	3	10	11957	3	1	10	14092	3	3	30	12695	6	3	24	17237	7	4	35	15257	1	3	17	10161	2	1
1	1261	2	1	14715	10	12	3	11288	10	8	0	9582	5	7	1	10168	3	4	0	4128	5	1	0	6571	7	2	3	11960	11	5	2	14106	11	6	3	12724	10	10	3	17278	10	10	2	15268	14	11	0	10180	7
1	1262	1	14677	3	10	33	11253	5	9	27	9552	2	5	27	10134	0	7	28	4114	0	2	16	6554	4	3	13	11918	0	5	40	14039	7	4	56	12683	6	9	41	17223	8	8	51	15232	4	7	45	10133	4	7
1	1263	1	14691	7	6	23	11263	4	6	22	9538	2	3	21	10124	1	3	19	4113	0	2	8	6538	1	8	15	11889	3	3	25	14057	1	3	35	12713	3	4	28	17230	1	5	32	15244	6	4	31	10146	4	4
1	1264	3	14	12	14692	3	7	12	11271	1	7	18	9532	2	1	18	10126	2	2	5	4118	0	4	11	6544	2	5	23	11881	2	7	28	14051	1	10	20	12714	5	9	29	17208	4	8	10	15259	2	6	22	10141
1	1265	3	10	13	14699	4	4	19	11270	1	4	20	9538	1	4	16	10125	2	1	5	4116	0	5	23	6535	0	1	16	11902	2	7	30	14051	3	8	25	12715	1	9	41	17207	2	10	30	15238	2	5	17	10147
1	1266	1	14759	13	7	10	11344	15	7	6	9592	9	5	7	10162	2	3	8	4145	0	0	1	6602	2	3	4	11968	0	4	3	14131	4	5	11	12717	17	6	16	17305	14	15	15	15273	9	7	12	10180	8	2
1	1267	3	5	25	14397	7	4	22	11078	7	2	14	9398	2	2	16	9935	3	1	9	4027	1	1	7	6470	1	3	23	11703	4	5	21	13824	8	0	21	12435	9	2	23	16946	6	5	19	14942	7	1	20	9948
1	1268	2	10	14698	6	10	10	11324	8	6	7	9577	11	4	5	10183	7	2	1	4120	2	2	2	6631	3	0	6	11969	9	2	10	14146	10	6	10	12694	10	8	9	17264	7	12	6	15274	17	13	4	10174	10
1	1269	3	14	47	14252	7	12	38	10932	9	5	43	9286	5	4	35	9870	0	2	12	3953	0	7	21	6374	1	5	51	11609	0	11	73	13681	5	14	43	12274	2	16	59	16720	8	11	59	14836	7	7	37	9824
1	1270	2	16	14359	17	7	19	11013	11	6	7	9377	12	4	4	9962	6	2	5	3971	5	1	2	6413	7	2	4	11723	12	1	11	13819	16	5	12	12384	15	6	12	16874	17	6	12	14979	13	6	13	9910	12
1	1271	4	25	9	5	14433	12	7	9	11098	9	5	2	9434	6	1	2	9997	3	1	0	3996	10	0	2	6444	15	6	2	11758	26	9	4	13854	26	14	8	12422	24	13	4	16988	21	6	6	15032	12	3	7
1	1272	3	12	24	14328	3	10	32	11015	3	5	17	9371	2	0	14	9925	5	3	7	3956	2	2	15	6403	2	5	26	11678	1	9	35	13752	4	8	32	12335	7	11	34	16864	2	6	31	14938	5	11	30	9852
1	1273	3	18	40	14534	17	11	26	11175	19	5	31	9465	4	4	25	10090	4	4	7	4017	1	2	25	6473	5	7	29	11905	6	15	57	13927	18	11	40	12506	13	12	45	17110	16	9	43	15143	12	7	21	10008
1	1274	3	10	27	14538	1	7	19	11199	4	0	21	9467	0	1	20	10092	0	0	4	4017	1	0	9	6485	2	6	14	11917	1	10	33	13950	5	10	29	12534	4	11	43	17108	5	5	23	15149	5	4	19	10020
1	1275	1	14577	6	19	23	11237	6	17	15	9457	2	8	33	10114	5	5	22	4017	0	2	12	6470	5	6	20	11936	3	8	25	13970	8	11	39	12567	3	16	34	17136	5	22	46	15180	5	12	31	10051	3	7
1	1276	4	6	21	18	14997	6	19	14	11544	15	5	12	9794	8	3	7	10401	0	2	1	4183	8	3	5	6690	8	8	10	12357	12	14	20	14361	14	19	13	12942	10	16	19	17676	9	15	12	15565	10	6	9
1	1277	3	21	49	14668	12	16	39	11221	8	7	48	9520	5	4	36	10103	6	1	20	4058	1	6	34	6477	3	9	72	12005	4	12	57	14002	9	20	48	12600	3	20	68	17265	13	17	56	15167	7	7	38	10078
1	1278	2	1	14967	12	18	0	11448	7	15	2	9715	7	5	2	10288	7	4	0	4144	4	1	1	6606	7	2	0	12274	12	9	6	14270	13	17	3	12824	11	13	2	17584	16	20	1	15454	19	11	2	10269	9
1	1279	4	34	5	44	15021	29	7	30	11493	11	3	8	9782	12	2	7	10350	3	1	4	4193	7	4	8	6633	24	5	11	12376	20	6	24	14350	22	5	30	12887	28	9	26	17714	14	5	21	15575	14	4	20
1	1280	2	7	15241	17	2	1	11631	10	2	0	9913	5	2	2	10438	13	1	1	4247	0	1	1	6692	7	1	1	12521	5	2	5	14509	22	2	2	13039	14	1	5	17992	13	5	2	15751	21	6	0	10445	14
1	1281	1	15623	4	8	42	11861	2	3	24	10115	2	3	29	10660	1	1	27	4369	0	0	7	6825	1	3	13	12823	4	0	26	14892	3	4	33	13264	2	7	37	18345	5	3	35	16125	6	0	29	10681	3	3
1	1282	1	15385	3	35	57	11691	1	30	30	9991	2	7	38	10532	1	9	40	4303	1	7	25	6736	0	3	23	12652	4	12	46	14697	4	14	57	13088	5	17	54	18072	2	23	72	15882	6	17	71	10555	3	13
1	1283	1	15466	4	20	35	11751	1	12	22	10028	2	2	40	10575	3	2	34	4328	0	1	22	6752	2	3	22	12735	1	3	27	14742	4	9	62	13154	4	8	43	18160	4	16	54	15985	5	7	38	10587	0	9
1	1284	2	9	15467	105	8	4	11815	29	5	4	10010	108	2	4	10639	19	4	1	4330	42	2	3	6779	23	2	2	12791	17	5	6	14776	77	6	2	13245	19	5	7	18107	203	9	3	16030	70	7	1	10664	15
1	1285	3	15	103	15547	7	11	59	11839	3	3	57	10124	0	4	81	10632	2	1	31	4369	0	4	53	6782	1	7	116	12765	2	18	143	14786	0	12	100	13239	1	15	96	18316	6	10	100	16077	6	7	59	10664
1	1286	3	10	37	15675	13	5	36	11893	9	4	19	10183	4	2	29	10709	7	2	15	4394	1	4	28	6835	0	0	36	12880	4	4	45	14939	10	3	47	13328	8	5	59	18406	18	6	55	16168	12	2	23	10722
1	1287	4	17	12	23	15836	17	13	13	12026	14	4	8	10252	15	5	6	10804	4	4	2	4428	7	3	4	6913	22	3	9	12991	27	10	8	15104	16	10	11	13463	27	12	21	18580	34	11	10	16350	11	3	4
1	1288	4	12	22	12	15586	20	15	9	11798	16	6	2	10022	12	6	5	10547	3	2	3	4329	9	3	4	6744	15	7	6	12739	15	8	12	14867	16	11	5	13187	7	12	13	18278	14	12	12	16059	9	7	8
1	1289	4	28	6	34	16047	23	3	22	12231	14	3	9	10368	16	4	11	10951	7	3	5	4526	13	3	5	7000	17	4	8	13258	21	3	11	15425	15	8	17	13596	21	4	23	18755	26	4	14	16515	10	4	9
1	1290	4	36	20	21	15162	15	12	14	11580	16	5	4	9741	14	6	9	10321	5	1	7	4212	16	5	7	6550	11	3	8	12467	26	10	13	14462	22	15	14	12853	27	11	12	17698	27	8	14	15620	13	7	6
1	1291	3	11	49	15501	15	12	43	11806	7	5	29	9979	3	4	42	10526	10	0	18	4324	5	9	28	6685	7	1	60	12732	6	9	61	14717	13	12	42	13119	10	9	68	18018	10	8	69	15909	10	7	39	10474
1	1292	1	15650	18	19	51	11943	16	12	34	10034	4	6	48	10598	7	8	34	4347	1	4	18	6728	3	14	21	12831	5	6	48	14860	9	13	72	13189	12	17	50	18120	18	20	74	16065	12	15	56	10545	11	8
1	1293	2	8	15766	42	13	5	12060	20	7	2	10144	18	2	5	10702	25	3	1	4370	3	3	4	6781	12	4	2	12945	31	4	14	14979	33	8	5	13316	27	5	6	18257	35	6	5	16205	28	9	7	10632	16
1	1294	4	42	3	10	16172	30	9	12	12382	17	2	2	10442	18	2	5	11027	6	1	2	4514	12	4	7	6992	19	3	4	13438	26	5	6	15482	39	4	9	13706	37	5	7	18710	39	3	9	16676	12	3	4
1	1295	3	12	36	16075	15	4	35	12293	7	2	27	10345	2	3	21	10951	3	1	11	4465	3	3	25	6936	3	1	40	13269	5	6	41	15309	8	8	47	13634	8	7	48	18587	14	7	40	16528	16	5	29	10913
1	1296	1	15897	13	17	64	12129	6	17	52	10177	3	4	59	10805	3	10	52	4419	0	4	18	6841	5	8	42	13057	6	6	71	15108	8	11	77	13484	9	15	76	18328	10	19	85	16294	10	16	78	10790	3	7
1	1297	4	20	0	24	15821	19	2	15	12083	13	0	2	10158	9	3	4	10781	2	2	1	4403	12	1	5	6826	13	2	9	13018	18	1	16	15068	11	3	14	13461	26	7	20	18269	10	2	13	16273	9	2	7
1	1298	3	15	79	15527	10	8	54	11867	4	2	49	9984	4	5	48	10587	4	3	29	4321	1	3	33	6692	6	4	95	12745	5	11	111	14699	4	9	64	13236	4	16	85	17926	10	8	88	15967	9	2	53	10622
1	1299	3	23	52	15734	5	17	37	11991	2	5	23	10091	0	2	21	10700	4	2	5	4381	0	5	24	6763	2	4	29	12962	1	11	46	14952	4	11	41	13347	6	25	48	18113	4	18	44	16141	1	11	27	10716
1	1300	4	12	10	11	16406	7	3	8	12486	8	3	1	10525	4	3	0	11146	4	1	4	4567	6	4	1	7072	6	3	4	13555	9	5	6	15652	3	3	10	13865	17	9	12	18763	8	6	10	16756	4	4	1
1	1301	1	16124	24	8	74	12268	14	6	44	10285	2	3	37	10890	6	5	47	4460	2	3	24	6957	5	0	34	13262	10	4	71	15325	11	6	74	13530	18	5	60	18435	16	7	71	16424	9	4	66	10901	7	2
1	1302	4	7	11	8	16304	12	2	4	12389	2	2	3	10382	5	1	1	11028	4	1	1	4509	5	1	1	7053	5	3	3	13442	5	4	6	15566	6	5	2	13690	10	5	5	18598	7	7	5	16582	1	1	1
1	1303	1	15650	9	10	91	11851	4	6	56	9906	1	8	53	10551	6	4	43	4313	1	3	11	6732	1	3	32	12817	7	6	67	14897	5	8	104	13094	4	5	61	17857	5	5	64	15921	5	5	85	10599	1	3
1	1304	1	15633	16	11	64	11832	6	7	50	9894	7	4	43	10536	6	5	36	4289	5	0	22	6723	3	3	31	12778	12	7	73	14873	5	6	97	13062	6	9	62	17800	9	10	62	15895	7	10	54	10596	3	2
1	1305	2	8	15758	20	5	7	11928	21	3	2	10014	13	3	1	10642	12	2	0	4347	5	1	3	6771	38	2	5	12943	15	4	8	15033	28	2	3	13191	17	0	13	17967	18	8	3	16033	15	4	7	10665	13
1	1306	3	20	85	16110	4	17	71	12148	7	7	65	10204	1	9	74	10844	4	4	15	4476	1	6	45	6958	3	16	94	13244	5	11	97	15474	5	15	84	13464	3	15	104	18282	7	13	98	16312	4	9	60	10850
1	1307	2	7	16123	13	16	4	12166	16	15	2	10192	11	1	7	10836	13	6	0	4467	4	4	2	6988	4	4	2	13292	10	4	8	15476	23	12	9	13493	5	11	12	18302	26	17	5	16297	20	10	4	10847	8
1	1308	2	11	15956	42	7	9	12045	33	3	1	10104	16	4	2	10752	14	1	4	4429	5	0	3	6913	14	2	1	13162	20	3	5	15348	21	3	6	13372	23	0	10	18113	39	5	6	16164	27	3	2	10752	17
1	1309	4	11	3	6	15502	13	2	4	11697	9	4	2	9742	12	1	3	10406	3	4	0	4270	6	2	2	6656	14	3	3	12662	17	2	6	14850	5	3	0	12971	18	6	3	17597	12	3	2	15651	5	3	2
1	1310	3	11	19	15420	0	7	25	11651	0	0	31	9684	2	6	28	10345	5	5	13	4250	0	3	16	6599	1	5	29	12605	1	4	33	14789	0	8	35	12859	0	13	36	17529	0	11	33	15572	0	6	18	10347
1	1311	1	15598	4	6	35	11792	5	5	17	9838	2	2	19	10423	2	0	21	4308	1	0	10	6693	1	4	16	12826	3	4	18	15010	4	8	41	12971	2	2	38	17724	4	3	44	15732	6	3	25	10427	4	2
1	1312	1	15603	13	21	51	11778	11	14	44	9837	3	5	37	10420	5	7	41	4304	1	4	12	6687	9	5	25	12836	5	8	30	15012	10	9	57	12958	8	14	47	17710	13	18	71	15741	4	14	41	10431	8	6
1	1313	1	15998	6	7	24	12069	1	1	22	10076	2	4	27	10664	4	7	21	4387	0	0	14	6828	1	3	17	13168	1	6	25	15395	5	5	38	13213	4	3	39	18086	3	9	58	16041	3	6	37	10655	0	2
1	1314	4	6	6	12	15954	11	8	10	12000	6	3	1	10038	3	4	4	10643	5	0	3	4370	9	3	4	6802	6	4	3	13139	11	8	4	15358	4	4	9	13156	13	9	14	18031	6	5	7	15957	4	6	5
1	1315	4	21	4	8	15955	29	3	2	11998	9	3	3	10049	13	3	7	10645	1	1	1	4372	13	2	4	6797	15	1	7	13146	15	2	3	15364	12	1	6	13152	35	6	10	18023	15	5	5	15955	18	0	4
1	1316	3	8	17	15802	7	7	18	11902	2	6	28	9899	1	5	12	10490	2	1	5	4315	0	7	12	6711	2	7	16	13012	5	5	30	15183	1	8	24	12954	2	19	27	17817	5	8	17	15749	2	4	21	10446
1	1317	3	11	13	15752	118	7	13	11943	6	2	5	9977	1	6	6	10537	2	0	3	4332	6	3	6	6745	5	4	9	13086	3	7	13	15255	14	7	10	13020	7	11	15	17912	9	3	8	15820	9	3	9	10492
1	1318	3	7	15	16030	0	3	18	12086	2	4	11	10100	1	1	8	10663	0	0	4	4389	0	2	5	6810	3	0	10	13278	2	4	15	15456	0	2	19	13155	1	14	13	18112	4	5	8	15972	3	4	13	10577
1	1319	3	3	22	15988	9	0	11	12084	5	2	12	10072	4	1	5	10627	4	0	0	4380	1	0	4	6797	2	0	10	13258	1	0	18	15429	5	1	11	13124	6	1	19	18082	6	1	13	15936	3	1	8	10556
1	1320	3	5	42	15951	2	3	30	12124	1	2	27	10109	4	3	22	10653	0	0	8	4379	1	2	25	6789	3	5	42	13318	2	2	56	15454	1	9	60	13093	6	8	58	18062	9	4	48	15949	2	7	41	10553
1	1321	2	4	15958	10	7	11	12152	4	6	4	10124	5	4	2	10657	6	0	0	4384	2	0	1	6810	4	1	1	13355	2	2	2	15510	5	6	5	13167	8	10	11	18083	7	9	6	15994	4	4	3	10582	4
1	1322	3	2	39	15881	2	5	26	12185	4	3	27	10131	4	2	37	10664	0	1	8	4370	0	1	19	6816	2	2	50	13355	2	4	50	15523	8	6	54	13143	4	5	58	18084	10	1	56	15975	5	3	47	10556
1	1323	1	15774	10	12	52	12165	3	12	14	10125	1	3	28	10640	2	5	30	4354	1	2	8	6800	0	3	23	13349	1	4	46	15495	1	7	48	13110	6	5	43	18060	4	10	56	15943	1	5	51	10543	2	6
1	1324	2	5	15862	20	3	5	12198	17	5	1	10162	14	3	1	10675	13	1	0	4357	8	0	0	6828	10	2	0	13450	15	4	3	15555	14	7	7	13151	20	8	4	18107	24	7	2	15982	26	2	4	10585	6
1	1325	4	31	6	2	15999	22	3	2	12307	18	4	1	10253	16	3	1	10772	3	1	2	4396	6	2	1	6881	15	1	2	13536	28	4	3	15702	18	4	3	13319	28	7	0	18245	20	4	3	16152	12	3	1
1	1326	3	7	34	16068	4	5	22	12420	4	0	45	10328	1	4	28	10896	1	2	11	4449	0	2	25	6933	3	3	32	13655	6	6	58	15818	6	8	51	13418	4	7	45	18428	6	3	47	16273	4	4	31	10786
1	1327	3	6	27	16090	10	8	22	12426	6	4	27	10349	1	4	27	10901	5	2	9	4455	1	3	13	6950	3	3	33	13676	1	9	48	15843	5	9	46	13435	5	6	44	18463	5	7	30	16305	3	6	27	10806
1	1328	3	4	17	16396	6	2	10	12743	4	6	16	10619	1	1	7	11202	5	2	3	4564	1	1	7	7204	1	3	20	14018	3	4	19	16236	3	4	20	13728	2	7	22	18902	4	2	14	16649	3	2	13	11069
1	1329	3	13	77	16292	6	6	49	12702	3	5	55	10538	2	2	44	11134	3	4	15	4543	0	2	33	7161	2	2	63	13969	3	11	80	16153	4	7	68	13602	8	10	78	18817	2	4	89	16508	2	6	50	10979
1	1330	2	3	16063	14	4	0	12501	13	4	1	10315	12	1	1	10829	4	6	0	4418	2	1	0	7022	4	2	0	13699	9	4	4	15873	14	3	0	13371	8	2	5	18513	15	8	2	16192	12	4	1	10714	5
1	1331	1	15938	5	2	42	12458	2	11	30	10247	3	5	31	10719	0	1	33	4375	1	0	12	6941	3	4	13	13655	8	3	53	15791	3	10	43	13169	5	9	40	18384	12	6	50	16036	4	7	45	10584	3	6
1	1332	2	4	15936	10	0	7	12476	6	1	2	10239	10	3	2	10709	8	1	0	4369	2	0	2	6946	3	1	3	13672	14	2	5	15775	14	2	2	13185	8	2	9	18398	7	4	2	16036	10	2	1	10602	9
1	1333	4	10	2	2	15985	14	2	2	12493	11	2	3	10258	8	2	1	10735	3	2	1	4371	3	4	4	6958	15	4	2	13710	14	3	5	15823	7	4	5	13209	18	7	2	18424	10	0	5	16065	7	4	3
1	1334	1	15715	2	3	56	12274	3	3	38	10061	2	4	41	10543	1	2	39	4292	1	0	15	6832	1	4	25	13516	3	4	54	15594	3	2	52	12902	4	6	43	18056	3	8	82	15722	3	2	71	10391	2	2
1	1335	1	15706	4	0	9	12265	6	7	17	10030	2	1	9	10501	2	3	16	4263	0	0	3	6813	2	1	6	13456	5	3	10	15522	3	3	25	12854	6	4	20	18032	3	7	23	15679	3	1	15	10338	3	5
1	1336	1	15762	7	9	26	12327	5	6	26	10086	8	0	26	10556	1	0	30	4271	0	0	10	6826	2	1	12	13528	4	2	26	15610	5	2	31	12915	9	4	31	18106	8	10	38	15749	6	9	32	10384	6	6
1	1337	1	15834	3	3	19	12369	1	3	25	10106	3	2	28	10602	1	2	33	4287	0	1	13	6838	2	2	19	13586	0	2	29	15638	3	3	52	12978	2	1	30	18147	3	7	50	15822	2	4	29	10440	2	0
1	1338	4	6	1	12	15840	8	4	8	12379	5	1	2	10130	4	5	1	10632	3	1	0	4297	5	0	4	6851	6	3	3	13601	8	1	5	15681	2	2	3	13004	8	5	11	18177	9	5	6	15830	5	1	2
1	1339	4	26	6	8	16256	15	3	1	12753	14	2	4	10498	7	2	3	11046	4	1	2	4446	3	4	1	7095	13	3	6	14198	18	3	9	16183	22	1	5	13363	19	9	4	18615	21	1	5	16288	17	0	2
1	1340	3	4	26	16074	5	3	16	12617	4	1	21	10333	3	1	18	10854	3	1	15	4378	1	2	29	6989	3	3	18	13988	8	5	34	15980	2	2	30	13185	4	5	48	18371	8	4	35	16037	5	3	24	10616
1	1341	3	3	18	16231	11	5	19	12727	7	3	8	10451	3	4	11	10971	2	1	3	4435	0	2	6	7074	3	3	10	14132	7	8	19	16159	4	6	12	13313	7	6	21	18573	9	3	33	16196	7	4	10	10745
1	1342	3	6	23	16233	5	3	21	12738	2	3	5	10458	2	3	8	10980	2	3	3	4433	1	1	6	7076	1	2	11	14136	2	3	23	16166	2	7	12	13322	2	3	16	18587	3	7	15	16217	2	2	9	10755
1	1343	3	16	11	16261	4	8	3	12763	4	7	4	10465	1	3	6	11006	0	1	0	4440	0	2	2	7083	1	7	3	14157	1	10	8	16193	5	6	9	13333	7	14	14	18600	5	6	9	16239	5	4	7	10768
1	1344	1	16281	14	5	7	12772	13	3	6	10470	7	3	6	11015	5	2	10	4438	0	1	4	7085	1	3	1	14168	6	5	6	16211	11	2	9	13350	9	2	9	18611	8	6	17	16253	9	5	9	10776	6	3
1	1345	1	16166	7	17	15	12684	6	16	16	10415	4	9	17	10963	1	5	8	4418	0	0	2	7054	2	2	4	14119	2	7	7	16110	6	10	20	13244	3	14	17	18465	7	11	24	16154	7	11	12	10717	0	6
1	1346	2	7	16227	20	10	3	12748	12	11	2	10457	11	3	3	10996	10	2	0	4426	6	0	2	7074	3	2	1	14173	3	8	2	16189	9	10	2	13292	14	7	6	18548	11	7	5	16228	11	7	1	10760	10
1	1347	2	7	16231	21	5	8	12736	24	1	2	10462	12	0	5	10997	9	2	0	4428	6	0	2	7074	5	2	1	14170	12	3	8	16171	27	3	5	13283	23	1	7	18537	16	7	7	16223	18	2	3	10753	16
1	1348	2	9	16209	26	8	4	12742	21	2	0	10455	16	1	3	10991	10	4	0	4425	4	0	2	7069	6	2	3	14162	14	3	4	16178	23	7	3	13274	33	4	8	18520	28	5	7	16209	20	7	1	10754	17
1	1349	2	5	16432	9	7	7	12889	10	9	1	10525	6	1	4	11019	9	8	1	4449	3	1	3	7139	3	5	3	14259	10	5	6	16348	12	5	7	13417	9	6	5	18661	14	6	5	16353	10	6	2	10860	3
1	1350	3	16	31	16370	0	8	19	12842	1	0	30	10448	1	5	14	10991	1	0	6	4430	1	3	11	7109	0	5	43	14174	3	5	27	16276	4	4	28	13325	2	8	35	18560	4	8	39	16265	2	5	25	10814
1	1351	3	10	18	16568	9	13	33	12958	6	3	30	10561	1	7	13	11118	1	1	6	4468	1	0	12	7183	2	11	23	14340	1	10	39	16472	3	8	32	13502	4	13	34	18768	6	7	19	16477	5	7	25	10940
1	1352	1	16636	13	7	18	13010	16	5	21	10597	4	3	30	11191	5	0	29	4487	1	4	10	7219	2	4	14	14430	6	4	19	16547	16	6	30	13576	11	5	35	18839	9	4	41	16543	14	4	33	10999	4	1
1	1353	1	16566	5	17	43	12962	5	15	37	10589	1	2	28	11159	1	8	35	4474	2	0	12	7192	3	5	26	14400	10	5	26	16505	3	11	54	13521	4	11	56	18784	9	10	39	16508	1	9	36	10964	2	7
1	1354	2	6	16701	25	4	2	13078	22	8	2	10693	15	4	2	11254	14	5	0	4525	2	2	5	7279	13	5	0	14568	5	7	1	16692	20	9	2	13678	19	10	3	18974	24	6	4	16643	23	3	2	11053	9
1	1355	3	7	60	16612	4	11	42	13010	3	4	48	10636	2	5	38	11212	2	2	24	4490	2	3	21	7258	2	8	80	14459	6	3	75	16612	6	9	60	13593	5	8	79	18874	3	14	80	16537	1	4	52	10977
1	1356	3	5	56	16630	10	4	53	13016	10	3	37	10655	7	2	38	11227	5	0	13	4510	1	1	26	7262	5	3	48	14513	6	1	60	16643	8	3	57	13604	12	5	60	18901	8	6	70	16564	7	5	39	10999
1	1357	4	15	10	8	16830	10	9	5	13181	9	5	3	10756	12	3	3	11308	4	1	0	4555	13	4	8	7334	15	3	5	14707	11	4	5	16883	11	8	4	13753	15	7	6	19068	13	4	7	16725	6	3	5
1	1358	4	10	13	12	16363	13	8	15	12796	16	3	7	10418	10	5	4	10935	2	0	3	4417	6	4	5	7096	19	4	4	14291	16	9	9	16455	18	7	12	13334	17	7	14	18412	14	8	11	16227	5	3	6
1	1359	4	19	5	9	16225	20	10	3	12672	9	3	0	10333	10	2	3	10801	4	0	0	4356	5	3	2	7016	14	2	2	14202	20	3	9	16340	19	1	5	13196	24	5	3	18255	15	6	6	16083	8	5	1
1	1360	3	11	21	15974	10	9	21	12498	2	5	19	10180	2	5	20	10648	4	1	8	4282	3	3	15	6925	3	3	34	14032	4	7	28	16133	5	10	28	12972	7	14	34	17968	6	8	34	15820	5	6	20	10488
1	1361	1	15929	16	11	54	12473	10	10	40	10155	6	2	30	10616	6	8	29	4277	3	2	7	6912	3	3	24	13977	6	10	59	16076	12	7	75	12935	11	5	50	17928	10	16	54	15793	8	5	47	10467	5	7
1	1362	4	23	11	21	16251	19	9	21	12721	17	9	8	10331	13	6	6	10841	16	3	3	4329	13	6	5	7024	16	10	4	14306	27	12	23	16429	19	9	19	13173	37	15	26	18213	20	7	17	16114	26	9	7
1	1363	2	18	16204	31	5	19	12676	30	3	12	10290	21	2	8	10805	20	1	3	4335	5	0	8	6986	12	5	3	14239	28	4	17	16381	35	3	24	13085	29	7	21	18164	23	8	14	16031	24	3	9	10613	8
1	1364	3	7	51	16318	13	13	38	12752	10	6	33	10349	5	6	29	10858	3	1	9	4349	1	1	21	7038	1	6	49	14303	3	10	48	16504	7	10	38	13163	17	9	48	18256	9	11	57	16114	3	9	36	10648
1	1365	4	8	12	15	16709	16	13	15	13090	9	5	7	10676	11	4	9	11227	3	1	2	4501	9	5	7	7232	11	3	5	14771	15	5	9	16956	15	7	8	13541	23	17	12	18680	15	12	6	16572	7	6	6
1	1366	3	9	33	16315	15	12	26	12762	12	9	23	10390	4	4	26	10967	5	1	12	4383	1	2	19	7031	1	2	31	14419	5	7	40	16548	11	14	45	13234	7	8	53	18171	13	3	38	16185	9	9	32	10716
1	1367	3	13	33	17004	5	10	34	13268	9	6	31	10769	8	9	21	11418	0	2	5	4602	0	1	20	7300	5	3	36	15015	0	11	42	17269	5	8	34	13752	4	14	58	18731	10	10	41	16804	7	4	25	11211
1	1368	1	16852	16	3	25	13149	18	6	26	10683	4	5	26	11268	6	5	26	4523	3	0	12	7201	1	6	22	14835	7	7	35	17095	9	2	54	13634	5	4	35	18564	13	4	34	16648	8	6	37	11075	6	5
1	1369	2	2	16969	24	11	2	13251	35	6	3	10755	12	6	2	11375	11	3	1	4561	7	3	0	7267	11	2	1	14983	14	2	1	17273	35	7	1	13735	26	10	3	18674	22	14	1	16778	18	6	2	11178	17
1	1370	1	17108	15	11	38	13352	13	15	27	10838	10	8	23	11443	10	6	22	4588	11	3	14	7311	9	6	16	15109	10	4	27	17436	13	14	34	13782	13	12	37	18780	18	17	38	16889	11	11	32	11237	12	9
1	1371	3	9	95	16906	10	8	40	13218	13	7	32	10732	6	2	31	11371	4	0	7	4562	2	1	25	7225	3	2	57	14977	0	4	68	17302	8	9	41	13684	11	12	42	18582	8	7	47	16731	9	5	33	11159
1	1372	3	10	45	16941	15	16	38	13214	10	13	26	10707	4	6	41	11334	4	6	13	4539	4	3	21	7210	4	12	50	14955	8	25	83	17257	14	14	40	13662	16	20	63	18540	13	19	55	16698	14	13	38	11126
1	1373	1	17453	26	30	36	13609	22	21	25	11177	14	9	26	11769	8	14	21	4741	8	6	7	7487	11	12	12	15593	19	12	37	17969	32	20	53	14038	17	35	35	19014	29	23	45	17244	25	21	28	11482	15	11
1	1374	2	5	17539	39	14	0	13671	33	10	1	11217	24	2	6	11823	17	1	0	4763	12	0	3	7500	22	3	4	15666	25	4	4	18082	37	6	2	14100	32	7	2	19074	37	14	2	17330	30	6	4	11532	20
1	1375	2	33	17560	36	9	37	13685	29	2	12	11243	21	1	7	11867	19	3	3	4772	7	1	10	7521	10	1	10	15709	24	3	24	18101	39	8	34	14088	29	5	22	19107	32	3	18	17367	27	6	16	11545	17
1	1376	2	11	16834	32	37	6	13130	24	22	7	10728	17	15	6	11376	8	9	3	4542	8	2	3	7178	17	7	0	15098	20	5	6	17425	30	17	6	13499	26	21	8	18242	34	24	2	16674	26	19	2	11052	23
1	1377	3	50	55	16731	23	52	40	13054	19	12	45	10680	9	10	43	11325	3	6	9	4524	3	11	22	7142	10	11	65	15020	6	35	64	17353	16	38	43	13414	17	30	71	18142	18	27	52	16611	12	17	34	10984
1	1378	3	4	53	16661	31	2	42	12991	31	2	34	10605	7	2	27	11249	10	1	9	4490	1	1	26	7084	7	4	36	14934	10	4	64	17308	22	2	61	13333	18	7	65	18040	16	4	43	16479	18	2	34	10906
1	1379	1	16673	32	39	21	12959	31	30	16	10600	13	11	12	11261	7	12	9	4474	11	9	2	7074	14	9	10	14968	12	15	11	17322	27	22	41	13280	29	26	29	17989	27	35	21	16428	17	23	26	10884	13	16
1	1380	2	10	17017	15	18	8	13271	16	14	2	10783	4	5	1	11518	4	4	0	4569	7	5	2	7251	8	5	2	15336	8	4	5	17767	21	9	3	13576	21	10	7	18178	15	18	4	16751	19	9	5	11146	8
1	1381	3	20	42	16878	4	13	21	13216	8	8	33	10680	4	9	29	11415	2	4	13	4507	4	4	17	7230	4	5	37	15243	4	12	45	17670	3	21	36	13506	3	7	47	18072	10	10	39	16619	6	7	25	11084
1	1382	1	17128	6	10	39	13370	5	8	37	10839	2	1	19	11560	2	3	14	4581	1	5	8	7310	1	4	11	15470	2	10	18	17941	4	10	30	13673	5	8	38	18261	4	13	43	16856	5	12	28	11223	1	10
1	1383	1	17000	21	47	31	13299	12	41	24	10788	6	11	23	11504	8	11	25	4558	4	7	11	7267	5	9	17	15403	12	14	32	17832	19	26	61	13583	18	30	35	18145	18	37	38	16745	13	33	40	11166	3	18
1	1384	2	32	17180	36	16	14	13415	31	18	6	10901	16	4	11	11674	16	6	4	4616	2	2	7	7325	14	2	12	15577	20	10	22	18046	49	12	19	13768	20	11	19	18297	28	12	15	16972	22	11	6	11313	12
1	1385	2	20	17470	17	11	17	13660	22	6	7	11067	17	6	7	11881	6	6	2	4670	5	1	4	7421	10	3	9	15838	15	7	19	18353	30	7	10	13970	17	3	18	18501	19	8	14	17221	7	10	7	11472	7
1	1386	3	46	69	17364	12	26	39	13628	5	13	40	11017	5	14	36	11825	3	5	17	4645	1	8	35	7371	1	19	68	15755	10	24	73	18272	11	22	44	13896	9	23	57	18431	8	23	57	17125	8	7	38	11420
1	1387	3	11	36	17609	16	7	36	13821	6	9	24	11187	5	7	28	12026	5	1	12	4726	6	4	20	7499	1	9	34	16035	5	9	54	18513	4	8	40	14118	9	16	53	18679	11	7	38	17343	12	7	25	11627
1	1388	1	17430	22	11	33	13717	9	9	26	11091	4	4	16	11925	3	9	22	4700	3	1	7	7436	4	2	12	15888	6	7	15	18361	23	3	35	14016	4	10	23	18519	11	6	25	17206	9	7	28	11525	4	6
1	1389	3	11	25	16954	24	8	26	13280	19	6	20	10772	7	4	17	11547	16	5	4	4500	4	4	14	7173	7	10	30	15396	10	5	28	17886	12	8	24	13563	18	13	25	17987	11	10	33	16743	13	3	21	11217
1	1390	1	16896	38	28	91	13222	25	20	56	10729	11	4	46	11508	9	7	57	4493	3	4	18	7144	10	8	30	15346	14	11	77	17804	34	18	107	13518	17	18	64	17936	28	16	61	16674	23	18	82	11179	16	11
1	1391	1	16747	35	21	37	13085	23	22	36	10583	8	11	25	11398	12	6	33	4400	6	2	17	7052	4	7	23	15226	8	9	45	17709	20	27	62	13342	22	13	32	17712	16	20	43	16497	13	15	41	11039	8	9
1	1392	2	76	17094	30	13	68	13305	19	7	40	10765	17	1	36	11639	17	5	33	4489	6	1	28	7172	14	4	64	15535	18	6	59	18083	23	6	77	13577	15	9	78	18030	14	9	61	16796	23	11	35	11235	15
1	1393	4	75	11	26	16980	47	6	24	13233	24	3	9	10675	24	4	12	11539	14	1	1	4490	22	3	8	7143	25	5	12	15464	47	7	26	17975	50	10	19	13484	53	10	20	17911	47	5	17	16679	25	3	15
1	1394	4	41	16	34	16815	27	16	16	13067	20	5	14	10497	26	5	6	11387	11	0	2	4423	18	4	7	7023	40	10	8	15192	38	9	17	17777	32	10	23	13290	30	11	17	17683	25	7	17	16449	15	5	10
1	1395	1	16483	13	47	115	12808	13	36	65	10252	11	23	71	11126	11	21	55	4331	3	6	33	6866	4	15	39	14890	9	32	100	17402	16	54	107	13035	10	32	57	17324	11	40	77	16103	15	26	94	10745	4	16
1	1396	2	13	16582	94	25	7	12849	90	18	3	10349	38	6	4	11192	43	7	2	4350	29	0	3	6921	38	6	5	15031	59	10	11	17540	71	16	7	13057	75	14	5	17387	102	16	10	16211	50	14	4	10804	39
1	1397	3	31	42	17036	3	20	32	13172	5	5	34	10554	4	8	25	11389	2	2	10	4475	0	9	28	7077	3	13	50	15341	3	18	69	18119	6	20	41	13326	2	24	50	17733	4	22	47	16559	3	9	35	11023
1	1398	4	52	25	3	17113	30	17	6	13232	12	5	2	10611	11	7	1	11466	5	0	2	4499	8	5	1	7132	19	7	6	15443	32	12	5	18232	26	10	4	13402	36	19	5	17814	25	16	3	16679	23	10	2
1	1399	3	9	51	17047	12	12	48	13231	14	1	52	10586	3	4	32	11489	6	1	16	4482	1	2	27	7113	4	4	79	15407	8	10	66	18165	11	10	67	13389	8	11	72	17792	6	4	62	16681	13	4	46	11083
1	1400	1	16441	14	33	70	12828	6	24	55	10234	4	11	37	11106	2	10	26	4325	2	1	13	6855	3	8	31	14948	3	6	59	17603	5	19	82	12996	4	16	55	17217	13	25	79	16200	6	19	61	10770	1	8
1	1401	2	23	16301	29	10	17	12720	24	5	2	10155	18	2	9	11011	13	1	4	4279	2	1	10	6794	10	1	10	14855	15	3	14	17257	287	7	18	12886	28	6	18	17078	19	6	12	16076	21	7	4	10688	10
1	1402	3	20	67	16527	6	14	41	12834	11	1	46	10208	6	8	33	11065	2	0	6	4306	3	6	31	6824	1	6	69	14998	5	9	70	17770	7	9	42	12939	5	18	78	17175	2	10	74	16175	10	4	40	10736
1	1403	4	8	28	7	16726	7	17	9	12962	4	9	6	10324	8	8	6	11159	1	2	3	4337	3	8	6	6895	12	9	5	15165	7	17	7	17978	9	12	3	13073	13	22	9	17328	15	15	3	16348	6	8	2
1	1404	4	28	85	7	16811	19	52	11	13026	14	33	5	10385	17	41	0	11215	5	27	2	4349	12	29	2	6925	15	45	6	15279	24	42	14	18103	24	56	6	13109	30	64	5	17407	37	35	5	16479	7	22	1
1	1405	4	18	38	24	16725	14	33	19	12941	11	13	7	10300	14	15	10	11143	4	16	3	4312	10	14	12	6865	27	20	11	15165	20	20	18	18011	15	26	9	13028	18	20	23	17258	15	15	11	16379	9	12	6
1	1406	4	34	10	4	16214	32	6	5	12562	23	1	5	9991	17	2	4	10821	7	3	1	4146	26	4	1	6608	27	6	10	14726	45	4	8	17361	30	4	6	12570	37	4	6	16716	30	7	6	15897	13	3	5
1	1407	3	14	85	16110	13	10	34	12504	4	5	32	9957	3	4	37	10773	3	2	15	4129	1	3	12	6600	2	6	51	14675	6	4	69	17277	31	5	38	12521	8	8	65	16639	3	7	45	15832	8	2	39	10426
1	1408	3	11	118	16135	8	10	64	12516	2	9	67	9938	4	8	66	10777	3	2	22	4129	0	6	41	6569	3	5	94	14661	4	6	111	17300	8	3	72	12517	5	14	85	16645	3	8	76	15827	8	8	46	10446
1	1409	2	16	16597	25	48	11	12842	18	24	3	10275	6	10	3	11147	18	20	2	4265	6	16	5	6787	6	10	5	15148	17	21	11	17884	13	21	5	12903	17	46	7	17084	27	38	6	16304	19	17	4	10787	11
1	1410	4	23	18	8	16624	17	8	6	12855	11	1	1	10280	13	5	5	11156	3	1	3	4287	6	5	4	6799	15	3	8	15172	15	9	10	17901	12	5	5	12954	21	14	4	17090	21	11	6	16295	14	2	2
1	1411	3	17	30	16282	6	11	22	12557	3	8	23	10055	0	2	19	10984	3	2	7	4195	1	6	13	6617	1	5	21	14857	1	7	39	17535	6	9	35	12698	4	2	45	16657	0	6	39	16007	6	3	27	10590
1	1412	4	23	19	1	16412	17	16	3	12664	11	6	2	10105	20	6	1	11039	5	2	1	4228	7	8	2	6653	26	14	2	14922	33	16	4	17651	16	12	3	12789	16	11	4	16769	28	8	3	16113	11	7	2
1	1413	4	70	16	34	15957	39	9	33	12355	33	3	6	9844	35	4	9	10795	17	1	3	4133	19	6	10	6489	93	2	23	14519	97	17	20	17188	44	10	16	12471	38	15	24	16349	51	13	13	15749	29	5	8
1	1414	2	6	16070	19	22	4	12432	36	11	9	9881	15	5	1	10828	17	8	1	4165	6	2	2	6511	17	6	4	14628	34	8	8	17331	28	12	2	12528	24	11	9	16418	31	14	6	15838	17	8	4	10414	16
1	1415	3	11	31	16174	4	12	28	12500	6	2	28	9897	2	4	30	10847	1	1	12	4175	0	6	14	6536	1	7	37	14679	6	7	61	17384	2	10	44	12554	5	11	56	16453	4	10	29	15891	2	6	36	10414
1	1416	2	11	16223	14	13	11	12544	13	10	6	9928	12	5	9	10879	19	3	1	4190	4	1	1	6553	5	6	4	14728	15	7	1	17458	19	7	10	12591	30	6	11	16526	22	6	14	15931	16	6	4	10465	2
1	1417	3	4	32	16450	8	6	27	12726	2	3	26	10034	2	3	32	11008	3	0	15	4232	2	2	31	6618	1	3	54	14857	4	5	58	17619	3	2	50	12778	1	5	74	16652	11	7	49	16074	7	3	35	10568
1	1418	1	16209	14	3	51	12511	8	8	43	9874	2	2	37	10865	7	2	26	4167	0	2	13	6530	9	0	24	14605	11	5	64	17332	15	6	86	12597	13	5	28	16380	15	4	63	15849	11	6	53	10441	6	2
1	1419	2	20	16823	25	10	1	13003	19	5	1	10209	20	4	3	11227	10	2	0	4341	4	1	0	6926	11	3	1	15098	14	4	2	17999	21	2	2	13031	18	5	4	16968	17	17	1	16359	20	11	3	10773	14
1	1420	1	16811	4	13	62	12932	3	17	41	10149	1	2	36	11138	1	6	43	4318	1	0	18	6897	2	3	24	14977	1	9	48	17916	3	8	63	12942	4	15	46	16830	1	14	72	16241	3	13	70	10684	4	6
1	1421	4	23	17	24	16793	25	17	15	12886	12	7	4	10098	16	5	4	11129	7	2	4	4303	7	3	7	6885	17	3	8	14959	27	8	17	17906	18	9	18	12893	31	8	16	16773	26	9	13	16189	20	9	7
1	1422	3	20	35	17099	6	10	28	13132	3	6	28	10173	2	2	28	11227	3	0	8	4365	0	1	19	6992	1	6	57	15150	1	8	59	18114	3	8	43	13024	1	6	48	17003	4	3	38	16379	8	3	29	10790
1	1423	1	17078	30	17	29	13110	18	6	29	10136	6	3	38	11220	5	4	23	4343	4	0	22	6731	10	2	259	15133	10	5	41	18063	15	4	76	13001	23	2	44	16967	18	4	49	16351	17	6	36	10777	13	5
1	1424	1	17119	5	40	44	13145	9	31	26	10177	3	13	28	11290	4	5	23	4390	1	5	8	7011	3	12	9	15216	2	11	34	18151	7	22	56	13085	3	24	35	17011	3	29	60	16427	11	23	41	10837	4	21
1	1425	2	4	17253	22	6	3	13301	15	6	6	10202	5	4	2	11356	9	4	1	4430	5	1	1	7069	14	4	0	15281	18	0	3	18234	26	3	2	13153	8	2	5	17092	16	2	3	16482	10	2	2	10869	5
1	1426	3	9	60	17093	4	4	73	13118	4	2	61	10049	1	6	41	11201	3	0	12	4364	1	5	24	6982	2	5	91	15073	0	9	99	18029	5	12	67	12916	3	5	82	16801	5	10	72	16254	1	8	57	10704
1	1427	2	6	17316	7	31	4	13302	12	25	0	10186	4	5	4	11338	1	6	1	4411	0	4	2	7064	3	13	0	15297	8	7	4	18286	11	21	6	13105	7	25	7	17009	10	20	2	16446	10	19	4	10832	10
1	1428	3	8	60	16903	10	9	49	12914	5	7	42	9850	6	1	53	10981	3	2	24	4273	1	1	31	6747	1	8	62	14874	4	4	106	17776	0	8	58	12722	9	9	78	16447	3	6	77	15994	7	4	32	10530
1	1429	2	6	16943	10	7	11	12936	11	6	5	9891	7	1	3	11010	2	2	0	4284	2	1	6	6733	4	4	4	14928	10	4	4	17828	22	3	11	12757	11	2	7	16444	10	5	6	16055	7	1	8	10537	0
1	1430	2	3	17948	18	3	1	13742	15	2	1	10400	10	0	2	11567	6	2	0	4543	4	1	1	7116	4	6	1	15841	12	2	3	18853	15	7	3	13375	7	3	0	17243	18	3	4	16839	8	4	2	11079	7
1	1431	3	11	83	17682	5	14	48	13462	5	8	33	10189	1	4	48	11387	5	1	21	4472	1	7	27	6989	1	7	70	15518	9	16	91	18483	1	14	53	13133	1	15	60	16831	2	9	69	16536	5	13	40	10869
1	1432	2	2	18042	15	7	0	13694	21	5	2	10332	5	3	3	11582	7	0	0	4531	4	0	0	7104	5	4	1	15758	15	5	3	18785	24	6	2	13345	13	6	4	17082	15	7	2	16797	10	3	1	11025	16
1	1433	1	18059	19	12	58	13755	9	11	31	10401	6	8	44	11651	8	10	45	4571	2	2	17	7127	1	3	29	15809	10	16	71	18814	15	17	79	13436	7	9	44	17163	7	11	56	16897	13	14	52	11117	5	3
1	1434	2	4	18118	35	6	3	13777	36	9	0	10452	13	5	2	11705	20	1	0	4591	3	2	3	7148	13	3	3	15891	22	3	5	18896	32	7	3	13479	29	6	6	17232	20	6	2	16965	21	3	0	11157	20
1	1435	3	18	110	18079	5	13	67	13756	7	9	66	10444	1	5	57	11698	3	3	17	4593	0	5	43	7130	0	19	119	15844	3	17	125	18864	3	15	80	13468	8	11	81	17214	6	8	110	16911	5	4	36	11194
1	1436	2	8	18187	33	3	3	13826	15	3	5	10459	6	1	2	11725	9	4	0	4616	2	1	1	7179	6	2	1	15942	15	3	6	18971	17	5	5	13542	4	5	8	17253	15	0	2	16964	6	2	2	11213	9
1	1437	3	11	72	18148	6	5	49	13791	5	6	46	10417	1	10	49	11674	4	2	13	4593	2	8	31	7151	2	14	75	15860	2	15	83	18911	4	10	55	13461	4	13	66	17190	3	8	75	16867	9	4	47	11166
1	1438	2	4	19451	21	10	2	14739	16	7	1	11392	3	4	7	12803	6	2	0	5131	3	2	1	7803	7	0	1	17103	6	5	4	20318	23	6	7	14661	16	5	1	18385	11	13	1	18318	15	5	2	12268	8
1	1439	1	18753	10	51	52	14174	9	40	31	10852	4	20	33	12283	10	12	23	4935	0	5	10	7458	5	18	23	16368	7	20	51	19555	13	27	60	14041	7	55	35	17611	10	32	59	17634	4	29	42	11734	6	27
1	1440	4	13	11	18	19254	10	13	15	14541	11	6	3	11208	9	7	4	12675	0	0	2	5083	2	5	8	7664	17	7	2	16858	22	12	9	20056	12	12	9	14488	19	11	7	18076	25	12	11	18137	6	6	6
1	1441	3	22	86	19056	10	19	38	14423	4	12	45	11095	1	5	47	12547	7	4	20	5028	1	15	31	7577	2	10	62	16704	6	30	65	19862	10	18	43	14356	7	25	57	17891	8	27	85	17931	6	20	34	11976
1	1442	2	11	19316	21	17	9	14595	20	13	0	11235	13	9	7	12694	13	9	1	5095	8	4	2	7690	11	4	3	16886	27	7	11	20105	22	12	7	14563	25	8	5	18120	16	9	5	18171	24	12	1	12147	18
1	1443	4	50	6	20	19570	41	11	14	14820	25	3	2	11476	26	9	5	12932	10	2	0	5214	22	3	5	7828	28	7	5	17229	37	13	14	20389	45	7	12	14805	37	12	11	18375	42	13	13	18529	29	4	10
1	1444	3	24	26	19552	11	20	18	14813	3	6	13	11466	1	3	19	12914	4	1	5	5212	2	4	14	7827	0	4	11	17213	6	15	29	20359	4	15	23	14788	8	11	29	18332	6	11	22	18500	10	10	23	12325
1	1445	3	27	23	19903	3	22	18	15085	6	10	10	11679	2	12	6	13153	2	4	2	5302	6	11	9	7961	1	10	19	17497	5	25	31	20659	6	28	28	15058	4	19	31	18671	4	17	14	18819	6	16	20	12569
1	1446	3	24	43	19856	11	23	35	15030	13	8	20	11651	5	6	18	13126	9	4	7	5294	3	8	18	7946	4	9	22	17467	4	23	60	20603	11	16	48	15043	12	17	34	18646	9	18	42	18754	4	10	26	12546
1	1447	3	7	46	19927	9	4	45	15079	8	4	43	11655	7	4	43	13124	3	0	8	5312	1	8	18	7960	3	6	60	17469	2	9	68	20645	7	5	51	15081	9	5	53	18673	7	7	60	18774	11	4	30	12572
1	1448	1	20005	10	34	24	15145	10	31	23	11733	2	15	28	13200	4	14	17	5349	0	3	3	7994	1	13	13	17556	2	12	18	20720	9	28	33	15166	6	32	33	18792	4	31	33	18894	5	34	11	12640	6	15
1	1449	2	2	19826	35	22	2	14976	30	16	1	11568	17	10	5	13000	22	9	1	5271	4	7	5	7905	12	7	3	17291	17	9	3	20480	34	15	3	15016	30	21	6	18608	22	16	5	18670	23	13	4	12472	15
1	1450	2	20	20228	73	6	17	15252	60	7	4	11860	43	4	4	13334	23	7	6	5407	20	2	4	8092	28	3	5	17723	31	6	23	20849	59	7	10	15335	61	11	12	18995	65	9	18	19074	49	8	8	12755	35
1	1451	2	7	20420	26	7	0	15406	18	8	1	11904	14	3	4	13377	13	5	1	5450	4	5	1	8146	12	1	1	17820	19	2	4	20972	23	7	7	15411	19	7	5	19109	28	7	5	19163	28	5	2	12813	16
1	1452	3	31	75	20249	4	26	55	15286	7	8	47	11807	1	9	53	13243	9	3	21	5402	4	5	27	8069	4	13	71	17656	3	18	78	20804	3	25	58	15249	8	24	73	18945	6	17	71	18987	5	14	47	12689
1	1453	2	3	20805	23	42	1	15706	11	33	0	12117	7	18	2	13607	13	14	1	5547	3	8	1	8276	9	17	3	18150	14	21	0	21346	15	37	4	15663	15	38	1	19459	18	32	2	19463	11	26	2	13028	12
1	1454	1	20615	36	56	55	15566	15	49	21	11971	5	24	23	13457	11	22	39	5485	4	14	12	8157	6	24	32	17933	11	27	46	21119	23	44	50	15471	35	49	31	19192	20	47	51	19239	18	35	46	12885	12	25
1	1455	2	7	20969	110	6	4	15835	42	9	2	12164	24	5	3	13709	22	6	1	5597	10	2	1	8329	30	3	5	18236	21	7	7	21491	41	7	6	15793	38	4	6	19517	46	12	6	19557	38	6	9	13119	28
1	1456	2	70	21605	10	14	60	16350	10	16	19	12482	12	8	24	14084	8	2	13	5750	2	5	17	8600	12	3	19	18820	14	4	44	22086	15	9	39	16227	7	9	49	20070	18	14	38	20062	20	14	20	13449	4
1	1457	3	8	90	21436	11	8	42	16252	9	4	45	12342	8	9	49	13951	5	2	15	5688	4	6	36	8517	5	12	91	18528	7	4	112	21833	4	23	59	16096	7	7	86	19890	7	3	85	19896	2	2	51	13322
1	1458	1	21507	14	25	42	16272	17	19	28	12383	5	9	26	14007	6	8	26	5695	3	6	9	8545	3	7	20	18615	3	9	38	21889	12	20	53	16173	11	12	33	19939	16	20	30	19963	10	10	41	13350	7	9
1	1459	2	8	21731	42	13	6	16461	45	11	7	12520	17	4	3	14131	31	3	2	5763	10	2	2	8665	17	4	5	18797	37	4	8	22086	52	7	5	16336	29	9	4	20132	49	8	4	20151	38	3	2	13461	28
1	1460	3	53	130	21534	17	36	60	16363	4	19	72	12407	9	27	78	14005	6	8	26	5728	1	16	47	8587	5	30	138	18577	12	44	123	21890	12	30	81	16181	10	42	116	19937	9	31	127	19943	9	26	59	13337
1	1461	2	14	22155	33	25	7	16786	20	17	1	12707	18	9	5	14332	10	8	2	5829	5	6	2	8776	9	9	0	19104	16	11	5	22492	29	22	7	16550	20	13	4	20461	25	18	5	20417	31	12	6	13639	13
1	1462	1	21837	12	49	58	16536	13	33	34	12522	2	18	30	14098	3	18	37	5752	1	6	24	8658	0	13	29	18769	4	22	53	22157	8	36	44	16323	9	27	47	20144	10	38	60	20083	7	33	62	13427	5	21
1	1463	3	18	93	21878	7	13	58	16578	3	2	42	12545	3	7	50	14124	4	1	13	5775	2	2	26	8673	13	6	54	18799	7	14	90	22166	6	12	51	16389	5	17	74	20191	8	16	62	20151	10	6	47	13456
1	1464	4	33	22	19	23466	17	13	12	17741	13	5	5	13359	13	10	6	15003	5	3	0	6183	22	5	2	9290	10	8	3	20193	35	10	7	23785	24	12	7	17397	27	17	15	21461	21	13	10	21285	19	4	6
1	1465	1	23217	16	35	143	17456	16	23	99	13195	3	9	57	14801	4	8	90	6105	1	4	27	9150	6	11	47	19786	8	8	120	23391	9	23	154	17204	11	21	80	21122	15	26	112	20972	17	32	106	14081	7	8
1	1466	4	40	16	33	23443	27	13	31	17617	13	5	12	13273	19	7	9	14940	6	3	2	6154	10	3	8	9220	28	8	8	19963	26	12	24	23618	30	10	20	17343	20	12	23	21328	24	13	23	21168	16	5	13
1	1467	4	25	32	18	23006	32	18	16	17282	11	9	5	12978	21	8	6	14586	6	5	1	5983	11	3	4	9031	18	16	8	19469	44	19	16	23091	38	17	9	17017	32	22	18	20928	23	25	10	20729	16	18	4
1	1468	3	19	150	22822	12	13	89	17159	17	9	71	12812	7	8	83	14431	8	6	17	5945	4	7	35	8960	4	13	128	19261	9	22	133	22905	14	21	96	16846	12	22	90	20755	11	19	114	20507	15	12	63	13721
1	1469	2	17	23232	32	15	15	17418	38	17	9	12983	20	6	9	14590	26	12	3	5999	15	3	7	9095	18	7	9	19574	35	7	15	23267	34	15	15	17097	28	13	14	21051	31	10	16	20812	33	7	13	13864	20
1	1470	4	30	11	37	23164	20	12	33	17358	10	5	8	12911	16	8	12	14539	4	0	4	5996	3	5	8	9073	34	4	12	19492	22	7	17	23159	19	13	30	17061	27	7	23	20942	18	10	26	20714	13	13	14
1	1471	3	45	42	23144	7	46	35	17334	8	14	27	12871	4	17	30	14511	3	5	13	5980	2	9	25	9053	2	20	41	19470	4	29	58	23096	5	34	43	17013	6	41	47	20893	8	32	39	20672	12	17	31	13786
1	1472	4	28	31	18	23640	22	19	16	17699	16	4	8	13111	20	12	9	14733	7	2	2	6081	7	4	4	9249	20	10	7	19884	22	13	15	23540	14	20	5	17363	15	16	18	21333	22	18	11	21047	13	13	12
1	1473	1	22626	15	32	73	16889	13	22	55	12402	6	8	34	14008	3	12	52	5775	1	2	23	8775	3	7	39	18812	2	14	90	22293	12	32	94	16558	4	24	84	20270	13	13	68	20041	12	20	65	13401	5	15
1	1474	2	36	22943	32	19	23	17132	30	15	16	12534	11	5	9	14198	17	12	6	5856	6	2	12	8905	6	3	13	19085	16	11	22	22614	29	16	21	16840	11	11	21	20528	26	13	22	20286	22	13	11	13573	14
1	1475	3	33	90	22932	4	19	63	17115	4	9	61	12500	2	16	49	14142	4	9	14	5861	1	6	37	8903	2	15	88	19021	4	33	96	22554	7	25	63	16784	3	25	81	20510	7	19	91	20219	4	18	60	13531
1	1476	2	25	23103	16	23	21	17234	23	16	10	12618	7	8	7	14244	9	9	5	5893	5	4	10	8974	6	4	11	19181	17	12	24	22735	8	15	24	16928	14	14	17	20648	20	14	17	20377	6	15	11	13642	8
1	1477	3	18	155	23071	9	18	82	17218	6	10	90	12581	6	10	90	14241	2	8	28	5934	1	2	47	8987	2	11	136	19131	3	19	113	22685	4	16	85	16958	5	12	100	20644	7	13	111	20374	5	9	62	13685
1	1478	2	6	23528	25	32	5	17607	9	27	2	12860	5	7	1	14569	9	10	1	6064	5	6	2	9150	11	3	1	19586	20	15	5	23130	17	27	3	17311	11	16	4	20984	19	21	5	20740	17	21	2	13988	10
1	1479	3	35	119	23230	11	22	70	17396	4	8	74	12669	0	11	74	14367	2	4	25	5990	2	7	50	9039	3	25	127	19262	6	26	120	22803	8	19	87	17085	10	25	104	20682	7	30	86	20464	2	15	79	13783
1	1480	2	15	23554	34	26	5	17650	17	25	3	12803	15	3	3	14504	14	8	4	6044	1	0	1	9125	6	7	5	19458	15	9	5	23080	22	16	9	17346	21	21	6	20949	12	18	6	20678	16	14	2	13929	12
1	1481	1	23123	26	52	84	17354	9	44	45	12566	9	15	34	14266	12	14	42	5923	2	5	26	8954	9	9	19	19046	18	22	73	22671	14	28	73	17051	13	45	49	20542	22	42	70	20301	16	24	66	13674	11	11
1	1482	2	13	23169	38	26	9	17354	29	21	2	12563	18	7	4	14277	26	2	0	5918	10	4	2	8959	27	1	7	19079	28	3	3	22646	61	17	8	17077	34	18	11	20626	32	14	7	20301	19	13	5	13675	18
1	1483	2	13	23640	36	9	12	17707	30	5	4	12801	14	1	1	14519	19	3	1	6016	8	0	5	9114	15	0	2	19445	31	2	9	23059	30	7	14	17389	28	3	9	20999	27	8	12	20621	18	7	4	13924	13
1	1484	1	23310	32	18	70	17484	28	14	49	12587	11	10	38	14245	12	11	43	5926	4	5	21	8997	5	7	30	19169	18	6	58	22693	26	13	75	17070	27	19	64	20660	20	18	61	20233	14	20	81	13685	10	10
1	1485	2	15	23614	23	5	16	17673	26	4	5	12736	7	0	10	14333	18	2	3	5991	12	1	7	9108	12	1	1	19336	14	3	15	22949	28	4	10	17291	21	8	11	20932	18	5	6	20492	16	6	5	13790	15
1	1486	2	9	23615	37	6	2	17684	27	5	1	12734	13	4	1	14337	25	3	0	6004	6	2	1	9106	14	3	1	19303	41	1	5	22948	38	9	4	17301	28	9	2	20943	31	6	3	20500	31	5	2	13789	18
1	1487	1	23259	28	18	86	17369	18	12	67	12504	8	7	37	14060	9	3	49	5895	2	2	16	8929	5	7	32	18920	19	6	84	22576	17	16	68	16974	11	14	56	20554	21	15	61	20120	18	10	87	13505	9	10
1	1488	2	3	23425	49	9	2	17496	30	11	0	12584	12	5	5	14140	23	9	3	5909	7	5	3	8997	15	2	2	19057	34	8	5	22696	43	12	3	17101	28	9	9	20691	33	11	6	20270	29	12	2	13598	11
1	1489	3	41	135	23026	16	28	78	17226	15	12	67	12343	7	13	71	13920	4	3	22	5839	2	10	54	8834	5	17	105	18745	6	32	132	22311	14	27	83	16810	9	32	106	20325	11	25	100	19912	13	17	65	13340
1	1490	2	18	23443	32	16	13	17620	26	11	7	12609	15	2	5	14220	21	8	0	5964	6	2	5	9051	10	5	4	19196	16	5	20	22755	28	18	16	17159	20	14	18	20771	18	8	9	20334	22	6	7	13620	17
1	1491	4	47	11	7	23298	32	8	9	17546	20	2	2	12538	14	1	1	14138	3	0	2	5932	25	4	2	9005	36	3	3	19048	47	7	4	22633	35	12	8	17074	36	5	2	20657	40	5	7	20226	30	2	3
1	1492	3	13	27	22907	18	13	26	17264	9	8	24	12310	5	5	23	13868	8	1	9	5831	0	2	16	8872	5	5	29	18706	5	14	46	22226	11	10	32	16822	9	12	40	20287	9	9	26	19895	6	6	19	13361
1	1493	1	22880	8	7	63	17252	7	4	50	12301	1	2	49	13846	4	3	44	5820	3	1	18	8853	3	0	36	18666	5	3	67	22238	9	5	83	16775	11	11	68	20262	9	4	66	19866	6	4	54	13342	6	5
1	1494	1	22552	6	36	48	17027	4	22	25	12134	2	13	22	13626	6	6	31	5750	0	4	4	8743	0	9	15	18413	7	5	39	21961	5	22	45	16535	3	34	49	19953	2	26	37	19551	7	16	38	13181	1	14
1	1495	2	26	22658	30	14	14	17081	19	9	10	12186	8	4	8	13695	11	4	0	5764	7	0	4	8774	6	3	12	18467	16	7	16	22034	17	10	14	16634	18	10	17	20053	18	13	14	19630	26	7	5	13235	14
1	1496	3	23	73	22584	5	20	52	17022	1	7	42	12138	2	9	47	13633	3	2	24	5741	0	10	28	8718	2	10	75	18384	1	29	90	21935	0	11	68	16582	2	13	79	19982	2	16	70	19573	3	11	59	13176
1	1497	4	878	15	3	21582	1127	10	4	15824	551	6	5	11500	196	5	0	13389	218	3	0	5473	206	1	2	8464	393	6	3	17861	1739	8	3	19934	282	11	2	16271	152	11	5	19776	583	10	3	18888	1574	6	4
1	1498	4	59	7	35	22277	24	6	24	16846	20	3	5	11981	36	2	9	13478	9	0	5	5659	20	1	7	8612	29	2	6	18144	57	4	15	21524	34	6	24	16433	35	9	21	19795	44	3	17	19302	27	1	15
1	1499	2	36	22311	16	24	19	16823	16	21	12	11901	23	4	11	13435	9	9	3	5669	3	0	11	8590	14	8	19	18067	14	5	17	21494	16	21	17	16403	17	9	24	19742	13	14	16	19229	12	11	13	13000	7
1	1500	1	22527	27	9	57	16991	24	11	26	11989	11	2	33	13522	19	4	37	5691	5	0	11	8680	7	2	23	18201	21	8	41	21598	25	5	49	16531	21	7	46	19900	29	8	48	19392	18	6	42	13119	10	1
1	1501	1	22607	21	2	37	17036	12	5	27	12067	2	1	13	13614	8	2	19	5713	0	0	6	8734	3	2	10	18286	4	1	19	21658	11	3	36	16634	3	6	24	19997	8	1	39	19477	8	3	29	13158	4	3
1	1502	1	22431	18	14	33	16943	10	10	21	11953	7	5	14	13514	3	4	28	5674	1	1	8	8701	6	9	4	18103	2	6	8	21437	7	12	29	16622	12	8	28	19877	8	8	28	19359	9	9	23	13059	5	8
1	1503	1	22351	6	2	28	16879	2	2	24	11892	5	1	6	13461	4	3	19	5653	2	0	4	8662	4	1	11	18007	3	2	9	21341	5	3	18	16564	10	3	23	19816	4	4	18	19288	5	2	14	13030	1	2
1	1504	1	22208	7	18	31	16766	2	11	28	11788	4	8	21	13367	4	5	29	5622	0	0	8	8617	1	6	9	17869	3	2	14	21170	9	7	48	16451	5	13	43	19687	12	6	30	19140	9	9	19	12943	1	7
1	1505	1	22288	3	8	26	16835	0	2	12	11829	1	1	18	13394	3	6	30	5636	0	1	5	8633	0	2	13	17931	2	3	9	21257	3	6	29	16488	4	7	40	19755	1	5	27	19194	2	5	13	12964	4	6
1	1506	3	11	27	22275	2	3	17	16823	1	8	22	11812	1	7	16	13405	1	4	6	5634	0	1	19	8625	2	11	20	17904	2	8	49	21239	2	6	28	16489	4	10	24	19744	1	7	27	19160	2	8	14	12964
1	1507	3	9	46	22306	4	5	25	16853	3	1	33	11829	3	7	31	13413	2	4	8	5649	1	0	15	8641	1	8	55	17895	2	20	54	21260	4	3	60	16470	7	9	51	19743	5	2	58	19151	2	4	27	12973
1	1508	2	3	22389	12	9	5	16892	10	11	2	11868	7	2	1	13456	8	3	0	5674	3	1	0	8677	3	3	2	17986	5	3	3	21342	13	8	4	16562	10	5	2	19847	13	8	0	19236	8	3	1	13034	6
1	1509	3	10	66	22029	8	9	54	16638	3	2	44	11643	2	0	41	13157	2	1	8	5579	0	3	23	8553	0	2	66	17678	1	12	72	20917	6	7	66	16240	7	4	80	19491	7	9	67	18887	4	6	39	12756
1	1510	2	13	22313	18	10	8	16845	9	9	1	11800	4	3	1	13310	3	4	1	5632	3	0	2	8670	2	3	4	17888	7	6	13	21187	7	6	10	16473	6	7	10	19749	12	10	5	19147	14	4	1	12933	7
1	1511	1	22023	15	39	50	16626	6	24	49	11623	2	9	27	13107	0	13	34	5557	3	3	9	8568	3	4	24	17646	4	9	43	20868	6	16	66	16241	8	15	61	19454	5	25	60	18845	4	16	47	12739	6	12
1	1512	1	21966	5	8	55	16576	3	7	34	11574	2	3	33	13060	1	4	34	5539	0	1	11	8546	0	4	18	17570	3	6	40	20777	1	15	65	16195	5	3	67	19406	4	5	54	18772	0	10	51	12709	2	8
1	1513	4	18	23	24	22025	23	14	13	16612	11	4	5	11626	18	7	5	13102	7	2	2	5562	12	11	5	8562	22	9	10	17640	28	24	18	20841	24	15	17	16260	34	11	13	19479	25	14	11	18836	15	10	9
1	1514	2	70	21948	52	11	35	16564	33	11	12	11599	18	4	10	13093	21	2	4	5547	8	0	15	8545	22	2	11	17613	40	3	29	20812	46	7	27	16243	39	8	25	19469	37	7	19	18812	41	5	20	12732	26
1	1515	2	6	22302	27	2	6	16784	18	9	2	11776	10	2	3	13228	11	3	2	5618	6	0	5	8680	11	3	3	17859	9	3	3	21085	32	5	7	16465	16	8	5	19731	27	4	7	19115	22	3	5	12933	9
1	1516	2	40	22350	34	5	31	16774	77	1	11	11797	18	2	7	13268	9	0	4	5637	9	1	15	8710	12	0	10	17906	26	1	28	21176	23	2	22	16504	25	3	24	19797	29	2	17	19195	18	2	15	12959	8
1	1517	3	11	50	22307	6	6	36	16743	2	2	45	11734	0	3	43	13172	0	1	17	5605	2	3	34	8669	0	10	60	17776	0	7	88	21085	3	3	54	16429	4	10	71	19711	5	11	56	19113	2	5	28	12891
1	1518	1	22319	5	18	40	16758	3	4	35	11741	5	4	35	13188	3	4	24	5611	0	2	10	8690	2	2	20	17808	2	2	42	21129	7	4	52	16442	5	6	35	19744	4	5	48	19112	4	6	61	12889	5	4
1	1519	4	26	11	37	21807	14	9	22	16367	13	1	13	11452	11	8	8	12867	6	4	5	5460	6	6	12	8367	20	5	14	17403	32	13	24	20607	20	8	22	16102	26	10	27	19264	15	13	19	18715	15	2	15
1	1520	3	26	52	21765	14	22	28	16327	7	12	36	11408	4	9	37	12830	6	7	18	5445	1	10	18	8338	7	13	61	17341	4	23	63	20532	10	23	55	16048	7	30	52	19201	6	25	54	18648	11	16	35	12599
1	1521	3	23	75	21852	13	20	49	16369	10	6	36	11458	4	9	30	12878	3	3	19	5462	1	9	27	8358	2	11	65	17364	5	20	87	20562	8	17	66	16112	5	20	65	19275	7	14	51	18748	5	9	34	12632
1	1522	3	20	97	21680	12	10	75	16212	4	4	37	11379	1	5	55	12768	5	2	23	5412	1	4	39	8263	2	7	67	17162	9	17	99	20390	7	15	73	16016	5	9	83	19109	7	12	83	18582	4	7	50	12536
1	1523	2	21	22389	62	10	19	16780	53	6	9	11816	19	0	5	13270	29	6	2	5633	7	0	7	8578	21	4	14	17828	28	7	18	21114	48	7	13	16593	50	8	18	19758	42	10	13	19260	43	7	12	13035	27
1	1524	2	15	22402	42	11	9	16819	33	13	7	11802	11	4	3	13231	14	4	4	5623	3	2	7	8566	11	3	6	17816	16	5	9	21123	35	10	6	16585	27	8	11	19730	41	13	7	19232	27	8	4	12991	22
1	1525	2	28	22285	106	9	31	16651	79	10	6	11770	36	2	8	13144	35	3	5	5580	9	1	10	8513	34	3	9	17782	47	8	21	21028	82	16	21	16505	75	4	21	19696	87	6	13	19161	67	9	14	12927	48
1	1526	2	21	22476	40	75	9	16814	23	60	9	11819	10	28	4	13225	6	24	4	5605	4	12	9	8584	11	21	3	17921	14	26	14	21186	21	60	11	16649	12	56	10	19893	10	60	5	19334	18	53	5	13045	16
1	1527	3	28	88	22377	30	32	54	16735	18	15	42	11759	6	7	63	13125	7	6	20	5566	3	11	25	8548	3	8	80	17769	11	37	96	21050	17	27	70	16548	14	34	75	19789	16	18	76	19215	13	20	43	12979
1	1528	3	13	198	22315	44	9	149	16674	39	5	93	11738	11	4	78	13130	20	3	24	5571	5	5	65	8519	16	7	127	17744	15	17	202	20981	38	15	164	16491	33	15	150	19787	36	19	153	19184	21	10	110	12962
1	1529	3	23	134	24818	43	14	84	18490	15	6	79	13072	13	5	73	14637	12	3	35	6299	3	7	45	9608	9	7	107	19634	15	12	101	23198	28	20	96	18509	19	12	104	21927	27	15	123	21322	15	7	87	14475
1	1530	4	39	66	5	24443	26	35	5	18087	9	14	2	12775	10	11	1	14333	4	3	3	6155	9	20	1	9435	23	20	1	19084	22	38	3	22670	24	38	6	18296	29	44	10	21549	25	28	6	21001	20	15	2
1	1531	3	14	103	25100	17	3	52	18663	8	4	50	13128	7	5	53	14743	5	2	16	6346	3	2	33	9732	2	6	77	19687	6	14	132	23290	6	4	86	18770	12	11	107	22135	9	12	94	21533	9	6	49	14623
1	1532	1	25020	43	20	105	18588	20	18	65	13128	6	7	48	14703	8	11	66	6344	3	4	27	9717	11	9	36	19672	9	11	80	23290	16	19	91	18752	19	16	60	22152	18	21	72	21554	13	18	93	14609	11	20
1	1533	3	13	107	24783	25	5	79	18384	16	4	54	12946	10	4	58	14523	14	1	27	6272	5	3	37	9620	4	3	101	19450	17	8	108	23021	15	9	61	18508	18	4	81	21886	16	9	80	21272	18	4	56	14406
1	1534	4	39	29	27	25517	28	15	18	18931	21	2	10	13358	18	2	2	15009	11	3	5	6471	21	7	7	9938	29	6	8	20110	35	3	16	23721	24	10	10	19062	28	10	10	22516	38	7	11	21908	18	8	6
1	1535	1	25229	36	29	145	18750	23	19	71	13193	6	11	61	14840	4	8	59	6396	2	9	29	9843	9	12	42	19890	6	14	115	23455	23	12	111	18797	23	22	83	22237	18	19	95	21674	16	15	88	14663	13	15
1	1536	3	15	90	25603	17	13	43	19018	5	5	34	13379	3	11	31	15035	7	2	12	6492	1	4	29	9994	3	9	48	20203	3	15	51	23763	7	10	39	19123	11	14	50	22558	7	12	43	21986	11	7	30	14855
1	1537	4	29	37	29	25968	17	22	22	19303	7	7	9	13617	12	7	4	15307	5	1	3	6587	10	9	11	10146	10	8	6	20581	25	13	14	24133	18	18	27	19370	16	19	21	22901	19	15	21	22340	12	13	20
1	1538	1	24024	23	52	155	17890	10	41	85	12437	9	16	58	13961	5	16	58	5935	3	5	40	9278	6	19	47	19057	14	15	114	22066	14	34	133	17636	14	41	94	21227	12	41	116	20421	11	36	126	13613	11	22
1	1539	2	8	24411	37	16	6	18158	22	7	2	12590	22	3	2	14150	15	2	2	6031	3	3	2	9404	15	3	5	19271	20	3	6	22373	30	8	6	17914	32	11	5	21578	29	8	4	20750	25	7	5	13829	13
1	1540	1	23771	16	35	111	17707	4	25	65	12190	2	11	51	13710	1	18	58	5866	1	2	25	9166	2	7	38	18706	21	14	103	21711	13	19	111	17351	4	34	88	20982	9	23	97	20067	9	26	97	13385	3	19
1	1541	4	16	13	11	24725	14	34	8	18347	10	11	4	12630	6	5	6	14230	3	6	1	6106	6	6	2	9568	17	13	20	19423	15	14	12	22506	11	19	2	18034	19	17	11	21790	18	18	2	20796	10	9	6
1	1542	4	95	12	41	25004	71	4	32	18605	32	1	15	12869	30	2	12	14484	13	4	3	6207	23	5	7	9729	38	33	15	19807	65	18	25	22904	65	16	32	18279	65	11	28	22103	56	8	35	21087	42	7	14
1	1543	4	31	29	3	24668	37	13	1	18330	10	5	3	12599	14	6	3	14200	6	0	1	6089	8	5	2	9526	45	10	5	19414	39	15	4	22489	19	15	3	17971	28	22	7	21760	30	17	4	20640	16	13	2
1	1544	4	86	9	16	24943	70	15	21	18569	29	2	6	12754	33	4	4	14393	10	2	1	6169	23	0	4	9677	66	2	10	19657	80	9	12	22739	65	8	18	18206	53	11	14	22044	45	9	19	20923	38	8	5
1	1545	1	24521	21	23	152	18296	20	11	87	12490	9	10	64	14101	7	12	78	6038	2	3	40	9504	7	7	52	19277	11	18	136	22338	14	14	157	17919	19	11	93	21668	15	20	114	20542	17	17	114	13747	6	10
1	1546	2	31	24918	91	7	19	18570	74	12	7	12700	27	6	10	14335	36	2	4	6168	15	3	12	9707	24	3	7	19672	38	10	14	22732	74	13	16	18207	58	10	20	21982	58	12	13	20900	50	9	10	13987	33
1	1547	3	102	52	25562	10	83	46	18993	64	26	30	13168	6	29	22	14874	2	16	9	6382	7	18	14	10060	5	27	31	20417	2	81	51	23480	3	72	43	18718	5	61	55	22625	1	56	27	21529	5	36	26	14497
1	1548	3	16	53	25493	21	16	53	19009	14	5	42	13094	9	7	44	14808	6	6	18	6353	6	6	22	10015	8	9	63	20331	8	13	100	23379	17	12	69	18616	18	10	69	22482	18	8	63	21410	11	9	57	14391
1	1549	2	23	25446	33	67	30	19004	21	53	10	13104	20	18	9	14818	14	21	3	6360	8	10	5	10016	11	19	3	20354	16	22	22	23397	19	49	21	18628	21	45	21	22506	24	40	19	21423	22	38	13	14416	13
1	1550	3	8	59	24789	55	2	52	18576	39	1	45	12707	9	4	36	14367	13	1	9	6184	9	3	23	9747	17	7	57	19765	17	4	83	22734	36	6	64	18090	32	5	75	21863	37	5	55	20827	22	1	47	13971
1	1551	3	83	91	24670	55	142	69	18421	41	30	47	12678	14	22	53	14332	13	14	16	6160	9	26	32	9722	18	22	73	19703	17	45	96	22677	41	45	74	18091	39	67	84	21814	37	46	60	20776	34	23	55	13931
1	1552	2	3	25421	60	12	2	18989	122	15	1	13106	28	7	2	14773	14	2	2	6347	15	1	3	9989	30	4	0	20317	55	2	4	23392	47	9	3	18615	43	8	3	22493	47	11	4	21412	40	6	3	14380	20
1	1553	1	24878	11	37	82	18658	7	32	55	12801	6	19	43	14415	3	12	49	6206	1	5	18	9792	7	13	34	19867	4	15	53	22858	12	27	74	18182	11	36	78	21977	13	31	83	20912	10	23	70	14013	7	21
1	1554	4	34	22	23	25099	27	25	14	18798	11	7	8	12923	27	11	2	14519	8	0	0	6255	17	6	1	9870	15	4	6	20009	24	19	5	23034	22	19	15	18353	31	23	13	22194	19	9	10	21138	15	11	4
1	1555	3	98	100	24854	11	88	73	18584	12	31	45	12827	6	31	56	14406	6	18	18	6205	1	26	37	9782	5	22	108	19877	10	71	73	22835	8	60	84	18111	11	88	77	21996	9	63	85	20957	10	37	54	14001
1	1556	2	8	25125	28	71	1	18725	17	57	2	12960	13	18	1	14518	12	15	1	6267	3	12	1	9891	12	16	5	19829	12	17	1	22889	26	52	5	18446	31	30	1	22205	29	58	3	21243	17	39	0	14212	12
1	1557	1	25166	8	52	115	18760	9	37	51	12983	4	14	49	14512	2	14	62	6281	1	2	20	9889	5	8	41	19842	7	15	70	22925	7	21	100	18471	14	26	74	22259	6	31	90	21296	11	30	61	14247	4	14
1	1558	2	75	25234	38	22	60	18673	98	15	13	13000	19	4	17	14534	24	5	10	6278	9	2	15	9900	20	2	18	19886	17	7	44	22959	22	22	40	18500	25	12	54	22299	29	24	37	21335	30	9	26	14255	15
1	1559	3	31	72	25092	10	22	123	18550	2	10	59	12839	1	13	53	14382	3	2	17	6214	5	8	33	9815	5	7	74	19623	4	20	114	22725	9	24	81	18337	5	22	82	22150	4	17	69	21183	4	12	53	14137
1	1560	3	74	75	25040	17	49	96	18582	11	11	50	12845	4	14	45	14379	4	6	15	6216	3	14	31	9828	5	17	53	19632	8	43	92	22740	10	36	90	18290	6	51	70	22143	13	41	63	21191	8	30	46	14120
1	1561	3	23	125	24742	13	13	86	18368	10	6	64	12688	1	5	65	14192	9	2	34	6152	3	6	56	9726	3	8	90	19342	6	16	93	22473	14	13	98	18145	8	14	107	21922	17	9	107	20974	9	6	74	13972
1	1562	4	34	33	11	24921	24	26	46	18388	9	12	3	12788	8	17	8	14288	6	4	7	6192	11	11	14	9799	20	12	10	19475	21	15	12	22636	15	21	4	18275	32	25	10	22092	21	15	6	21151	18	12	2
1	1563	3	24	79	24789	7	13	59	18425	6	10	48	12718	0	5	36	14232	5	4	16	6168	2	7	42	9768	4	11	60	19384	5	14	73	22505	10	9	63	18157	9	24	89	21969	8	19	76	21021	5	7	37	14003
1	1564	4	32	24	2	23679	37	18	2	17566	17	5	4	12072	14	12	5	13535	7	1	1	5829	11	4	2	9338	20	8	4	18248	23	14	5	21359	23	21	7	17522	28	9	6	21152	21	8	5	20278	13	8	2
1	1565	3	14	68	23195	17	6	50	17271	15	7	36	11769	7	6	61	13192	3	4	19	5694	1	5	35	9129	4	2	62	17999	5	11	85	20934	12	10	66	17013	16	14	74	20730	16	9	96	19791	14	9	42	13049
1	1566	3	44	114	23150	4	36	73	17236	5	13	67	11750	3	11	62	13182	4	2	27	5689	2	13	39	9132	2	6	90	17959	8	23	97	20940	7	35	72	17000	11	25	81	20739	5	28	96	19792	9	17	60	13035
1	1567	2	3	23293	22	18	3	17344	14	11	0	11831	4	3	2	13271	8	2	3	5728	3	1	8	9181	5	3	6	18065	9	3	4	21063	15	9	2	17118	16	8	3	20839	10	13	3	19938	7	12	6	13110	5
1	1568	2	27	23537	22	16	25	17545	11	9	5	12006	6	1	4	13450	13	4	3	5825	4	2	5	9331	8	4	7	18208	8	7	15	21247	29	5	24	17392	9	12	18	21143	16	11	18	20229	12	8	11	13310	7
1	1569	3	17	55	23452	22	8	35	17499	19	2	20	12046	5	4	22	13494	3	1	15	5830	2	6	22	9331	5	6	41	18218	6	8	58	21216	15	10	53	17345	16	9	53	21143	12	9	54	20205	10	5	37	13322
1	1570	3	22	83	23269	10	28	57	17353	9	4	38	11972	2	8	46	13389	2	2	16	5781	1	8	31	9281	5	12	53	18060	1	10	78	21055	7	25	58	17234	10	15	77	20996	8	21	70	20068	6	8	49	13261
1	1571	4	39	9	17	23383	31	8	9	17468	26	3	2	12042	16	7	4	13472	3	0	2	5830	15	3	3	9356	28	10	6	18125	33	4	7	21158	24	9	13	17397	20	7	6	21152	31	7	8	20203	19	4	7
1	1572	2	25	22966	58	5	20	17191	43	2	5	11825	45	3	6	13257	40	1	2	5690	49	0	9	9198	26	2	8	17754	54	1	12	20786	76	2	23	17091	81	4	21	20800	51	1	20	19892	43	2	10	13128	27
1	1573	2	21	23161	24	13	22	17293	12	13	5	11942	9	4	7	13362	3	3	1	5764	2	2	9	9256	2	5	11	17884	12	8	11	20942	17	11	39	17219	13	14	14	20968	16	10	16	20033	12	12	13	13195	8
1	1574	3	14	23	22996	6	6	23	17139	13	0	26	11834	0	2	12	13233	6	1	6	5689	3	3	14	9184	3	1	25	17713	2	4	41	20745	1	8	41	17037	15	11	34	20827	6	7	30	19872	2	3	30	13087
1	1575	3	15	37	22894	13	13	42	17051	10	4	25	11784	3	4	21	13187	2	0	3	5658	0	8	21	9142	2	7	32	17633	2	5	62	20666	5	13	40	16978	25	14	48	20737	11	9	30	19812	6	9	23	13034
1	1576	3	9	13	22816	11	6	19	16996	5	1	17	11730	1	1	14	13142	1	0	9	5628	1	5	9	9111	1	1	17	17545	3	6	42	20584	4	5	42	16921	6	11	29	20683	4	3	26	19735	7	1	23	12978
1	1577	3	6	179	22611	15	6	103	17048	12	3	93	11597	9	1	98	13110	6	3	42	5603	4	2	70	9091	4	4	169	17340	4	4	130	20433	10	25	134	16784	29	7	138	20468	18	7	152	19488	7	1	96	12868
1	1578	2	10	22558	29	3	7	16953	11	5	3	11553	7	2	2	13007	13	3	0	5576	4	0	5	9087	15	0	4	17206	10	2	7	20292	10	3	27	16806	10	5	10	20466	21	9	4	19486	19	3	12	12792	10
1	1579	4	12	7	10	22609	9	6	20	17006	21	4	3	11559	17	2	7	13034	2	1	0	5589	8	2	2	9116	21	5	5	17222	18	5	3	20327	9	4	43	16825	31	4	11	20509	20	4	5	19539	13	5	12
1	1580	1	22079	7	12	78	16578	4	22	44	11286	3	5	42	12692	4	5	45	5443	3	5	13	8929	1	9	32	16783	2	7	36	19815	3	10	71	16431	35	9	66	20102	5	12	73	19094	6	11	55	12529	5	7
1	1581	2	4	22255	27	5	5	16711	21	5	0	11388	12	0	4	12790	14	4	2	5495	1	1	3	9001	3	6	5	16882	23	7	2	19959	24	2	4	16600	19	4	2	20270	21	10	2	19281	14	3	8	12631	10
1	1582	3	33	95	21994	6	27	56	16543	12	9	44	11260	3	10	58	12643	2	9	15	5438	1	13	25	8916	1	12	87	16679	2	23	76	19717	6	28	55	16448	4	25	74	20030	3	20	84	19061	3	10	49	12511
1	1583	4	21	13	4	22033	23	9	6	16503	6	3	1	11196	16	4	3	12596	7	10	0	5424	6	2	2	8918	11	6	5	16572	17	7	6	19669	24	18	2	16439	18	12	4	20092	15	8	3	19056	13	3	2
1	1584	3	25	27	22008	1	20	27	16478	2	11	32	11163	2	6	28	12579	3	12	15	5408	0	7	19	8899	1	13	27	16548	2	11	55	19611	6	21	52	16388	2	16	53	20048	2	14	37	19019	6	6	27	12451
1	1585	3	6	20	21706	11	5	16	16241	11	6	19	10980	1	8	16	12390	4	2	16	5319	2	2	9	8788	7	6	12	16260	3	13	32	19348	8	8	24	16224	9	6	26	19795	4	15	18	18772	5	2	21	12311
1	1586	1	21844	5	5	12	16324	8	17	13	11032	2	2	20	12456	4	3	16	5352	1	0	10	8837	0	2	10	16318	1	6	21	19457	3	2	23	16337	7	6	26	19895	5	4	20	18877	5	4	23	12375	8	3
1	1587	3	12	19	21865	8	5	43	16369	5	3	15	11059	4	4	11	12464	6	1	4	5384	0	4	5	8850	5	5	26	16383	3	6	31	19492	6	6	31	16337	4	6	30	19950	3	8	28	18875	3	1	14	12373
1	1588	3	15	33	21955	8	11	15	16473	6	4	20	11111	3	5	16	12513	4	4	9	5420	2	10	17	8869	2	6	18	16446	5	11	33	19596	2	11	41	16398	5	8	39	20052	4	8	30	18948	6	8	22	12433
1	1589	1	21945	9	7	30	16472	5	3	14	11107	0	3	19	12498	5	3	20	5420	1	1	7	8879	1	3	9	16437	2	7	15	19570	2	6	34	16405	5	6	28	20053	4	3	34	18962	3	5	13	12437	4	2
1	1590	1	21630	6	10	64	16142	32	4	39	10915	4	2	31	12250	4	3	37	5305	1	3	19	8720	5	2	25	16055	2	5	65	19202	4	7	76	16144	3	10	68	19713	2	6	63	18626	2	3	46	12217	1	5
1	1591	1	21667	3	5	22	16185	2	2	15	10918	1	4	14	12266	2	1	24	5312	1	3	12	8730	3	1	8	16101	2	3	10	19233	2	3	28	16185	5	3	14	19732	6	10	24	18630	2	2	18	12249	1	1
1	1592	3	6	12	21505	9	4	8	16077	5	1	9	10849	2	3	11	12179	4	5	3	5286	0	0	4	8698	1	5	4	15996	1	1	16	19115	4	5	14	16047	5	5	14	19590	6	3	8	18476	5	0	9	12142
1	1593	1	21521	8	7	44	16084	1	9	20	10858	1	4	24	12199	2	7	27	5291	2	2	10	8692	4	3	19	16006	5	5	27	19101	6	3	48	16076	6	3	47	19599	4	10	56	18518	2	5	31	12126	5	4
1	1594	1	21478	13	20	39	16048	10	12	27	10842	3	3	24	12181	6	6	33	5288	0	0	13	8678	1	6	23	15987	3	7	30	19050	8	11	62	16031	4	12	62	19559	9	12	52	18455	7	7	48	12103	7	7
1	1595	4	30	13	11	21425	19	7	9	16032	15	1	4	10828	20	5	10	12144	3	2	1	5286	10	3	4	8673	17	6	3	15976	31	8	10	19050	20	6	6	16037	24	7	12	19530	30	10	4	18422	18	3	5
1	1596	2	10	21435	35	15	9	16035	34	8	4	10824	12	2	4	12148	26	4	0	5282	5	1	0	8670	12	3	1	15953	29	3	3	19056	28	5	13	15995	25	8	4	19519	34	8	6	18416	34	9	1	12059	21
1	1597	1	21325	5	13	118	15975	8	7	60	10744	2	10	58	12087	2	9	55	5248	1	1	19	8625	5	5	35	15857	5	9	90	18996	3	11	67	15905	6	16	69	19381	6	19	84	18309	2	12	83	11996	1	10
1	1598	4	16	9	8	21564	22	7	3	16118	8	3	1	10878	11	4	6	12213	2	4	2	5295	9	3	5	8706	5	5	2	16059	22	5	9	19178	22	4	4	16055	9	10	6	19601	17	5	4	18481	6	4	7
1	1599	3	13	33	21451	1	12	18	16036	1	2	23	10820	1	5	26	12141	1	3	10	5259	11	4	18	8678	9	5	30	15938	1	4	38	19091	2	10	36	15954	3	8	35	19487	4	16	23	18376	3	11	25	11996
1	1600	1	21819	10	7	71	16290	2	5	58	10995	0	8	45	12285	3	2	56	5331	0	8	38	8779	3	6	60	16222	6	4	74	19400	8	10	93	16209	3	3	66	19808	7	13	105	18630	2	5	88	12149	5	4
1	1601	4	10	6	12	21955	14	5	6	16363	8	1	1	11049	12	7	4	12341	6	2	4	5376	6	0	4	8859	16	6	4	16307	15	5	11	19533	25	4	7	16281	20	6	8	19932	13	4	7	18731	11	0	5
1	1602	3	13	58	22284	5	7	34	16622	5	4	33	11223	2	2	43	12563	0	17	13	5471	6	21	29	8932	5	2	37	16581	2	4	59	19858	10	8	47	16475	5	13	52	20188	6	9	53	18971	5	6	37	12362
1	1603	3	6	61	22381	15	6	44	16700	13	3	29	11276	3	1	29	12637	1	23	16	5489	5	24	30	8969	6	5	50	16635	2	5	67	19946	8	5	45	16539	8	2	56	20286	14	3	48	19057	7	16	30	12423
1	1604	1	22428	8	26	77	16798	8	11	30	11312	6	7	30	12685	4	4	39	5535	0	4	18	9030	5	2	28	16699	3	7	53	20018	14	15	65	16603	6	10	43	20348	11	20	53	19109	10	7	69	12482	6	6
1	1605	2	15	22611	23	6	8	16908	16	4	4	11392	14	0	3	12789	6	5	0	5580	4	1	4	9083	12	0	3	16835	14	1	4	20147	17	3	6	16697	19	3	3	20531	10	1	7	19279	12	3	4	12559	6
1	1606	3	7	97	22658	4	5	55	16968	4	4	47	11409	5	6	52	12815	1	1	16	5595	2	3	29	9109	0	3	52	16882	5	12	78	20203	1	11	87	16704	6	6	74	20584	2	6	78	19311	3	7	48	12569
1	1607	1	22880	8	18	26	17142	7	9	18	11566	2	2	17	13004	3	10	14	5663	1	2	11	9208	2	9	13	17133	3	4	31	20429	9	13	28	16920	3	20	36	20795	8	14	39	19551	5	9	19	12723	1	1
1	1608	2	1	22972	40	8	0	17201	27	6	1	11611	8	4	5	13047	17	3	1	5681	2	4	3	9232	13	2	2	17197	16	3	1	20496	32	8	1	16970	14	7	8	20873	29	5	7	19596	24	2	11	12743	20
1	1609	1	22753	11	42	81	17019	9	25	69	11492	7	11	40	12934	8	16	46	5640	1	5	18	9107	4	15	38	17032	9	9	69	20286	14	29	72	16759	3	22	58	20671	7	27	65	19402	7	23	49	12632	5	10
1	1610	2	9	22741	39	16	8	17027	29	7	4	11449	23	6	3	12936	21	7	0	5647	7	2	4	9105	13	5	4	17038	34	3	16	20276	38	7	4	16710	29	6	10	20657	28	7	3	19342	42	7	5	12558	31
1	1611	2	27	22970	54	6	17	17189	42	2	7	11599	14	3	6	13093	18	3	6	5689	12	2	5	9188	22	5	5	17256	19	3	14	20509	45	4	14	16859	35	11	20	20850	52	5	12	19533	42	5	12	12685	29
1	1612	2	3	23591	36	29	7	17703	25	16	4	12004	12	13	3	13498	16	9	3	5897	9	5	2	9481	20	7	0	17900	11	6	3	21184	21	18	5	17275	22	16	5	21463	31	20	3	20121	25	14	3	13071	18
1	1613	3	22	125	23483	2	15	60	17672	10	9	50	11984	1	9	62	13454	1	3	23	5886	3	6	56	9449	2	10	90	17827	4	13	116	21100	7	14	101	17210	2	24	96	21396	7	12	98	20030	4	11	75	13031
1	1614	2	13	23984	23	28	14	18111	15	18	5	12278	31	6	8	13783	15	6	2	6037	8	4	8	9712	9	6	6	18322	8	5	9	21625	14	19	15	17627	24	17	11	21925	21	20	9	20476	9	13	11	13360	38
1	1615	3	22	104	23700	13	17	56	17914	17	6	46	12133	9	8	45	13672	6	2	24	5964	6	4	39	9603	7	5	87	18044	5	14	111	21342	7	20	80	17427	12	11	86	21686	12	12	92	20193	16	38	59	13197
1	1616	1	23661	21	32	42	17858	19	23	38	12108	3	9	32	13635	8	15	23	5956	6	5	10	9583	1	16	22	18025	10	8	28	21286	7	20	55	17375	13	31	58	21620	19	22	38	20182	5	18	32	13182	6	18
1	1617	1	24657	11	46	38	18686	10	28	32	12822	4	10	26	14422	3	15	35	6336	4	12	15	10087	5	22	19	19162	6	13	24	22392	6	23	42	18131	15	33	48	22544	9	31	45	21059	11	27	37	13885	5	18
1	1618	3	25	62	24641	24	19	43	18673	17	7	22	12813	13	3	25	14437	10	4	11	6345	7	7	20	10092	11	10	45	19138	9	14	48	22373	15	17	53	18135	24	15	43	22546	20	20	50	21044	17	13	40	13873
1	1619	3	21	88	24902	26	14	50	18891	19	3	52	12972	3	3	50	14601	12	0	25	6422	5	7	31	10212	5	8	60	19442	6	11	100	22681	12	11	80	18297	14	19	82	22777	13	19	87	21253	19	9	57	14022
1	1620	1	24778	49	41	96	18779	45	37	59	12946	11	15	30	14563	10	17	40	6411	5	7	24	10183	11	14	39	19416	11	13	55	22624	28	28	83	18232	36	32	60	22677	34	38	82	21202	22	31	66	13972	14	16
1	1621	2	28	24738	81	12	32	18751	71	19	8	12930	27	2	7	14546	26	3	3	6417	7	4	12	10177	28	8	9	19405	38	6	22	22605	72	9	27	18213	57	8	29	22648	69	12	20	21171	54	9	9	13962	38
1	1622	2	19	25009	36	9	12	18977	26	8	4	13055	20	2	6	14656	13	4	5	6465	11	1	5	10296	6	4	4	19622	20	2	7	22898	34	5	10	18383	27	6	12	22898	28	6	12	21368	26	5	5	14059	18
1	1623	1	24370	28	31	79	18406	20	32	65	12640	5	10	41	14159	9	7	43	6285	1	5	16	9958	4	11	28	18996	8	11	78	22214	14	25	94	17790	22	20	78	22256	15	25	94	20733	10	20	86	13583	5	17
1	1624	4	36	15	34	24349	35	12	27	18379	11	9	10	12621	14	7	10	14130	7	1	2	6269	19	9	7	9946	29	6	15	18944	24	7	17	22219	31	8	22	17801	35	10	30	22239	26	12	16	20709	16	8	12
1	1625	4	93	26	37	24470	79	17	28	18477	34	7	10	12729	46	5	8	14240	14	6	6	6341	22	13	11	10007	38	7	6	19126	83	18	18	22384	63	14	23	17897	80	16	20	22369	60	14	17	20861	38	9	12
1	1626	4	92	32	61	24142	73	27	45	18243	27	5	24	12620	36	8	22	14096	21	8	6	6280	30	10	19	9893	37	7	23	18922	67	20	32	22150	61	20	40	17683	65	23	49	22105	63	13	46	20602	31	15	18
1	1627	2	61	24460	56	12	63	18504	30	8	13	12761	23	4	16	14275	25	2	6	6360	8	6	14	10034	14	1	15	19156	27	3	50	22375	37	7	37	17933	36	6	55	22397	32	9	32	20894	39	12	26	13716	22
1	1628	3	64	29	25085	11	69	36	18965	7	21	19	13052	3	19	16	14584	4	6	12	6494	2	22	6	10266	3	16	14	19631	3	48	50	22925	12	50	37	18291	11	52	54	22864	11	37	29	21377	9	27	20	13965
1	1629	3	16	28	23386	9	19	27	17752	7	8	14	11982	2	3	19	13338	1	1	7	5887	3	4	11	9480	3	1	21	18020	3	7	42	21467	11	9	35	16936	6	10	36	21411	4	9	18	19816	2	7	31	12802
1	1630	1	23187	15	30	60	17640	20	21	44	11898	10	13	41	13219	8	13	33	5845	4	1	13	9382	6	11	28	17919	11	11	49	21377	13	15	52	16800	14	22	44	21259	14	17	73	19640	6	12	60	12722	7	12
1	1631	4	16	15	37	22795	16	14	41	17347	7	7	17	11701	16	8	7	12951	8	4	6	5717	7	5	17	9246	12	6	19	17540	19	8	29	20987	11	7	27	16554	20	11	21	20957	11	14	15	19327	8	7	18
1	1632	3	49	136	22369	18	58	52	17112	10	13	55	11535	6	21	51	12759	9	7	28	5649	1	17	48	9114	6	16	88	17290	9	31	96	20657	16	29	92	16289	12	35	82	20640	12	31	98	18961	15	22	40	12303
1	1633	2	15	23321	23	22	7	17897	18	20	3	12064	7	5	4	13311	13	4	1	5899	7	5	6	9527	11	7	3	18047	19	5	6	21558	24	8	6	16936	97	11	7	21515	18	17	7	19746	16	14	1	12804	12
1	1634	1	22756	13	33	76	17469	4	36	50	11716	3	18	38	12915	9	10	28	5737	4	6	11	9281	5	12	19	17485	6	17	55	21027	9	27	66	16577	12	25	38	21019	9	30	71	19216	9	19	63	12476	4	13
1	1635	2	6	22919	28	23	5	17563	22	38	2	11793	20	10	3	12987	19	5	0	5774	2	3	2	9336	9	9	3	17605	23	10	5	21152	35	22	7	16678	24	20	5	21175	31	24	5	19351	18	22	4	12555	13
1	1636	1	22619	7	37	109	17360	5	48	71	11671	7	26	50	12855	2	11	47	5705	2	7	22	9207	9	15	42	17399	13	20	68	20916	8	34	87	16461	7	29	80	20958	3	33	82	19127	5	32	72	12410	2	22
1	1637	1	22010	68	20	137	16908	83	24	88	11439	28	14	49	12561	21	8	56	5597	11	6	22	9007	30	6	37	16997	34	10	64	20352	58	19	112	16113	46	19	77	20467	49	17	100	18692	41	11	86	12109	33	14
1	1638	2	54	23148	62	5	38	17920	60	8	19	12143	26	1	12	13297	28	2	6	5927	13	0	13	9574	53	2	10	18128	30	8	27	21436	139	8	25	16937	65	6	40	21553	58	8	32	19669	45	4	22	12815	37
1	1639	2	14	23107	25	21	12	17860	38	19	4	12094	20	5	10	13220	15	15	1	5901	11	2	4	9568	19	4	7	18067	25	11	11	21465	34	11	10	16879	26	17	10	21480	23	13	10	19596	21	14	9	12740	15
1	1640	1	22917	4	36	101	17717	7	40	70	12034	2	15	41	13122	2	22	45	5855	1	13	28	9502	0	16	38	17932	5	14	89	21315	4	37	86	16740	8	33	81	21310	6	38	98	19470	5	25	79	12674	0	22
1	1641	4	38	11	14	22429	28	3	15	17400	20	4	11	11734	24	9	2	12798	4	11	3	5718	11	7	7	9293	27	10	7	17510	32	13	6	20921	21	19	9	16464	33	12	12	20917	21	11	13	19093	17	8	3
1	1642	3	56	89	21680	22	42	83	16786	11	19	55	11315	5	18	65	12355	10	8	31	5525	2	14	45	8934	6	9	104	16855	9	39	127	20071	16	40	95	15823	13	40	106	20229	11	39	67	18487	10	16	61	11934
1	1643	3	17	59	22639	18	14	56	17518	15	4	57	11805	7	7	44	12930	7	3	10	5782	1	7	43	9355	8	10	77	17653	8	19	119	20921	13	15	73	16485	18	17	73	21068	19	14	51	19235	9	9	38	12405
1	1644	1	22497	22	12	34	17410	18	10	36	11736	5	1	21	12814	5	7	19	5725	1	4	11	9289	10	4	12	17538	3	9	21	20853	11	7	32	16386	13	11	34	20944	13	11	39	19104	10	9	27	12314	3	4
1	1645	3	17	32	22568	5	8	25	17446	6	4	15	11766	4	5	17	12840	8	3	10	5734	2	8	16	9311	2	5	18	17563	4	6	29	20911	7	11	27	16436	5	12	36	21002	2	12	27	19160	7	5	21	12340
1	1646	4	22	13	8	23124	12	13	10	17878	8	3	3	12067	4	6	4	13162	2	1	3	5818	8	11	2	9491	8	5	5	17978	21	5	10	21438	13	7	3	16826	10	7	7	21549	12	9	7	19594	9	7	2
1	1647	1	22213	26	38	205	17116	22	50	139	11567	10	15	64	12631	3	18	80	5622	2	9	34	9073	6	22	77	17218	10	24	166	20410	8	36	199	16166	13	36	135	20713	21	43	125	18855	14	34	129	12027	11	23
1	1648	1	22629	8	13	101	17487	9	9	78	11703	11	8	51	12873	6	4	47	5712	7	3	18	9241	6	9	36	17518	4	7	73	20738	9	13	113	16452	19	17	79	21014	10	6	85	19133	13	14	76	12211	11	7
1	1649	3	9	57	22750	6	4	47	17558	5	6	31	11758	3	6	22	12926	1	0	10	5743	0	5	23	9287	2	7	35	17596	2	6	66	20833	4	11	67	16529	5	8	59	21098	5	5	45	19246	1	4	30	12274
1	1650	1	22759	5	17	53	17560	8	8	50	11751	6	5	49	12903	7	7	48	5736	8	3	17	9279	13	6	36	17600	0	4	53	20811	5	14	104	16522	10	11	86	21107	11	11	82	19242	7	12	66	12279	8	2
1	1651	4	24	9	18	22722	12	13	15	17545	9	4	3	11733	8	1	10	12910	3	11	2	5732	8	9	5	9292	10	4	1	17582	11	7	17	20822	19	6	12	16518	14	11	18	21116	15	6	14	19239	5	8	8
1	1652	3	41	33	21825	15	34	38	16837	15	15	29	11231	5	13	25	12396	8	6	12	5516	2	13	24	8917	7	7	25	16864	6	26	58	19899	15	35	38	15823	13	31	48	20294	14	29	39	18440	15	13	22	11721
1	1653	3	8	27	21991	44	16	40	16950	27	4	21	11318	15	8	28	12469	11	12	14	5536	4	7	10	8995	11	3	38	16978	13	7	48	20050	19	10	50	15921	30	18	32	20424	36	11	31	18589	28	4	17	11819
1	1654	1	22056	5	21	59	17061	10	17	38	11417	2	5	33	12587	6	2	30	5614	1	1	9	9056	8	5	30	17189	2	3	39	20209	10	9	58	16034	13	5	43	20558	11	7	74	18723	10	7	48	11934	6	6
1	1655	2	19	21706	41	13	8	16841	30	15	6	11246	13	7	6	12407	15	2	4	5522	8	2	4	8946	16	6	4	16924	20	8	7	19881	29	8	10	15773	28	7	16	20265	48	6	12	18426	25	8	7	11738	17
1	1656	2	53	21445	15	12	43	16673	17	6	15	11048	7	3	15	12203	16	5	2	5427	5	0	18	8815	6	1	11	16779	16	3	24	19744	16	12	29	15524	17	2	32	20081	29	9	30	18174	18	7	18	11538	12
1	1657	3	9	74	21321	33	1	45	16607	24	2	29	10988	9	3	27	12155	11	0	13	5402	2	2	27	8780	6	5	62	16687	7	3	78	19624	13	3	66	15396	18	4	76	19971	16	2	54	18057	16	3	37	11442
1	1658	1	21435	6	21	76	16640	7	16	66	11037	2	8	40	12220	4	9	45	5440	5	2	21	8828	3	10	27	16796	4	9	70	19711	8	14	77	15513	17	16	56	20031	13	15	76	18153	6	13	62	11527	5	8
1	1659	4	28	40	12	21623	25	32	14	16758	12	11	2	11148	16	8	6	12344	4	10	3	5497	8	16	7	8906	18	8	3	16978	21	18	17	19910	22	27	7	15678	23	25	12	20220	20	15	9	18327	14	14	5
1	1660	3	27	63	22160	4	13	34	17167	8	7	32	11456	9	13	37	12676	7	3	16	5613	5	2	32	9120	2	8	62	17403	3	10	66	20398	4	14	57	16015	5	19	69	20695	6	13	55	18717	7	7	41	11931
1	1661	1	22435	7	18	97	17336	10	17	67	11633	5	6	39	12911	1	9	32	5675	2	4	22	9237	4	8	29	17704	6	4	62	20622	9	13	96	16219	4	18	59	20960	4	10	61	18966	5	17	60	12119	2	6
1	1662	4	17	8	24	22448	15	7	17	17375	6	2	4	11642	12	2	7	12899	5	0	1	5685	8	1	11	9248	16	2	3	17723	13	10	9	20675	16	13	17	16242	30	6	15	20954	18	4	11	18985	10	2	4
1	1663	3	20	107	22294	12	12	57	17301	10	19	40	11571	5	14	56	12803	8	4	15	5660	2	7	44	9190	4	20	93	17597	4	16	86	20545	4	10	72	16153	7	16	85	20833	9	16	67	18877	6	8	61	12058
1	1664	2	8	22371	32	10	4	17332	28	7	6	11608	16	2	2	12834	20	8	0	5677	4	1	3	9209	19	6	1	17671	30	4	4	20576	38	5	5	16201	22	7	6	20866	31	6	0	18907	23	3	4	12112	12
1	1665	2	6	22440	25	8	5	17378	25	10	11	11666	3	1	1	12890	13	1	1	5682	7	2	4	9246	8	7	1	17742	13	3	6	20642	19	3	3	16259	14	14	2	20953	21	10	3	18951	15	8	1	12178	11
1	1666	3	7	48	22311	6	6	48	17277	4	4	29	11602	0	5	18	12829	5	3	7	5664	0	3	23	9198	4	2	46	17641	2	5	54	20487	3	5	43	16164	7	9	53	20827	1	4	42	18836	7	1	32	12105
1	1667	3	10	57	22460	3	9	53	17373	8	2	33	11698	1	8	34	12922	1	1	17	5703	0	0	23	9286	6	4	33	17794	0	16	58	20629	5	5	62	16278	5	10	81	20949	11	12	67	18961	2	4	40	12201
1	1668	4	21	6	17	22427	18	7	10	17316	11	2	3	11576	8	3	1	12817	5	3	0	5650	13	4	8	9211	13	4	5	17648	20	7	10	20526	14	2	13	16224	24	3	11	20899	13	6	6	18869	11	3	2
1	1669	1	21895	5	7	82	16915	11	7	56	11261	3	10	43	12492	1	14	27	5526	6	6	14	8972	5	12	34	17194	3	2	59	19971	9	10	78	15834	5	13	58	20396	7	15	71	18388	11	17	52	11802	3	13
1	1670	2	12	22036	31	6	11	17002	17	9	2	11353	7	1	6	12546	25	4	1	5578	4	2	7	9046	17	1	6	17291	15	1	4	20088	16	8	9	15976	24	2	8	20553	30	5	4	18524	22	4	6	11875	16
1	1671	2	15	21980	17	9	11	16936	16	6	5	11285	11	7	3	12509	7	3	4	5545	3	8	1	9019	7	3	4	17208	14	10	5	20030	18	4	7	15899	18	5	7	20452	27	7	4	18436	16	6	2	11845	7
1	1672	2	9	22226	17	11	10	17139	16	14	1	11490	8	2	5	12715	5	7	0	5646	3	2	5	9131	4	4	2	17480	11	6	3	20290	17	4	5	16154	6	6	13	20699	23	12	5	18715	13	5	8	12032	5
1	1673	3	2	24	22076	12	8	26	17055	10	1	34	11381	2	4	27	12624	5	8	11	5604	1	1	17	9080	4	0	37	17346	2	3	55	20139	3	9	42	16028	4	4	52	20548	12	5	40	18578	6	1	31	11943
1	1674	3	15	26	21930	5	14	29	16957	8	2	15	11329	2	7	14	12571	5	2	11	5589	2	5	8	9046	0	4	11	17284	2	5	32	20051	3	14	36	15950	4	15	45	20426	3	10	21	18479	6	9	17	11885
1	1675	3	18	28	22005	12	10	29	17020	13	4	25	11386	2	7	18	12639	4	3	12	5610	3	4	18	9067	13	8	26	17316	4	11	44	20117	8	14	46	16004	12	10	36	20527	14	8	34	18564	13	9	29	11937
1	1676	1	22035	13	17	21	17058	13	14	11	11412	3	3	12	12669	5	3	10	5623	4	6	3	9091	6	6	9	17349	4	1	14	20164	7	4	18	16052	10	10	24	20574	8	9	18	18616	11	5	15	11969	7	8
1	1677	1	22427	16	5	19	17249	14	10	14	11854	3	1	13	13017	6	10	19	5804	7	1	7	9281	11	8	15	17897	2	4	25	20557	10	2	24	16615	22	12	29	21012	21	8	40	19238	12	12	22	12402	6	4
1	1678	2	2	22406	32	10	6	17239	25	8	1	11843	8	4	5	13006	21	5	2	5792	6	9	0	9272	11	11	2	17878	17	3	3	20546	15	6	1	16640	30	6	7	21050	23	9	8	19244	23	10	1	12410	15
1	1679	1	22390	10	27	42	17200	3	15	32	11837	4	8	33	13030	8	7	21	5796	8	5	21	9260	4	11	32	17887	4	7	44	20549	3	8	39	16632	9	15	43	21031	2	16	54	19234	9	13	44	12410	7	9
1	1680	3	4	22	22524	10	2	14	17291	7	0	11	11917	3	2	14	13113	9	2	8	5845	13	0	9	9324	11	3	14	17990	1	5	29	20626	6	3	36	16732	10	5	33	21142	5	4	28	19359	5	3	21	12484
1	1681	3	21	5	22489	12	15	10	17245	8	9	13	11877	6	4	8	13088	4	7	4	5840	4	7	3	9317	10	4	11	17947	2	18	7	20615	4	19	13	16742	11	22	17	21124	12	7	9	19316	12	7	9	12466
1	1682	3	9	5	22703	6	1	7	17413	9	3	0	12024	2	0	8	13233	4	3	9	5915	3	2	10	9408	9	3	1	18150	3	2	6	20819	3	3	12	16928	4	5	15	21340	3	2	13	19522	5	2	8	12613
1	1683	3	6	47	22495	8	3	46	17256	3	2	17	11911	4	8	15	13121	5	1	12	5871	1	2	32	9350	4	5	13	18002	4	3	31	20671	2	5	34	16808	7	6	37	21123	12	3	32	19375	3	1	17	12525
1	1684	3	9	4	22609	9	5	8	17331	8	6	5	11952	3	5	8	13173	2	1	5	5906	2	5	24	9402	14	5	5	18058	0	2	6	20765	7	3	10	16886	9	5	5	21227	9	3	11	19461	4	4	6	12570
1	1685	1	22556	46	10	15	17282	50	14	18	11931	17	7	15	13162	18	3	7	5888	7	8	10	9380	16	4	43	18049	7	5	13	20728	25	6	23	16830	39	7	13	21148	34	14	22	19427	25	8	20	12540	15	5
1	1686	1	22437	2	43	27	17192	6	48	18	11868	3	20	22	13095	4	20	11	5875	1	7	4	9358	33	16	12	17988	2	12	13	20649	2	24	34	16733	6	34	35	21046	7	38	38	19342	3	25	26	12477	5	13
1	1687	4	18	10	10	22397	17	6	9	17173	9	3	4	11854	15	5	5	13048	8	11	1	5843	16	5	3	9364	14	10	5	17886	15	9	5	20608	21	12	9	16720	15	16	7	21002	11	6	10	19308	12	7	6
1	1688	3	16	80	22175	9	23	44	17026	3	10	32	11721	9	9	49	12924	2	3	17	5787	3	10	35	9278	2	10	62	17744	3	12	64	20416	10	20	71	16526	9	15	65	20784	3	13	77	19094	8	11	34	12323
1	1689	2	4	22386	17	8	4	17186	17	3	1	11823	6	3	2	13038	13	2	2	5825	3	2	2	9359	9	1	4	17899	19	2	2	20587	28	6	0	16669	33	5	5	20957	16	6	1	19308	15	3	1	12438	16
1	1690	1	22342	9	33	43	17148	7	22	40	11806	3	10	29	13009	2	17	33	5813	0	9	13	9350	4	8	24	17883	3	11	49	20552	10	15	57	16608	11	31	40	20915	10	28	47	19272	5	16	49	12419	4	15
1	1691	2	18	22845	27	6	17	17534	24	3	7	12068	6	4	6	13291	19	5	2	5933	7	3	6	9563	14	1	6	18260	26	3	11	21007	24	7	16	16925	26	2	12	21418	38	9	10	19685	25	4	8	12713	8
1	1692	2	5	22926	26	10	5	17599	30	4	3	12096	10	4	2	13306	24	5	1	5955	7	2	2	9595	7	3	2	18305	14	2	2	21082	19	5	4	16966	25	8	4	21512	23	6	5	19747	19	6	1	12742	15
1	1693	1	23356	8	26	98	17890	8	21	73	12263	2	9	53	13472	6	11	55	6048	1	14	19	9706	6	8	48	18598	2	7	84	21431	3	16	107	17132	4	22	87	21871	7	27	97	20012	6	15	101	12906	9	20
1	1694	4	32	26	20	23709	24	19	21	18137	17	7	6	12463	21	10	12	13692	7	2	5	6139	31	7	8	9853	24	6	6	18897	20	14	17	21729	26	22	23	17407	34	16	10	22226	22	11	9	20340	20	17	11
1	1695	3	24	83	23660	14	18	65	18124	11	7	55	12430	5	7	36	13692	3	6	18	6131	2	6	37	9856	3	11	72	18830	6	15	91	21674	10	16	86	17377	10	17	89	22177	6	13	83	20298	3	18	54	13120
1	1696	4	40	18	26	23986	37	19	19	18325	17	6	6	12617	16	22	8	13912	12	5	18	6238	13	7	7	10018	27	8	6	19041	34	19	17	21955	32	21	20	17749	60	20	14	22492	41	13	10	20660	20	47	23
1	1697	3	38	193	23759	20	20	110	18208	11	19	72	12519	8	13	79	13827	8	9	67	6199	1	12	68	9943	6	28	131	18875	6	38	172	21750	14	28	119	17637	18	35	137	22365	6	29	134	20498	13	65	81	13320
1	1698	2	19	24104	44	7	9	18456	32	7	7	12693	11	6	8	14006	21	5	2	6271	36	1	7	10102	16	2	3	19192	16	4	5	22094	38	7	6	17902	34	6	19	22628	46	5	12	20782	31	11	17	13496	60
1	1699	2	14	24133	23	5	14	18482	14	4	5	12687	20	2	9	14010	13	5	2	6300	2	0	7	10101	5	5	7	19195	13	2	10	22089	28	6	15	17926	21	4	17	22646	24	12	13	20778	22	11	60	13515	17
1	1700	3	9	92	23584	30	8	60	18113	12	3	55	12397	17	6	45	13707	12	3	23	6151	7	2	45	9850	13	3	92	18719	13	6	96	21597	29	5	66	17500	26	16	75	22112	25	4	83	20306	23	8	49	13236
1	1701	4	27	10	23	23816	29	8	27	18311	10	5	9	12532	27	0	10	13814	4	1	2	6214	6	4	6	9972	11	3	8	18982	28	5	12	21834	16	12	15	17658	23	15	23	22367	20	12	13	20506	21	4	10
1	1702	4	49	51	17	23210	31	52	10	17897	21	19	7	12250	27	18	6	13501	8	6	2	6065	14	24	3	9768	30	13	7	18612	35	41	18	21312	35	37	15	17248	47	38	16	21896	34	33	13	20072	18	21	5
1	1703	4	60	5	33	23870	40	10	31	18407	20	2	20	12700	19	6	17	13900	8	3	4	6267	17	9	15	10118	26	1	23	19278	41	9	24	21994	37	12	29	17702	44	15	26	22566	34	9	28	20648	20	5	20
1	1704	4	55	52	12	23811	40	39	13	18365	29	24	8	12669	24	13	10	13863	10	4	3	6241	29	15	5	10087	41	15	6	19218	34	29	5	21954	30	38	3	17694	39	34	10	22522	47	34	12	20589	39	15	4
1	1705	3	46	102	23602	22	33	64	18250	21	27	49	12587	10	12	50	13782	11	8	21	6206	5	14	39	10037	7	16	68	19065	12	25	80	21770	27	27	56	17609	11	35	68	22334	18	34	76	20428	20	15	40	13419
1	1706	4	40	23	31	23949	29	22	23	18462	19	20	8	12765	25	14	8	13951	3	2	3	6300	22	5	8	10186	24	6	9	19279	45	14	23	22056	33	15	18	17829	23	13	13	22646	35	13	17	20742	15	14	15
1	1707	3	37	54	23546	13	21	48	18173	8	15	37	12562	4	9	30	13720	5	2	17	6177	6	7	28	10032	0	9	41	18928	9	22	84	21663	8	18	64	17487	8	23	62	22246	8	19	46	20368	14	15	38	13331
1	1708	3	23	53	24922	29	8	48	19254	20	6	39	13358	13	7	34	14494	10	2	14	6613	21	4	37	10737	16	8	31	20213	12	9	69	23078	18	9	60	18413	16	9	56	23567	20	14	35	21540	13	2	33	14092
1	1709	1	24709	17	16	58	19140	12	4	25	13286	6	10	18	14397	12	5	31	6594	11	3	13	10687	5	14	17	20044	4	3	45	22874	9	5	60	18324	19	4	49	23360	7	8	60	21354	10	7	61	14011	5	5
1	1710	2	15	25047	31	45	10	19391	21	41	5	13496	9	14	8	14586	14	8	7	6682	17	3	6	10843	11	20	4	20340	24	8	5	23240	25	22	16	18533	31	21	3	23729	18	34	9	21667	16	35	5	14229	7
1	1711	1	24797	15	24	114	19209	12	13	95	13334	11	3	64	14379	16	13	71	6622	6	7	32	10717	18	21	53	20073	5	7	109	22960	9	9	122	18350	13	13	102	23500	4	13	97	21457	18	8	88	14076	12	8
1	1712	1	23996	20	10	91	18604	16	7	62	12880	1	4	42	13929	5	6	57	6396	4	2	27	10368	6	14	39	19359	12	5	61	22100	14	4	106	17788	13	8	99	22701	11	10	77	20728	15	12	67	13600	9	6
1	1713	3	27	59	24083	7	16	59	18618	16	7	29	12901	8	14	48	13950	4	5	18	6410	7	9	26	10408	4	11	57	19368	3	17	95	22142	4	21	68	17828	11	20	75	22760	8	16	69	20778	11	17	41	13613
1	1714	1	23751	14	12	73	18329	14	8	39	12647	6	5	33	13700	12	10	36	6296	5	7	16	10219	6	11	34	18984	4	12	51	21826	6	5	76	17575	10	10	83	22367	15	10	78	20509	13	10	52	13377	6	5
1	1715	3	15	40	23667	15	10	31	18261	8	5	33	12597	6	5	30	13650	6	1	14	6280	4	2	21	10188	9	6	55	18918	2	9	49	21742	7	14	47	17535	7	4	45	22289	9	9	49	20420	5	4	30	13335
1	1716	4	34	16	11	24059	19	13	8	18605	9	3	5	12822	16	16	7	13900	3	5	1	6406	8	8	4	10407	17	6	2	19310	27	6	6	22167	21	17	8	17836	19	13	7	22701	12	30	8	20759	15	10	8
1	1717	3	34	44	22454	30	24	30	17398	26	8	17	11906	7	13	19	12936	9	4	9	5917	3	14	23	9641	10	8	21	17930	12	22	45	20540	19	32	39	16632	25	22	34	21269	17	26	28	19403	42	15	22	12649
1	1718	3	39	34	22581	41	20	30	17514	36	6	9	11975	9	14	16	13028	8	2	8	5955	7	10	14	9709	15	13	17	18031	6	19	28	20673	18	28	36	16724	25	23	34	21415	23	19	27	19568	14	13	19	12723
1	1719	1	22161	8	15	38	17224	7	14	15	11744	4	4	10	12783	15	7	16	5852	6	3	9	9542	3	3	15	17657	5	4	9	20212	9	12	19	16480	9	10	29	21030	8	7	25	19220	8	8	16	12516	6	7
1	1720	3	16	34	22241	74	13	33	17282	66	5	12	11806	18	5	15	12881	20	5	7	5900	8	5	15	9582	15	4	20	17739	25	11	47	20253	47	10	33	16565	50	12	25	21149	43	15	14	19317	35	6	21	12583
1	1721	3	64	52	22340	15	58	52	17363	4	22	39	11832	3	17	38	12923	11	10	22	5910	3	17	28	9617	8	24	47	17831	11	49	67	20365	9	44	58	16623	8	47	67	21237	9	39	49	19396	1	21	60	12619
1	1722	2	24	22391	18	20	17	17447	15	26	6	11871	7	7	14	12963	20	10	7	5911	14	3	10	9674	21	4	8	17895	13	7	19	20431	6	11	11	16750	6	20	20	21359	24	16	10	19481	9	10	13	12692	5
1	1723	3	17	44	22329	12	18	46	17382	10	9	28	11850	3	10	41	12956	9	2	14	5904	3	7	32	9655	4	12	54	17827	5	14	71	20336	7	15	60	16695	9	10	72	21301	10	7	52	19432	6	5	45	12659
1	1724	1	22317	11	8	49	17383	15	8	32	11856	9	2	21	12963	8	9	39	5907	0	6	12	9662	8	4	26	17868	2	0	30	20348	7	4	52	16709	14	10	46	21319	17	5	51	19444	12	8	35	12689	5	9
1	1725	3	26	64	21992	17	17	37	17163	15	10	38	11682	6	11	52	12819	4	3	18	5821	5	8	43	9522	7	9	148	17529	8	14	216	19889	11	21	55	16453	8	15	73	21031	13	12	80	19138	11	10	32	12478
1	1726	2	19	22316	22	33	16	17386	19	34	7	11846	10	10	11	12978	20	16	3	5900	4	10	7	9661	14	17	5	17851	12	16	13	20304	21	27	10	16671	18	26	11	21308	16	28	12	19436	14	23	7	12661	8
1	1727	3	40	61	22369	9	27	51	17365	7	9	49	11848	7	8	37	13028	7	3	22	5907	1	9	37	9678	13	6	59	17873	5	25	97	20320	4	30	71	16662	10	23	89	21272	6	18	62	19442	8	19	58	12630
1	1728	3	4	24	22224	22	7	27	17240	22	3	23	11734	8	10	22	12943	14	2	7	5879	2	3	19	9628	15	6	24	17653	8	5	38	20120	19	4	25	16646	22	10	34	21150	18	4	30	19318	17	1	29	12601
1	1729	1	22201	3	21	19	17239	6	12	13	11735	2	3	11	12966	4	12	8	5877	2	1	4	9637	2	6	6	17642	1	8	7	20113	1	8	22	16646	2	10	22	21153	4	14	12	19324	2	9	14	12614	6	7
1	1730	1	21973	9	47	55	17075	4	33	45	11654	2	9	22	12875	7	15	19	5831	3	4	12	9548	12	20	26	17480	2	6	22	19877	2	31	55	16493	11	37	46	20961	8	26	34	19177	5	25	36	12518	7	22
1	1731	1	21635	13	51	93	16846	13	33	15	11497	4	7	12	12710	8	7	15	5765	2	5	3	9401	25	20	12	17206	2	11	19	19609	7	23	19	16284	17	34	27	20692	5	29	30	18930	7	26	22	12389	10	26
1	1732	2	24	21935	11	7	19	16975	18	8	6	11606	11	6	8	12847	6	3	5	5824	3	2	16	9515	12	6	3	17368	10	4	13	19806	21	6	15	16449	15	9	14	20905	19	7	10	19135	10	3	7	12523	16
1	1733	3	21	112	21341	6	23	53	16481	3	8	53	11220	4	9	64	12429	3	4	15	5643	3	12	44	9275	1	16	70	16803	3	23	106	19239	4	15	65	16066	5	21	100	20358	4	16	81	18652	4	8	50	12220
1	1734	2	14	21313	257	28	13	16598	16	27	7	11305	18	10	7	12536	29	13	2	5677	7	6	5	9353	23	12	8	16971	27	12	8	19420	33	25	10	16190	29	20	13	20565	13	22	17	18812	17	14	4	12324	9
1	1735	4	45	7	54	21484	37	7	51	16539	21	3	15	11288	24	10	12	12527	8	1	8	5678	14	2	33	9343	34	7	10	16933	29	5	37	19393	24	12	48	16136	45	12	47	20499	29	8	31	18774	22	5	25
1	1736	4	38	18	29	22464	29	16	16	17373	13	7	9	11973	18	8	24	13214	7	5	6	6034	13	10	9	9852	16	10	5	17933	37	20	16	20436	25	17	15	16904	36	17	12	21316	22	17	12	19681	15	18	8
1	1737	3	27	59	22704	26	23	58	17561	20	13	35	12065	7	11	37	13338	22	3	15	6121	7	15	27	9961	9	14	35	18121	8	23	66	20658	17	26	56	16955	29	22	51	21590	19	22	48	19830	10	16	40	13002
1	1738	1	22556	21	11	90	17284	22	7	66	11830	5	1	50	13093	11	27	50	6031	5	9	25	9808	10	1	41	17592	8	7	76	20368	16	9	87	16801	16	10	86	21390	17	8	80	19589	13	4	83	12843	9	11
1	1739	1	22567	15	36	66	17292	12	32	39	11847	2	11	35	13125	18	22	33	6024	11	13	24	9802	23	11	28	17595	6	17	58	20397	8	28	49	16825	19	21	59	21384	10	31	72	19608	9	27	58	12852	15	18
1	1740	4	37	11	27	22642	32	9	21	17349	11	5	7	11888	20	34	22	13146	10	15	5	6047	17	21	12	9828	25	5	9	17657	32	4	14	20459	25	23	17	16883	18	13	20	21482	24	6	19	19678	16	16	26
1	1741	4	42	21	17	22635	40	19	18	17318	26	8	9	11883	41	27	19	13148	10	9	12	6041	19	6	17	9832	35	8	9	17669	53	13	23	20410	39	16	20	16839	35	16	25	21443	28	15	16	19656	31	11	14
1	1742	3	38	176	22366	27	36	73	17195	25	12	65	11814	10	27	72	13069	14	7	34	6032	1	23	48	9757	7	14	115	17542	8	31	133	20226	19	40	99	16636	22	22	88	21315	15	26	124	19476	10	18	58	12788
1	1743	2	8	22050	27	13	3	16891	20	5	2	11557	8	3	6	12799	43	6	0	5909	14	1	8	9557	8	5	2	17102	10	3	5	19880	18	12	2	16426	18	4	8	20934	28	8	1	19165	20	4	4	12591	15
1	1744	1	21991	14	30	78	16847	9	21	47	11527	9	6	38	12727	93	15	47	5895	24	8	16	9534	13	16	38	17079	5	11	58	19816	12	21	66	16293	16	29	74	20888	11	29	82	19111	11	25	52	12518	11	14
1	1745	4	20	30	27	22371	11	17	24	17142	6	6	8	11732	7	56	110	12964	2	45	30	5979	5	15	24	9740	4	9	8	17472	21	8	20	20197	15	28	25	16596	14	21	17	21302	8	12	14	19512	4	16	17
1	1746	4	52	14	25	21811	39	14	20	16662	14	2	7	11405	19	21	129	12639	16	6	47	5897	23	6	19	9522	20	10	6	16947	25	11	17	19653	36	6	30	16233	37	13	22	20750	23	10	10	19060	23	9	13
1	1747	4	22	4	36	21346	17	5	30	16327	8	6	5	11137	88	46	85	12354	11	22	41	5768	6	11	36	9297	26	1	6	16563	22	5	17	19203	14	12	34	15760	31	11	17	20361	18	7	16	18622	14	6	16
1	1748	1	20962	22	48	105	15982	18	34	76	10979	2	20	41	12320	101	40	46	5738	24	14	13	9187	9	19	35	16302	10	16	75	18900	18	20	89	15502	21	26	76	20089	20	22	74	18328	16	29	86	12016	7	19
1	1749	2	25	21193	68	11	23	16168	43	4	8	11102	33	3	33	12524	49	3	16	5806	19	4	10	9286	31	4	3	16458	48	3	7	19095	53	5	21	15686	39	8	16	20347	32	5	9	18540	37	5	10	12144	33
1	1750	2	19	21583	41	7	17	16464	39	4	5	11286	32	6	23	12709	48	6	4	5903	12	1	10	9423	29	2	5	16712	17	1	9	19390	24	4	14	15946	21	5	14	20673	33	1	11	18786	30	10	4	12351	12
1	1751	1	21624	16	13	99	16483	15	7	79	11331	49	12	36	12647	16	107	53	5894	28	24	24	9415	32	4	55	16686	7	7	83	19440	11	6	79	15912	43	15	72	20702	19	8	75	18781	16	9	91	12339	8	11
1	1752	4	24	13	10	22126	18	14	26	16840	7	46	57	11563	13	19	31	13006	5	49	70	5957	14	56	39	9608	10	5	1	17101	14	5	5	19856	15	57	39	16185	26	6	12	21159	13	11	8	19198	12	13	11
1	1753	4	36	4	5	22381	41	6	13	17057	21	14	96	11749	37	11	21	13265	10	108	37	6070	23	39	46	9764	25	5	1	17317	29	9	11	20029	50	16	43	16422	38	13	9	21390	34	5	6	19421	24	4	11
1	1754	4	48	7	22	22032	40	8	25	16779	22	11	102	11552	31	7	28	13047	10	107	35	5977	29	18	46	9644	17	1	11	16988	45	2	23	19677	51	15	29	16179	32	5	22	21068	25	6	16	19102	11	4	16
1	1755	1	22062	13	12	112	16811	10	13	72	11647	3	8	97	13130	3	12	66	6037	8	111	20	9688	17	18	49	16997	9	5	72	19724	5	7	104	16223	11	29	80	21112	5	14	83	19171	3	11	60	12611	6	12
1	1756	3	19	93	21931	9	13	63	16707	20	7	39	11654	2	5	37	13084	6	5	26	6124	12	20	47	9654	19	6	76	16865	5	7	100	19577	6	13	62	16165	23	12	71	20982	12	8	71	19022	7	14	37	12547
1	1757	2	25	22013	28	5	36	16756	22	4	6	11793	13	3	5	13135	17	6	5	6161	3	7	24	9716	15	4	6	16916	15	2	8	19650	36	5	26	16230	18	8	28	21025	22	1	10	19070	18	3	16	12605	16
1	1758	2	12	21990	41	12	8	16794	36	6	3	11856	13	3	12	13139	21	3	1	6173	9	3	8	9743	23	7	2	16934	19	2	4	19680	21	3	9	16215	26	9	7	21091	21	9	10	19055	33	8	10	12624	12
1	1759	2	22	21763	26	24	19	16650	21	19	5	11776	19	6	9	13054	22	6	11	6131	6	8	25	9681	8	17	8	16770	16	2	7	19481	20	6	23	16051	24	11	21	20825	23	11	18	18853	19	11	24	12486	25
1	1760	4	22	10	23	21195	25	14	25	16201	10	7	337	11103	22	12	12	12685	15	14	9	5977	9	30	9	9470	15	5	3	16284	19	8	8	18921	30	10	37	15665	28	15	18	20252	20	16	15	18364	17	9	20
1	1761	4	38	8	7	20811	28	6	11	15981	25	0	60	11221	24	10	5	12506	17	3	3	5946	14	9	5	9370	16	3	1	15990	29	2	13	18642	43	10	14	15429	45	10	6	19963	24	4	8	18078	37	7	5
1	1762	3	11	61	20751	18	24	51	15920	8	3	34	11214	148	4	51	12490	9	11	16	5935	9	28	27	9320	13	6	64	15915	8	15	62	18589	12	30	52	15369	31	18	63	19909	9	15	45	18018	13	12	39	11972
1	1763	4	41	10	16	21132	34	2	12	16271	20	5	10	11587	32	7	22	12741	11	4	12	6062	29	6	5	9557	15	3	7	16290	26	5	10	18984	44	16	17	15705	35	8	10	20390	31	10	15	18378	23	3	15
1	1764	4	31	19	16	21081	31	20	9	16221	17	14	6	11558	18	21	35	12704	11	9	13	6037	14	7	10	9536	19	8	5	16254	16	17	7	18955	40	25	12	15683	36	19	12	20346	33	14	15	18337	17	17	11
1	1765	3	10	45	20943	6	18	42	16112	5	6	34	11472	7	9	39	12648	3	5	20	6026	4	1	26	9496	0	6	44	16115	3	12	70	18781	4	64	58	15538	5	12	80	20156	8	13	61	18212	4	12	44	12072
1	1766	2	8	21232	16	9	5	16335	48	7	3	11656	11	4	9	12868	14	6	1	6111	21	6	0	9633	12	5	0	16347	18	8	3	19084	15	4	6	15782	29	39	5	20515	17	11	3	18529	15	7	6	12256	11
1	1767	3	1	35	21027	6	6	55	16188	7	5	32	11559	0	8	37	12734	4	3	20	6069	4	1	34	9528	7	1	49	16188	2	4	80	18834	3	46	97	15555	9	4	59	20288	5	6	47	18337	4	6	55	12104
1	1768	3	15	62	21686	8	10	56	16767	13	4	37	12112	4	10	36	13285	40	11	25	6300	19	9	38	9925	34	3	71	16744	3	6	81	19481	2	19	110	16194	30	8	63	21096	3	6	66	19069	6	13	50	12706
1	1769	2	5	21977	27	8	7	17024	21	3	2	12268	18	6	19	13493	21	4	6	6419	15	6	11	10084	18	11	2	16923	19	3	3	19679	19	3	18	16436	33	65	8	21292	27	5	7	19262	23	5	7	12877	9
1	1770	4	30	8	12	21964	21	8	20	17021	126	5	2	12150	25	16	10	13492	18	10	10	6418	16	17	24	10069	21	3	4	16909	24	7	4	19684	67	24	24	16426	29	10	9	21261	340	2	8	18928	65	7	10
1	1771	4	27	8	12	22079	20	10	5	17129	16	5	8	12342	20	16	22	13580	31	21	4	6446	48	34	18	10103	14	1	5	17013	33	10	5	19784	24	32	74	16519	20	6	8	21417	25	5	4	19354	18	12	6
1	1772	3	22	81	21689	10	25	70	16792	10	8	53	12088	4	18	51	13331	17	15	51	6349	11	18	66	9977	10	7	98	16626	9	13	93	19368	14	92	117	16100	11	24	73	21016	14	10	64	18958	9	14	58	12677
1	1773	3	13	40	22004	7	11	53	17004	9	3	33	12278	3	8	36	13529	10	10	50	6454	6	13	60	10142	12	5	50	16881	3	10	74	19638	3	76	98	16308	13	10	49	21310	6	12	53	19214	11	9	33	12854
1	1774	1	22068	10	7	35	17058	6	27	32	12325	2	1	26	13534	19	14	49	6514	8	3	19	10187	11	11	26	16950	4	7	29	19736	3	5	32	16395	30	37	82	21367	8	5	52	19285	2	12	36	12907	1	10
1	1775	3	7	24	21974	3	14	11	17010	4	5	17	12256	1	9	19	13515	4	4	22	6495	1	6	41	10138	4	3	21	16898	5	8	35	19630	4	11	17	16400	1	6	41	21233	2	8	35	19121	2	7	15	12831
1	1776	4	30	9	3	21996	24	10	4	17030	7	5	1	12290	23	7	9	13533	18	7	6	6507	18	14	7	10171	13	5	3	16928	10	9	4	19697	12	11	7	16430	15	13	3	21295	22	6	4	19165	6	6	4
1	1777	3	11	53	20926	9	5	57	16174	6	7	46	11601	3	5	46	12787	11	6	20	6151	3	14	38	9656	5	0	62	16114	4	4	74	18744	10	4	61	15147	10	12	75	20296	8	6	73	18016	6	5	37	12030
1	1778	2	14	20937	12	12	9	16182	12	10	3	11622	11	3	6	12801	11	10	3	6146	19	4	1	9684	18	5	1	16146	15	1	5	18781	12	8	4	15171	23	11	6	20311	17	5	8	18020	13	9	3	12025	20
1	1779	4	1087	4	24	19734	46	6	15	16081	76	2	5	11496	37	2	13	12709	43	2	10	6075	59	0	9	9604	185	0	7	15888	624	6	11	18054	44	9	27	15017	26	10	18	20175	79	7	9	17845	32	5	14
1	1780	2	60	20712	17	7	58	16036	21	6	24	11531	11	3	20	12715	17	4	11	6108	10	7	26	9626	12	3	14	16008	22	1	28	18581	28	4	65	14959	24	11	52	20096	20	3	35	17810	26	1	20	11893	20
1	1781	2	2	20888	16	8	1	16175	22	6	0	11621	4	6	4	12816	7	7	1	6153	9	8	3	9697	15	6	1	16094	11	1	1	18718	12	3	3	15102	17	9	4	20289	7	6	1	17944	5	4	1	11967	19
1	1782	1	20593	7	12	40	15955	12	8	42	11466	2	3	22	12643	5	7	27	6066	13	5	19	9568	5	9	29	15844	4	3	30	18427	9	4	43	14856	5	8	40	20005	6	6	47	17676	5	7	28	11773	5	6
1	1783	1	20954	6	15	86	16225	14	15	78	11768	0	6	32	12926	10	31	32	6198	22	29	36	9782	15	27	30	16222	5	9	30	18800	1	11	51	15091	10	18	72	20329	7	9	70	17991	6	11	48	11981	11	9
1	1784	1	20925	14	6	42	16236	23	10	31	11731	10	4	30	12915	18	6	34	6232	32	5	10	9768	31	8	37	16180	4	2	34	18732	7	5	58	15091	19	12	40	20298	14	11	40	17954	10	6	37	11947	18	5
1	1785	4	18	10	10	21228	27	8	9	16530	14	10	4	11994	25	10	22	13188	21	40	8	6370	45	18	14	9956	20	8	5	16455	28	12	9	19019	24	21	22	15371	39	10	8	20642	21	6	11	18251	15	16	15
1	1786	2	54	21265	36	6	63	16543	37	5	26	12048	19	7	17	13314	17	4	18	6455	15	12	24	10077	30	25	13	16496	34	4	33	19079	34	4	57	15463	34	7	49	20737	29	9	29	18321	41	6	21	12252	34
1	1787	1	21511	2	4	34	16750	9	6	29	12164	11	7	33	13439	16	11	51	6481	24	74	91	10171	61	38	62	16636	2	3	23	19244	1	8	35	15635	47	27	61	20963	2	12	40	18528	6	10	35	12405	14	35
1	1788	3	3	42	21726	13	4	33	16948	4	4	19	12341	3	5	207	13665	8	30	80	6703	8	23	114	10280	69	0	21	16879	4	3	41	19460	6	10	35	15909	11	7	45	21147	12	8	25	18719	8	7	35	12565
1	1789	3	48	49	21552	9	49	67	16749	8	17	31	12251	12	25	49	13733	33	28	20	6742	11	15	32	10387	10	18	35	16757	3	28	77	19281	11	38	46	15777	21	42	53	20994	11	26	32	18563	9	23	37	12483
1	1790	2	6	21700	39	37	14	16894	56	32	2	12400	20	9	12	13710	47	201	3	6813	16	51	20	10425	20	66	1	16945	14	12	7	19504	28	19	6	15897	38	41	4	21139	33	31	8	18678	31	20	4	12578	39
1	1791	3	10	60	21336	25	10	64	16630	34	4	42	12171	13	37	58	13641	12	6	41	6740	12	6	48	10321	11	4	61	16593	10	4	100	19115	15	21	72	15652	26	6	76	20728	22	10	75	18340	15	4	46	12371
1	1792	3	28	39	21411	15	27	36	16691	13	12	17	12245	5	10	25	13785	7	2	11	6801	4	8	21	10402	6	5	23	16672	5	21	40	19235	10	22	36	15779	12	17	45	20810	17	12	34	18426	14	12	29	12413
1	1793	4	17	11	36	22250	14	4	29	17298	11	5	11	12812	14	3	22	14515	3	3	15	7208	13	2	18	10823	11	5	9	17421	17	4	20	20017	21	8	69	16455	22	6	22	21500	20	5	23	19026	10	2	21
1	1794	4	44	12	13	21936	48	11	18	17021	19	5	6	12655	16	16	6	14330	6	3	12	7156	21	9	3	10698	15	1	9	17187	26	5	10	19756	38	9	37	16202	40	6	22	21150	29	6	14	18760	24	8	12
1	1795	4	23	17	30	22272	20	15	25	17318	15	10	19	12887	18	9	27	14691	9	2	16	7339	5	6	16	10934	25	3	6	17511	18	5	19	20085	44	14	30	16499	26	12	24	21513	18	10	17	19072	24	9	10
1	1796	1	21799	27	20	90	17006	15	12	65	12650	14	22	47	14367	10	12	66	7196	16	8	24	10715	13	28	33	17221	6	7	81	19679	15	6	83	16102	18	21	51	21035	15	41	90	18596	16	12	69	12624	14	9
1	1797	2	16	22310	20	16	19	17392	23	12	8	13042	14	7	8	14714	20	9	1	7390	12	16	7	10980	26	19	4	17595	18	3	12	20089	19	12	43	16435	50	14	12	21528	74	15	7	18983	21	8	13	12885	26
1	1798	1	22165	3	28	75	17272	3	31	56	12940	8	24	44	14607	7	22	59	7335	42	23	27	10899	32	22	47	17416	1	15	59	19922	9	22	65	16350	22	71	42	21442	9	44	70	18806	5	24	70	12790	5	24
1	1799	1	22123	11	34	62	17217	16	34	59	12925	10	24	37	14629	12	9	27	7336	21	53	11	10908	24	30	28	17414	2	6	24	19883	5	18	69	16310	21	30	69	21408	14	23	57	18782	9	12	50	12770	2	12
1	1800	1	22202	10	31	38	17288	10	28	48	13059	5	16	27	14755	24	24	25	7414	22	10	46	10970	45	36	50	17517	4	8	31	19982	7	19	66	16469	19	22	42	21469	11	15	83	18866	4	16	46	12884	7	10
1	1801	4	18	19	60	22026	23	21	31	17153	15	12	20	12985	27	27	15	14678	8	15	5	7448	12	72	13	10974	15	3	11	17356	24	14	21	19838	58	21	34	16320	83	14	24	21268	18	13	8	18775	13	12	30
1	1802	3	33	103	21815	10	36	74	16986	11	22	39	12908	4	27	72	14569	15	13	42	7418	5	19	52	10900	36	9	93	17149	2	20	83	19656	6	94	69	16181	13	27	87	21129	10	19	85	18579	6	17	50	12667
1	1803	2	15	21494	50	6	15	16705	26	11	12	12580	25	10	24	14349	37	10	10	7229	80	23	17	10662	48	64	7	16709	26	5	17	19246	31	4	25	16024	39	8	59	20703	31	31	14	18230	20	7	14	12420	41
1	1804	4	39	17	26	21439	30	12	19	16673	29	8	29	12551	21	19	18	14354	25	51	21	7246	27	45	26	10697	21	7	3	16686	22	12	16	19212	34	18	25	15976	35	47	16	20693	24	9	16	18181	22	9	32
1	1805	3	21	25	21708	22	20	31	16902	26	12	26	12824	12	17	21	14658	18	18	18	7428	5	10	18	10968	9	5	24	17010	5	18	41	19429	19	26	44	16198	24	19	56	20929	22	18	26	18424	17	14	25	12606
1	1806	3	34	59	21308	32	33	60	16611	19	10	23	12654	12	12	23	14457	26	3	13	7351	24	20	56	10780	27	7	27	16756	8	21	44	19124	16	27	64	15928	17	22	52	20585	13	17	36	18105	13	15	30	12412
1	1807	3	28	34	21521	19	17	48	16804	18	6	26	12775	8	13	33	14565	5	2	19	7431	9	7	22	10924	16	12	31	16881	6	14	49	19287	8	14	45	16088	21	39	38	20752	15	11	36	18233	15	12	28	12510
1	1808	1	20638	13	41	31	16128	15	24	30	12171	4	12	33	13955	17	27	31	7091	8	13	14	10443	12	26	36	15892	3	11	27	18361	4	20	42	15509	3	25	69	19810	9	56	85	17438	6	18	35	11971	4	12
1	1809	2	7	20661	38	21	2	16140	48	24	1	12210	12	8	16	13995	29	7	8	7113	16	6	4	10465	54	9	3	15926	10	6	5	18399	34	12	14	15547	37	21	31	19879	59	9	4	17482	28	7	4	12012	9
1	1810	4	51	22	52	20277	58	36	43	15797	25	17	10	11971	26	15	38	13803	16	22	16	6984	21	22	55	10283	22	12	13	15547	35	18	26	18009	34	32	35	15360	46	28	57	19494	38	16	20	17141	36	14	14
1	1811	2	7	20765	44	8	33	16166	55	35	8	12314	17	5	32	14181	40	5	16	7273	41	9	6	10618	42	21	3	15937	26	6	2	18478	31	9	13	15750	55	22	41	19992	64	11	13	17573	22	9	3	12089	15
1	1812	3	11	121	20730	12	11	102	16195	16	17	60	12303	2	17	69	14199	3	86	38	7248	9	50	60	10607	3	10	84	15902	2	15	93	18428	10	20	77	15758	24	70	88	19993	5	16	85	17547	2	14	47	12078
1	1813	2	10	20891	12	31	11	16346	31	28	9	12383	16	9	4	14289	17	28	4	7386	25	22	12	10725	17	19	2	16044	5	5	10	18553	7	17	29	15884	20	38	7	20160	10	68	9	17867	5	13	5	12170	11
1	1814	3	8	76	20965	6	13	106	16355	63	13	67	12413	4	16	58	14345	4	14	123	7354	5	3	124	10694	4	6	93	15991	6	10	87	18557	5	12	96	15939	17	9	84	20270	1	8	75	17893	3	7	38	12194
1	1815	1	20851	30	11	104	16333	22	44	101	12420	8	4	47	14334	15	5	47	7434	14	15	25	10737	59	5	48	15980	9	6	65	18523	15	7	78	15912	26	24	91	20127	15	104	92	17859	10	5	60	12174	9	3
1	1816	2	4	20864	42	13	32	16275	46	109	1	12406	22	7	7	14312	38	7	13	7461	30	8	20	10700	62	7	4	15887	20	5	4	18463	38	4	25	15924	40	10	9	20219	30	15	3	17797	28	8	3	12104	22
1	1817	1	20716	19	15	43	16129	24	39	166	12339	5	4	20	14224	14	13	31	7374	99	11	15	10678	22	12	14	15751	6	7	25	18326	14	8	27	15793	34	19	55	20001	12	117	24	17637	10	9	43	12019	5	1
1	1818	3	15	71	20878	8	10	55	16396	12	7	39	12440	4	6	30	14331	2	4	34	7517	5	1	21	10796	20	2	49	15824	1	11	50	18446	1	12	49	15936	17	9	53	20208	6	6	41	17751	5	8	38	12080
1	1819	4	40	19	17	21245	43	12	12	16636	23	4	11	12648	23	11	12	14570	13	4	123	7577	16	5	33	10972	26	1	3	16101	26	9	7	18734	37	41	45	16223	37	8	18	20489	24	6	8	18064	12	3	4
1	1820	1	20957	13	39	51	16408	17	39	49	12539	7	17	32	14433	8	16	45	7587	12	48	30	10898	8	17	29	15923	4	15	43	18471	10	24	66	15967	18	114	76	20215	6	36	66	17846	11	21	31	12173	1	17
1	1821	1	21145	16	52	56	16534	15	57	50	12677	7	17	33	14570	21	28	35	7710	8	23	30	10969	2	22	56	16003	1	13	53	18635	7	35	66	16147	26	60	63	20393	8	36	61	17896	7	39	48	12224	4	26
1	1822	2	10	20973	32	15	7	16400	34	7	6	12556	21	4	12	14444	23	8	23	7693	18	13	4	10909	17	3	3	15770	11	6	7	18453	31	6	24	16080	37	27	5	20181	33	9	8	17709	19	17	2	12130	24
1	1823	2	26	21058	78	28	28	16516	68	20	7	12656	30	10	27	14562	27	8	19	7807	16	25	2	10997	33	11	7	15837	27	8	10	18573	37	16	106	16190	80	24	10	20308	58	19	18	17794	53	16	8	12202	25
1	1824	3	18	77	21141	41	14	54	16587	35	7	44	12663	20	9	63	14575	13	5	29	7866	19	2	36	11013	26	7	53	15834	7	4	78	18584	23	92	109	16251	53	8	87	20325	26	5	74	17808	32	3	44	12214
1	1825	3	18	103	21495	19	22	110	16860	26	8	54	12960	6	13	63	14955	6	26	51	8143	12	10	38	11348	5	8	67	16165	9	13	79	18940	7	116	101	16690	33	36	94	20740	7	8	82	18150	9	22	59	12509
1	1826	4	36	71	4	21750	34	64	12	17149	14	33	3	13175	11	28	8	15202	64	28	16	8303	14	25	9	11523	20	20	4	16384	21	40	2	19213	21	125	106	17266	20	44	7	21066	24	29	2	18376	16	22	5
1	1827	3	14	50	22288	41	10	50	17701	35	3	37	13716	8	4	50	15661	18	1	29	8740	15	8	28	11955	8	8	29	16904	4	3	55	19759	16	9	43	17474	557	7	66	21780	19	11	47	18897	14	4	27	13122
1	1828	1	22070	21	29	79	17473	13	40	68	13602	13	34	36	15472	65	30	69	8635	63	40	32	11826	23	35	50	16774	2	10	53	19601	8	10	76	17355	166	52	401	21644	14	19	77	18708	11	13	53	12990	17	14
1	1829	1	22018	32	35	116	17433	41	43	87	13618	10	25	44	15510	28	39	61	8670	20	36	57	11855	16	38	41	16777	10	14	36	19555	12	19	101	17426	41	61	402	21606	31	21	89	18674	11	13	76	12982	10	18
1	1830	1	22056	33	23	91	17465	40	47	76	13619	18	28	49	15514	53	21	63	8694	26	34	42	11882	23	14	55	16762	4	11	65	19560	10	18	102	17806	81	23	78	21632	32	21	87	18690	14	14	63	12957	17	10
1	1831	2	30	22101	64	34	24	17552	63	20	15	13663	27	32	9	15619	30	9	12	8754	28	25	21	11913	29	31	3	16824	19	4	18	19624	39	12	39	17710	54	78	41	21705	42	15	22	18737	25	13	13	13031	20
1	1832	3	18	77	22022	8	30	80	17553	10	7	52	13638	22	11	83	15568	4	10	47	8748	22	9	57	11876	28	8	73	16722	2	13	105	19487	3	87	486	17189	5	32	81	21623	9	10	72	18606	6	11	54	12957
1	1833	1	21986	20	9	71	17501	25	47	79	13628	9	8	35	15571	9	14	40	8752	16	20	40	11875	21	13	51	16717	7	2	33	19518	11	3	39	17733	33	14	126	21631	16	13	55	18552	14	8	65	12914	16	20
1	1834	3	7	112	21969	12	19	51	17631	7	3	26	13737	2	6	59	15668	10	8	28	8880	7	17	37	11932	9	7	32	16787	3	8	41	19552	4	20	37	17909	16	18	56	21669	6	9	40	18625	5	10	31	12985
1	1835	4	18	8	12	22068	32	28	19	17657	12	6	11	13761	13	8	17	15698	13	19	30	8887	19	7	21	11967	9	5	8	16803	16	5	9	19585	23	24	11	17931	15	35	12	21683	15	8	15	18640	15	8	8
1	1836	1	20360	21	23	85	16330	47	58	60	12787	9	11	40	14595	23	21	52	8357	44	21	32	11177	23	10	43	15444	11	10	62	17921	18	12	71	16617	23	33	57	20213	53	31	88	17205	18	20	52	12014	10	19
1	1837	2	27	20328	33	14	19	16361	24	20	8	12772	21	7	13	14114	540	6	21	8433	32	4	8	11229	12	18	7	15344	26	2	15	17871	19	9	14	16668	24	24	21	20257	64	15	19	17162	41	13	27	11999	17
1	1838	4	23	9	19	19970	64	17	26	16025	12	13	10	12515	29	39	7	14345	44	19	10	8283	28	33	15	11033	13	4	7	15035	21	6	10	17521	19	27	31	16406	25	15	86	19827	21	13	17	16860	21	20	27
1	1839	1	20125	7	16	66	16264	8	17	63	12691	7	13	50	14568	21	17	59	8451	21	9	23	11237	8	28	48	15228	5	8	65	17681	10	10	60	16624	21	22	55	20081	11	23	76	17009	9	24	59	11940	12	13
1	1840	4	17	13	10	20206	20	101	21	16288	8	20	7	12765	20	50	14	14629	11	60	19	8463	14	63	12	11277	9	2	3	15323	11	8	10	17770	16	45	25	16683	23	22	46	20159	11	21	12	17094	7	31	26
1	1841	3	62	16	20051	14	63	15	16305	10	18	25	12697	5	25	48	14589	8	14	25	8519	10	36	37	11236	29	19	10	15207	7	40	24	17626	7	46	60	16619	15	50	57	20111	15	37	28	16974	12	36	29	11938
1	1842	3	71	33	20068	9	126	74	16191	38	19	24	12693	8	19	76	14568	33	17	38	8539	12	37	73	11224	42	24	21	15181	2	41	42	17620	8	61	94	16562	40	47	130	20069	15	44	37	16961	6	37	66	11882
1	1843	3	11	29	20161	4	18	122	16360	14	13	21	12712	7	17	68	14610	9	4	45	8613	30	19	87	11301	7	6	10	15187	1	7	26	17675	3	19	63	16856	11	19	116	20162	5	7	24	17043	7	10	48	12016
1	1844	1	20514	22	11	21	16755	62	13	47	12963	17	12	31	14932	94	36	44	8834	56	74	29	11600	71	20	76	15487	2	2	9	18015	4	5	19	17184	85	42	77	20586	91	15	45	17370	32	8	22	12238	54	37
1	1845	3	28	215	20011	3	30	29	16582	23	7	36	12811	3	36	71	14788	39	13	80	8800	19	23	118	11492	27	4	34	15152	0	10	24	17699	2	45	68	17035	50	12	102	20339	22	7	40	17057	10	20	103	12096
1	1846	3	29	24	20270	59	28	123	16709	42	14	57	12960	20	41	110	15005	66	30	98	9001	28	26	180	11634	31	3	35	15364	14	8	69	17806	17	41	102	17249	60	40	187	20482	31	13	44	17192	41	17	80	12258
1	1847	1	20204	8	41	29	16728	42	41	46	12928	28	17	28	14909	102	74	78	8990	81	25	48	11670	69	61	51	15304	2	11	21	17775	3	15	26	17197	66	71	72	20338	89	183	55	17127	8	23	34	12227	103	52
1	1848	3	5	27	20234	28	9	82	16745	44	1	17	12982	12	28	73	15062	38	6	17	9097	34	6	82	11780	25	0	11	15340	9	3	17	17789	18	6	82	17278	42	5	24	20608	37	4	16	17170	15	3	35	12402
1	1849	3	23	5	20164	21	15	25	16760	19	9	15	12899	9	25	27	15072	23	57	29	9052	22	77	44	11766	11	5	11	15261	8	11	19	17706	13	23	39	17286	19	101	47	20406	17	13	3	17094	17	32	75	12299
1	1850	3	16	20	20173	11	9	33	16674	103	11	16	12909	13	51	39	15092	58	4	64	9165	62	9	75	11825	89	5	11	15281	2	9	29	17722	4	9	102	17332	22	9	158	20445	7	10	16	17124	10	5	100	12244
1	1851	3	14	25	20293	25	22	33	16888	22	4	29	12986	9	14	20	15355	7	30	58	9298	29	41	93	11983	7	6	24	15393	12	11	33	17844	9	20	30	17539	26	15	29	20708	20	12	28	17223	14	11	33	12497
1	1852	4	7	12	13	20115	2	15	10	16803	4	1	9	12928	13	11	68	15175	6	4	17	9357	129	15	7	11891	6	1	5	15217	8	10	4	17690	1	13	22	17501	6	15	9	20556	6	10	7	17080	15	4	7
1	1853	1	19486	5	19	86	16331	12	22	60	12542	9	2	42	14765	7	74	43	9141	11	14	34	11733	4	9	40	14749	5	6	72	17193	7	17	65	16963	17	25	71	19983	10	20	89	16546	9	10	63	12035	9	8
1	1854	4	21	7	7	19732	21	4	4	16549	14	1	5	12617	13	9	10	14996	7	3	3	9300	11	9	4	11881	6	1	1	14954	17	7	2	17411	19	7	9	17191	22	7	5	20304	14	5	5	16743	9	9	4
1	1855	4	18	22	17	19508	13	20	18	16381	13	14	8	12464	9	17	19	14827	7	6	4	9214	10	9	10	11774	6	4	4	14818	11	10	14	17220	11	23	15	17003	12	15	20	20095	9	15	8	16548	7	12	12
1	1856	1	19400	16	14	76	16294	16	13	59	12408	2	6	42	14749	11	25	58	9158	3	7	46	11708	7	10	49	14727	4	6	74	17129	12	7	66	16881	17	20	75	19990	18	10	66	16434	7	10	86	11959	13	6
1	1857	4	13	10	12	19591	14	3	7	16461	7	2	6	12548	9	21	18	14898	10	7	1	9282	9	3	3	11858	16	4	1	14886	11	3	5	17295	13	6	12	17079	19	9	6	20198	12	3	10	16613	7	3	2
1	1858	4	38	14	5	19424	28	10	8	16301	18	2	3	12458	17	7	25	14788	12	5	4	9230	14	6	3	11773	18	1	1	14731	23	7	8	17134	23	6	8	16965	26	11	8	20021	24	7	4	16455	15	4	1
1	1859	4	8	14	5	19569	12	4	7	16453	9	3	4	12573	8	15	16	14928	1	4	8	9318	8	6	6	11845	7	2	3	14881	9	0	2	17266	7	5	4	17113	9	2	5	20202	7	5	1	16602	8	2	2
1	1860	1	19408	12	11	73	16355	3	7	62	12520	2	10	43	14840	12	35	60	9284	4	6	27	11788	6	7	53	14782	3	5	56	17176	8	3	59	16983	19	6	63	20100	5	13	65	16501	3	10	51	12014	3	5
1	1861	1	19313	7	21	83	16263	6	8	49	12437	5	11	48	14773	19	21	64	9231	1	5	37	11754	1	9	43	14712	6	7	46	17055	9	6	68	16912	14	15	57	20012	9	4	71	16404	8	0	60	11937	6	5
1	1862	1	19479	23	35	42	16415	11	22	34	12493	13	17	25	14953	23	30	43	9423	1	8	17	11884	4	16	27	14867	6	9	28	17222	7	11	47	17045	35	20	51	20194	8	18	54	16568	8	17	26	12075	1	13
1	1863	1	19225	8	15	54	16180	7	8	19	12289	6	9	50	14746	16	21	42	9327	4	6	16	11725	7	8	17	14578	2	6	38	16937	9	2	58	16817	17	17	65	19822	6	4	51	16275	6	9	40	11887	5	4
1	1864	2	131	19444	48	10	2	16507	38	5	2	12592	19	6	2	15100	26	6	0	9569	17	4	4	11980	28	5	2	14944	26	4	5	17271	33	8	9	17179	51	8	5	20238	29	14	3	16587	27	9	4	12176	20
1	1865	4	42	4	10	19632	28	2	5	16553	14	5	10	12618	22	17	14	15128	14	9	6	9582	24	11	28	11995	25	1	3	14981	28	4	2	17322	33	6	18	17243	34	7	4	20311	39	2	9	16613	8	8	2
1	1866	4	33	6	20	19426	20	2	14	16405	20	8	17	12522	16	4	23	15042	12	4	11	9576	25	10	23	11922	25	0	7	14822	24	2	12	17126	30	6	22	17138	33	4	14	20100	24	5	17	16412	10	2	11
1	1867	2	21	19524	29	13	20	16516	24	13	13	12623	17	9	10	15197	16	9	9	9666	10	18	17	12018	26	19	10	14946	16	3	19	17209	22	10	29	17269	22	5	18	20234	27	12	20	16511	20	7	10	12162	20
1	1868	4	14	4	26	18993	10	4	26	16086	8	1	10	12180	14	5	11	14723	6	6	13	9486	13	4	42	11702	10	2	5	14454	9	6	10	16740	18	6	55	16813	13	7	22	19565	9	5	11	15934	8	5	18
1	1869	1	18682	12	21	76	15859	6	18	49	12031	4	11	37	14547	13	14	43	9386	10	7	36	11594	12	12	34	14343	1	6	38	16614	6	9	47	16665	47	18	40	19404	6	16	59	15776	12	14	46	11565	7	12
1	1870	2	18	18698	31	14	11	15870	30	8	6	12040	13	3	11	14570	22	2	7	9409	14	1	4	11636	16	6	2	14327	20	4	8	16616	21	3	11	16742	18	8	12	19428	17	6	5	15789	25	4	9	11569	15
1	1871	4	22	2	18	18620	26	2	18	15790	9	3	10	11971	16	19	21	14490	21	16	13	9360	16	10	15	11576	10	4	6	14254	21	3	11	16530	31	5	19	16655	18	4	15	19297	22	3	19	15698	18	5	14
1	1872	1	19074	20	25	73	16274	23	27	45	12344	6	14	43	15079	18	28	51	9725	21	24	39	11892	20	12	98	14669	10	8	85	16912	15	18	63	17256	22	20	54	19851	22	27	76	16160	22	18	62	11913	13	21
1	1873	4	30	16	12	19217	44	15	15	16414	18	12	8	12392	42	22	14	15155	18	22	25	9826	33	31	10	12045	19	3	9	14752	26	16	7	17022	40	49	21	17385	41	14	18	20025	33	19	20	16217	26	23	5
1	1874	4	9	12	41	19635	24	34	54	16809	6	9	12	12711	18	29	62	15510	34	18	35	10072	17	9	54	12386	13	5	12	15100	9	8	25	17396	27	42	47	17797	17	30	38	20514	21	14	46	16582	13	21	26
1	1875	1	19700	10	21	68	16929	14	42	48	12770	4	7	48	15676	10	20	53	10168	17	13	55	12464	13	19	73	15179	3	9	50	17443	5	13	57	17842	60	89	78	20646	8	49	58	16688	20	25	63	12364	16	12
1	1876	4	15	16	30	19834	47	20	38	17027	20	11	9	12859	23	36	19	15760	21	23	22	10257	15	75	33	12567	6	9	16	15256	12	11	22	17536	22	132	46	18077	21	24	34	20813	13	46	43	16767	12	22	39
1	1877	4	52	11	52	19797	105	10	51	16999	35	6	19	12843	63	17	65	15723	43	7	46	10279	81	12	81	12540	33	2	15	15230	52	6	35	17485	82	66	66	18131	64	10	74	20784	59	25	39	16780	56	16	39
1	1878	2	9	19933	64	6	22	17170	75	5	4	12910	34	3	21	15893	78	12	14	10410	42	8	22	12734	80	10	13	15277	35	3	3	17597	53	7	79	18339	84	18	10	20927	68	31	11	16920	48	6	16	12569	39
1	1879	2	28	20148	50	12	39	17393	81	9	9	13123	19	10	48	16149	41	11	16	10612	21	7	58	13011	50	5	22	15502	19	5	15	17833	33	6	187	18446	170	26	29	21234	85	18	53	17079	50	6	21	12792	38
1	1880	3	5	73	20218	7	13	76	17484	30	6	44	13147	10	24	77	16199	23	14	43	10642	40	22	111	13005	108	4	57	15554	3	3	77	17886	3	14	95	18820	30	5	85	21364	22	10	59	17189	10	38	63	12801
1	1881	3	30	59	20350	8	53	50	17626	6	25	54	13200	6	55	39	16288	46	66	25	10725	10	146	79	13144	52	12	34	15662	2	21	45	18009	5	105	68	18918	22	41	88	21463	13	28	46	17296	3	54	34	12919
1	1882	4	13	30	23	20500	60	50	55	17734	27	20	20	13326	31	36	49	16451	17	24	41	10845	63	54	52	13371	19	14	8	15804	16	15	20	18171	52	63	97	19087	28	32	49	21699	21	24	22	17441	23	22	31
1	1883	3	28	89	20118	12	24	69	17692	25	22	52	13212	14	42	58	16389	32	13	41	10850	29	69	64	13294	116	2	69	15618	10	15	84	17865	18	32	93	19062	39	24	95	21546	36	22	64	17241	10	24	54	13005
1	1884	2	10	21373	19	18	12	18721	41	29	9	14038	23	14	29	17317	42	45	15	11531	16	15	19	14387	50	11	1	16486	10	8	9	19017	29	9	22	20270	38	29	15	22965	33	29	12	18219	17	5	53	13756	12
1	1885	3	28	170	20897	8	52	95	18353	39	17	73	13731	9	40	99	17010	17	17	60	11328	26	50	241	13911	92	21	106	16063	7	30	114	18598	7	42	122	19886	61	33	145	22480	26	23	92	17849	7	73	60	13482
1	1886	2	8	21305	23	17	22	18734	35	29	13	13932	14	15	34	17283	52	26	15	11525	21	26	34	14387	60	23	4	16384	9	3	6	18983	17	9	28	20239	80	39	9	22927	42	11	22	18125	23	11	53	13732	16
1	1887	1	21138	20	34	41	18625	22	37	42	13808	10	20	29	16984	46	53	73	11362	34	21	31	14146	13	117	127	16257	4	9	24	18855	8	16	36	19979	65	67	159	22725	31	23	57	17956	4	25	38	13613	13	22
1	1888	3	7	127	20871	31	31	78	18408	32	12	47	13694	11	46	68	16834	30	15	36	11287	26	23	55	14198	29	11	88	15967	7	15	120	18505	33	27	160	20025	60	11	100	22535	19	5	71	17742	21	18	67	13469
1	1889	2	20	21167	50	7	24	18603	73	21	4	13830	35	12	49	17028	44	23	26	11385	28	10	25	14372	37	17	6	16148	15	1	19	18771	41	1	65	20224	107	36	14	22794	51	8	13	17949	28	3	8	13641	31
1	1890	2	10	20977	32	7	24	18482	34	19	15	13747	15	2	59	16927	49	31	33	11360	20	8	23	14337	20	4	2	15973	21	4	6	18590	21	6	68	20163	30	73	14	22632	36	16	6	17800	23	6	11	13560	56
1	1891	3	20	84	21236	7	14	85	18759	13	23	76	13896	5	19	78	17265	40	10	67	11561	4	19	85	14530	6	4	93	16150	3	20	95	18794	3	25	83	20526	70	20	90	22943	8	24	66	18015	10	21	57	13779
1	1892	1	21125	26	8	93	18678	38	31	71	13897	18	9	44	17221	15	50	73	11554	22	16	41	14529	16	20	43	16124	5	11	60	18705	16	9	80	20530	43	14	98	22857	27	14	73	17961	12	13	72	13756	12	9
1	1893	2	9	19525	55	12	13	17588	64	21	14	13033	22	7	41	16220	43	33	29	10986	24	7	12	13855	38	2	3	14954	20	2	8	17268	39	4	10	19428	53	17	9	21516	46	7	8	16872	39	3	5	12966	24
1	1894	4	37	18	4	19787	38	24	29	17881	28	4	11	13310	70	25	9	16558	24	17	12	11202	31	31	10	14112	17	10	4	15202	27	8	4	17504	38	31	10	19759	32	24	8	21847	25	9	29	17146	16	14	8
1	1895	3	40	100	19207	21	27	60	17471	19	21	68	12960	4	33	96	16100	9	12	31	10981	1	18	47	13808	10	12	72	14721	6	21	80	16974	11	25	93	19251	27	26	105	21293	12	20	70	16697	7	18	61	12797
1	1896	2	26	19653	42	14	24	17924	18	18	4	13330	15	3	7	16585	14	6	9	11217	18	8	5	14197	16	15	6	15122	14	6	12	17390	16	11	24	19766	23	10	20	21837	24	8	10	17102	37	9	7	13139	14
1	1897	1	19209	23	27	65	17544	23	30	59	12976	14	9	37	16220	20	20	63	11042	8	13	31	13951	15	19	51	14787	7	9	55	17004	9	20	63	19391	14	26	61	21351	18	31	60	16754	7	26	52	12880	15	22
1	1898	1	19252	7	3	85	17592	11	5	68	12982	4	8	41	16238	17	20	74	11051	8	8	50	13957	16	23	55	14775	5	7	82	16997	4	10	70	19429	14	10	83	21386	12	5	111	16764	4	7	86	12919	6	8
1	1899	4	8	13	15	19334	10	14	19	17671	4	3	13	13030	14	35	28	16308	4	10	17	11109	9	8	14	14050	11	2	6	14861	4	7	7	17088	5	30	12	19520	12	13	12	21515	8	16	5	16863	7	18	12
1	1900	1	19334	16	10	110	17798	17	10	91	13073	4	15	80	16546	19	23	102	11306	7	14	51	14133	30	51	72	14846	7	10	95	17018	14	12	85	19555	17	16	99	21573	22	17	100	16849	6	54	94	13011	15	15
1	1901	4	14	14	4	19825	39	10	9	18172	11	10	5	13389	21	13	23	16977	8	15	15	11599	7	16	63	14528	16	1	2	15205	8	2	4	17452	13	18	13	20062	17	16	8	22090	57	9	10	17209	12	19	10
1	1902	1	19754	15	18	113	18151	16	20	76	13360	9	16	76	16995	20	50	57	11580	13	36	56	14542	23	42	87	15155	22	6	99	17372	13	10	91	20017	17	28	92	22074	17	44	102	17209	10	23	79	13340	9	24
1	1903	1	19900	6	6	49	18340	15	2	34	13492	11	7	46	17187	34	4	78	11755	19	4	52	14737	53	38	59	15252	18	3	35	17502	6	1	29	20231	17	11	47	22165	21	19	92	17347	14	10	42	13460	12	9
1	1904	4	13	10	44	19939	9	21	41	18384	10	9	23	13589	6	21	25	17340	8	14	21	11838	17	44	47	14870	4	10	21	15318	9	7	24	17556	11	24	35	20306	14	10	30	22330	15	9	10	17587	7	11	24
1	1905	1	19351	13	28	114	17901	13	30	79	13162	5	33	68	16836	18	28	88	11591	12	21	54	14465	43	91	65	14772	18	19	96	17017	5	14	126	19759	30	38	103	21807	7	19	100	17072	4	16	78	13186	11	25
1	1906	1	19369	23	35	93	17887	22	32	76	13149	15	49	71	16782	35	29	149	11576	18	24	69	14455	70	83	90	14809	5	24	66	17021	12	19	100	19783	28	44	97	21792	17	20	102	17060	15	17	81	13184	26	15
1	1907	1	19194	7	43	68	17754	29	41	63	13063	21	46	56	16785	25	61	61	11564	13	28	30	14446	87	65	60	14691	6	13	51	16901	6	18	67	19649	37	36	82	21707	20	38	71	16949	6	33	52	13125	15	31
1	1908	2	14	19575	23	16	26	18071	23	20	5	13330	18	16	8	17167	26	28	8	11809	27	21	18	14771	70	77	2	15008	14	4	10	17248	11	2	17	20019	24	15	14	22145	28	14	6	16677	597	7	10	13401	14
1	1909	3	32	56	19572	1	32	69	18107	59	54	44	13289	5	17	113	17148	20	11	80	11795	13	92	76	14831	6	9	52	15014	4	22	58	17223	3	31	203	19887	6	32	140	22010	89	21	61	17241	5	19	58	13376
1	1910	4	24	38	18	20058	21	62	52	18626	8	27	24	13641	18	38	41	17625	10	43	29	12104	21	57	41	15226	15	6	5	15403	10	19	9	17650	17	31	34	20505	18	27	23	22877	18	15	20	17659	14	28	9
1	1911	1	19573	30	33	49	18411	29	62	61	13321	13	32	34	17177	33	84	86	11830	35	50	28	14860	69	90	97	15024	4	9	35	17197	12	21	38	20043	31	62	59	22207	27	50	225	17223	22	43	35	13522	18	30
1	1912	2	4	19854	24	37	15	18615	83	117	5	13504	26	19	5	17501	40	38	7	12006	36	48	6	15152	82	60	6	15168	17	10	2	17413	21	15	12	20333	64	33	7	22777	39	33	3	17455	32	25	6	13759	19
1	1913	1	19723	9	32	46	18464	240	47	55	13424	35	23	42	17302	127	69	58	11947	51	45	44	14971	106	156	39	15059	7	8	37	17296	8	14	52	20226	27	24	62	22615	31	25	88	17101	14	24	52	13672	22	35
1	1914	1	19710	17	27	76	18472	168	30	138	13432	23	16	50	17335	120	48	108	12006	52	24	40	15123	45	17	124	15066	6	4	24	17308	7	17	48	20194	32	33	71	22642	33	32	75	17113	27	12	47	13470	15	270
1	1915	3	26	67	19888	6	29	66	18697	161	10	38	13556	8	16	106	17633	22	14	37	12121	38	27	73	15327	24	5	47	15147	0	16	56	17425	6	30	62	20360	13	25	70	22700	200	36	41	17225	18	19	42	13816
1	1916	3	16	86	20202	15	19	81	19194	15	9	72	13785	9	106	125	17891	16	23	53	12369	28	14	130	15682	9	5	75	15310	6	13	111	17663	5	15	91	20786	24	40	93	23314	12	20	56	17511	20	15	72	14081
1	1917	1	20316	12	11	46	19314	15	14	55	13838	16	13	50	18145	13	14	58	12422	37	8	43	15801	47	13	61	15420	3	3	31	17807	10	8	36	20887	17	8	80	23436	67	11	85	17610	16	9	39	14196	8	7
1	1918	2	1	20186	47	15	6	19245	53	18	4	13763	33	18	14	18086	30	8	4	12382	70	6	14	15755	74	12	2	15331	18	7	0	17706	31	12	6	20861	61	17	194	23238	42	70	2	17521	26	22	3	14137	32
1	1919	1	20307	9	17	60	19555	35	26	53	13943	17	22	73	18358	40	41	66	12551	40	16	71	15996	41	80	77	15558	3	6	40	17859	5	11	45	21052	15	24	61	23739	23	20	73	17638	22	15	54	14220	39	13
1	1920	3	6	55	20250	16	6	73	19508	31	9	41	13956	13	14	52	18398	38	11	61	12538	48	22	71	16003	71	3	60	15491	7	10	60	17755	15	19	73	20979	21	21	89	23479	98	4	51	17588	38	10	48	14187
1	1921	3	23	97	19943	21	44	98	19366	31	29	71	13848	14	37	87	18340	11	15	56	12532	16	36	101	16016	10	10	96	15419	5	18	102	17492	9	25	95	20853	20	286	124	23114	24	32	80	17438	18	26	63	14120
1	1922	2	15	20031	17	33	32	19458	25	62	27	13936	18	15	39	18429	23	22	8	12610	12	12	25	16149	12	20	4	15520	6	8	3	17596	16	22	29	20972	18	43	142	23258	49	158	8	17527	24	27	8	14197	12
1	1923	3	33	98	19712	14	43	112	19225	29	25	132	13690	9	87	125	18137	15	32	62	12453	4	35	133	15939	16	11	90	15282	4	21	96	17303	4	75	115	20681	13	365	168	23033	17	46	96	17229	11	51	68	13981
1	1924	2	13	20011	18	22	46	19733	26	20	39	14049	18	11	11	18695	33	12	13	12775	15	5	25	16331	35	15	4	15541	11	6	8	17574	12	9	19	21226	49	19	16	23988	33	23	8	17596	9	9	6	14271	30
1	1925	2	33	19408	15	31	38	19299	17	34	39	13739	13	13	63	18207	15	67	25	12428	6	23	49	15983	16	12	6	15084	13	11	20	17057	13	23	79	20623	16	38	49	23287	18	220	47	17052	45	12	20	13871	20
1	1926	3	23	68	19120	26	26	71	19009	25	13	82	13492	10	11	54	18003	60	7	38	12284	13	10	75	15786	28	8	44	14813	5	17	69	16738	19	22	66	20392	27	21	73	23160	47	11	59	16836	19	11	35	13704
1	1927	1	18556	7	21	28	18485	10	22	49	12986	2	6	35	17466	6	8	54	11907	3	12	29	15441	1	18	27	14180	2	9	25	16119	2	8	39	19802	34	40	57	22425	8	29	49	16242	3	10	26	13298	6	12
1	1928	4	34	8	41	18580	42	25	47	18569	34	5	18	13086	41	11	17	17596	25	19	19	11941	35	53	26	15481	35	5	13	14228	35	7	22	16159	51	31	60	19786	39	13	34	22518	26	3	17	16298	30	11	19
1	1929	2	29	18601	50	9	34	18623	90	9	21	13096	39	20	94	17531	68	5	27	11970	34	6	41	15515	90	11	13	14251	34	1	14	16198	39	4	33	19806	128	11	29	22588	57	4	15	16295	62	2	38	13369	33
1	1930	2	16	19227	29	12	39	19391	57	25	8	13675	23	25	12	18379	19	25	7	12457	33	16	19	16196	73	46	12	14884	9	6	10	16810	21	6	26	20594	39	7	22	23413	51	20	16	16920	25	2	12	13930	22
1	1931	2	13	19274	33	13	22	19555	38	67	32	13692	28	18	15	18388	41	41	21	12458	24	44	65	16268	36	69	8	14925	10	8	7	16866	16	10	16	20611	80	31	34	23409	40	92	9	16962	27	7	9	13949	33
1	1932	3	25	38	19233	8	75	102	19481	33	25	64	13624	30	31	46	18331	28	22	41	12470	31	85	72	16311	19	14	47	14835	4	18	64	16783	8	88	80	20537	27	47	95	23404	17	29	48	16912	9	17	57	13901
1	1933	3	9	40	19254	14	108	80	19522	46	28	46	13677	18	7	62	18365	34	8	54	12491	12	14	56	16382	76	6	43	14839	2	7	58	16821	3	5	93	20640	19	12	128	23418	45	4	40	16954	10	7	70	13923
1	1934	1	19025	21	28	30	19422	30	95	50	13559	10	15	25	18221	8	20	35	12418	8	13	26	16346	15	24	43	14664	1	6	21	16614	11	11	27	20368	49	111	45	23352	11	27	55	16788	8	24	21	13863	19	18
1	1935	2	10	19266	32	10	29	19685	87	41	4	13738	27	18	5	18457	38	32	7	12562	31	14	15	16555	50	50	1	14867	18	2	0	16837	24	3	5	20753	79	40	18	23768	48	25	5	16981	21	9	10	14078	32
1	1936	3	32	90	19214	19	46	118	19713	29	19	63	13738	10	62	94	18471	15	14	102	12558	10	37	167	16547	17	14	84	14835	5	19	88	16778	7	33	127	20761	15	97	139	23676	33	21	91	16919	12	68	63	14034
1	1937	2	11	19446	30	14	64	19930	185	13	10	13903	46	11	38	18878	36	19	80	12763	46	12	175	16773	32	19	3	15014	15	6	11	16958	15	3	141	21236	53	11	20	23957	47	20	20	17062	26	25	11	14268	21
1	1938	2	15	19424	19	16	91	19919	62	153	12	13938	27	17	33	18885	33	37	29	12814	41	27	58	16929	15	29	6	14988	12	6	12	16960	12	15	54	21308	106	28	41	23858	93	117	16	17079	18	7	30	14153	132
1	1939	3	19	47	19100	5	36	95	19780	13	17	46	13678	6	30	79	18572	28	23	101	12588	15	37	98	16639	42	3	49	14662	3	12	60	16643	8	25	134	21045	23	19	82	23653	12	12	86	16733	8	11	53	14004
1	1940	1	19283	35	12	32	19828	165	15	120	13692	25	8	39	18749	62	28	56	12769	27	18	47	16722	67	22	204	14851	5	5	20	16795	17	10	37	21242	95	9	98	23910	33	12	40	16922	17	9	31	14129	38	10
1	1941	3	6	78	19378	11	23	80	20208	7	9	50	13818	10	23	75	18900	42	17	35	12894	22	36	93	17013	47	6	57	14918	6	7	56	16909	1	45	128	21368	52	15	65	24098	10	6	52	17033	4	6	81	14232
1	1942	4	44	8	15	19750	58	14	20	20651	26	27	35	14105	44	20	48	19330	22	13	29	13158	35	19	43	17494	23	8	2	15275	29	7	6	17290	42	13	57	21905	40	24	10	24632	23	5	7	17411	32	19	15
1	1943	1	19650	47	22	95	20514	70	55	76	14032	127	45	56	19306	51	36	122	13074	28	15	90	17388	76	53	107	15266	19	9	53	17226	22	11	71	21633	208	41	103	24551	47	32	84	17333	27	16	73	14426	39	32
1	1944	1	19343	19	11	50	20259	58	26	50	13785	109	40	45	18982	58	38	97	12885	47	12	37	17147	83	36	87	14969	2	9	32	16951	5	10	38	21530	34	14	68	24221	19	12	57	17033	7	11	41	14223	82	13
1	1945	2	8	19447	58	6	4	20498	75	10	14	13913	141	7	12	19179	68	21	16	12982	42	15	24	17335	73	15	1	15049	37	3	4	17075	36	2	9	21712	45	13	4	24380	66	11	3	17131	42	9	5	14381	32
1	1946	1	19223	11	15	33	20287	26	28	38	13874	51	18	62	18886	72	34	69	12777	42	23	57	17115	40	57	105	14806	5	4	26	16830	10	6	38	21390	24	23	55	24114	18	33	60	16880	14	8	39	14083	79	16
1	1947	3	12	28	19558	15	6	121	20635	23	2	26	14338	45	17	42	19369	51	11	51	13089	35	9	39	17584	27	5	18	15158	3	5	21	17151	5	11	51	21724	20	9	38	24616	13	8	20	17261	11	12	19	14456
1	1948	3	16	54	19503	9	9	136	20611	13	35	42	14314	9	19	48	19378	20	11	27	13132	8	22	57	17512	21	5	32	15120	1	6	58	17086	5	15	78	21688	13	12	50	24590	24	8	30	17233	5	16	34	14448
1	1949	2	8	19471	12	14	17	20547	137	19	32	14253	77	6	12	19405	19	22	7	13127	14	19	7	17551	18	26	2	15102	6	1	5	17093	12	9	6	21723	12	18	9	24579	10	5	4	17200	11	6	9	14450	10
1	1950	3	16	93	19150	6	19	72	20449	8	12	55	14118	43	13	77	19170	7	16	53	12955	3	22	77	17373	5	3	57	14846	4	9	62	16838	1	22	89	21417	5	12	104	24260	4	5	65	16949	7	30	56	14255
1	1951	2	11	18944	14	14	11	20327	14	10	8	14072	12	5	8	19071	9	19	34	12885	8	9	20	17309	27	9	2	14693	6	4	3	16660	11	4	25	21318	15	11	22	24093	19	13	6	16792	12	15	10	14161	7
1	1952	2	12	19097	74	10	21	20492	75	11	4	14179	50	5	10	19330	62	7	8	13049	81	16	5	17566	73	7	1	14845	23	2	6	16825	31	11	18	21555	77	6	12	24315	71	12	13	16954	40	7	18	14316	51
1	1953	4	45	14	10	19355	34	17	13	20819	26	24	17	14355	37	16	18	19607	17	145	34	13207	39	18	10	17836	18	4	2	15060	19	4	9	16995	22	38	13	21868	23	9	14	24710	29	8	7	17199	10	5	36
1	1954	3	17	65	19179	7	18	60	20666	5	6	70	14199	7	15	80	19469	11	123	39	13138	8	36	65	17683	27	5	63	14898	6	5	69	16803	2	41	90	21656	18	20	103	24385	11	15	64	17011	6	17	71	14336
1	1955	3	4	30	19439	15	17	44	20966	14	7	39	14444	6	8	70	19737	11	5	39	13464	9	31	60	17986	11	8	30	15087	3	8	68	17021	7	15	48	22053	29	11	67	24772	11	5	41	17266	9	15	56	14539
1	1956	1	19426	12	12	47	20968	16	15	56	14449	7	10	44	19742	19	22	52	13458	27	9	35	17924	51	30	95	15078	9	4	37	17037	8	8	54	21982	61	51	71	24802	18	11	67	17268	11	5	45	14564	22	4
1	1957	1	19452	12	9	51	21000	24	23	61	14412	19	13	43	19725	48	27	58	13453	23	20	35	17942	70	46	96	15045	0	4	50	17016	10	8	71	22009	103	60	67	24744	74	22	84	17282	9	10	53	14558	26	13
1	1958	4	18	9	13	19814	13	17	19	21518	17	11	6	14731	13	47	26	20135	15	25	5	13747	30	76	30	18405	19	4	3	15365	27	7	3	17357	19	31	86	22548	22	37	15	25350	10	9	6	17652	14	36	4
1	1959	4	42	18	9	19626	36	33	18	21352	15	6	7	14610	29	19	28	19997	20	12	30	13644	41	33	67	18324	25	9	4	15195	24	5	9	17215	32	181	14	22388	28	52	13	25226	26	11	13	17484	28	13	9
1	1960	4	31	16	24	19659	32	25	28	21445	14	8	11	14639	59	32	35	20008	45	20	15	13677	55	53	108	18345	17	8	7	15226	29	7	6	17206	117	188	40	22330	89	20	54	25250	18	10	6	17518	31	18	14
1	1961	4	29	15	24	19648	41	13	33	21427	20	16	7	14624	35	16	12	20068	25	11	13	13705	50	58	30	18434	31	5	6	15190	27	6	16	17169	39	26	196	22406	32	7	34	25327	31	4	10	17487	23	4	14
1	1962	3	28	59	19596	8	40	73	21425	8	14	52	14593	9	26	89	20051	17	5	50	13637	10	40	97	18472	27	10	69	15149	7	17	63	17117	4	33	100	22490	40	32	94	25258	56	13	63	17430	6	18	44	14729
1	1963	2	8	20725	19	13	6	22709	34	11	10	15410	20	12	14	21114	70	20	2	14344	47	4	6	19499	108	23	2	15931	19	6	2	17964	14	10	11	23874	34	11	3	26781	35	12	9	18468	13	8	21	15569	16
1	1964	1	20404	19	17	39	22501	24	32	53	15310	18	15	46	21157	31	21	75	14400	18	20	25	19515	79	28	92	15659	3	5	35	17672	8	11	42	23576	87	60	140	26465	107	21	63	18324	12	12	41	15523	28	8
1	1965	2	6	20666	26	14	19	22852	59	13	8	15544	25	13	18	21467	33	34	8	14620	18	10	22	19868	65	107	3	15842	11	7	5	17914	16	5	60	24022	32	51	66	26930	40	16	7	18593	36	9	30	15718	37
1	1966	1	20450	16	28	77	22678	26	45	86	15388	25	11	72	21234	30	67	125	14462	13	25	81	19622	87	118	201	15700	4	0	62	17760	5	6	60	23818	27	55	134	26695	13	97	111	18415	8	20	74	15594	31	17
1	1967	1	20335	13	29	94	22593	32	59	113	15348	29	12	67	21199	48	30	121	14461	18	22	70	19689	183	53	113	15630	3	3	78	17660	8	15	78	23733	22	44	132	26692	21	32	81	18252	23	30	92	15533	32	31
1	1968	4	34	11	25	20448	42	16	48	22787	18	38	17	15441	24	66	9	21334	23	28	12	14530	35	28	57	19994	22	8	5	15684	22	10	9	17755	51	72	38	23869	37	52	32	26853	26	17	19	18372	16	19	12
1	1969	3	42	69	20485	7	43	75	22895	11	14	73	15527	15	20	120	21420	5	10	68	14609	11	50	87	20077	20	7	63	15725	6	17	79	17759	7	46	154	23955	8	30	117	27009	48	26	71	18392	11	16	60	15671
1	1970	3	42	56	20575	20	56	114	22958	18	26	55	15607	22	24	87	21509	10	30	56	14674	2	39	97	20140	33	13	49	15765	5	25	63	17830	8	45	110	24043	26	80	86	26961	172	33	67	18449	17	20	60	15725
1	1971	4	15	21	41	20724	31	38	53	23176	24	17	15	15738	22	59	41	21589	13	49	22	14755	46	80	33	20313	10	6	15	15853	17	9	27	17949	46	20	108	24214	17	30	47	27355	13	12	27	18596	35	12	22
1	1972	1	20128	39	31	64	22636	47	48	64	15502	27	19	72	20955	57	23	95	14373	33	18	56	19895	51	32	99	15417	5	12	56	17509	13	17	56	23551	34	35	75	26746	82	51	78	18033	20	81	44	15342	8	33
1	1973	3	14	61	20173	18	20	118	22671	24	22	73	15523	6	21	55	21011	18	9	65	14359	6	12	148	19935	24	10	32	15376	8	15	41	17510	7	23	69	23597	17	17	342	26716	58	11	117	18096	16	11	58	15349
1	1974	4	55	14	8	20052	62	67	34	22668	25	30	16	15478	31	32	16	20926	35	20	4	14294	59	113	20	19937	25	4	7	15214	40	4	5	17400	51	36	11	23581	132	92	83	26760	48	173	10	18018	35	18	10
1	1975	3	23	45	19875	18	42	108	22538	24	14	81	15349	17	15	77	20739	22	10	45	14193	19	40	84	19878	33	3	35	15071	10	9	63	17234	14	25	91	23279	37	44	261	26597	59	17	242	17851	21	11	69	15146
1	1976	3	20	28	19847	29	24	51	22626	28	8	62	15387	11	11	39	20862	21	16	36	14220	8	26	69	19982	23	7	21	15047	11	10	36	17218	18	16	74	23323	23	83	97	26784	19	18	64	18018	15	22	55	15139
1	1977	1	20270	11	26	9	23184	57	31	36	15850	41	21	28	21393	24	57	45	14592	15	29	23	20479	47	41	83	15474	4	7	7	17653	8	15	11	23845	27	20	53	27172	179	34	388	18183	21	17	286	15516	11	23
1	1978	3	20	19	20335	29	22	67	23381	65	6	49	16032	24	13	42	21699	86	7	32	14759	62	44	126	20686	24	6	11	15615	11	10	14	17787	19	21	38	24025	37	88	131	27859	31	11	21	18634	15	15	23	15639
1	1979	3	38	28	20168	24	67	94	23217	44	27	34	15909	19	22	47	21620	82	12	38	14717	50	30	164	20620	22	10	16	15469	2	17	24	17640	8	48	51	23869	29	62	124	27774	30	35	53	18468	24	17	37	15500
1	1980	3	24	67	20216	20	70	219	23298	29	81	96	15982	14	74	154	21879	9	103	132	14854	7	115	87	20865	22	3	59	15466	8	11	72	17654	15	15	102	23977	26	64	109	28019	25	85	78	18581	10	11	95	15581
1	1981	2	18	20245	20	18	34	23567	103	35	71	16049	51	27	31	22032	164	31	32	15053	126	12	51	21057	46	98	3	15457	11	6	9	17691	21	12	26	24124	28	24	100	27924	189	44	96	18365	28	318	17	15649	71
1	1982	4	31	15	53	20100	70	123	219	23237	28	150	31	15962	47	90	55	22009	35	117	41	14952	46	192	62	20931	19	7	10	15315	21	6	22	17559	36	15	65	23977	46	147	342	27649	28	127	54	18556	30	81	41
1	1983	4	32	25	18	19731	58	202	90	22931	65	56	109	15671	51	84	53	21641	32	98	69	14731	35	90	315	20486	21	4	4	14965	31	10	6	17166	42	22	18	23628	43	148	26	27690	32	162	17	18327	30	110	15
1	1984	3	64	51	19037	14	126	170	22463	11	62	201	15173	23	57	199	20917	53	43	168	14257	58	154	100	20182	32	8	40	14351	4	36	48	16454	4	50	51	22985	24	177	77	26768	45	331	44	17513	66	48	42	14831
1	1985	4	18	34	49	19232	39	122	143	22712	76	182	46	15313	26	88	54	21221	33	91	81	14463	102	77	331	20237	11	9	9	14459	18	19	23	16624	23	41	57	23279	157	143	46	27001	295	397	25	17472	27	45	33
1	1986	1	19187	9	22	25	22863	27	31	40	15247	181	40	105	21194	53	20	38	14527	46	21	31	20255	71	48	293	14353	2	9	17	16510	5	7	28	23129	15	21	79	26980	17	19	183	17651	6	22	407	14931	29	25
1	1987	3	20	10	19263	9	28	35	23017	9	11	15	15603	11	20	18	21339	7	12	20	14655	7	22	23	20761	9	4	10	14425	3	10	7	16584	5	9	516	22775	24	14	20	27276	11	8	17	18138	9	27	11	15058
1	1988	3	25	13	19242	13	43	35	23016	19	16	23	15609	12	17	33	21369	21	9	18	14667	11	27	48	20751	24	4	7	14432	0	8	25	16578	6	50	37	23228	19	24	36	27307	17	19	22	18151	12	16	18	15079
1	1989	3	9	24	19171	13	20	37	22987	28	6	63	15507	22	14	60	21285	19	5	34	14607	27	83	44	20665	34	1	21	14367	5	9	34	16496	13	25	57	23176	26	17	50	27250	16	17	27	18058	30	27	22	15038
1	1990	3	19	102	18964	14	28	102	22826	19	8	97	15406	9	34	98	21140	29	21	94	14502	7	53	118	20589	10	9	77	14201	7	8	94	16357	5	27	157	22944	8	25	147	27106	9	19	99	17921	17	44	89	14881
1	1991	2	3	19147	12	8	9	23189	23	12	20	15572	12	9	41	21335	16	14	26	14681	12	10	10	20984	40	18	3	14281	10	3	2	16472	2	13	11	23304	9	29	10	27171	18	374	1	18132	13	32	4	15113	6
1	1992	2	23	19173	23	7	57	23217	40	6	5	15638	21	1	6	21428	23	11	11	14726	26	19	28	21035	67	41	8	14275	15	5	9	16496	17	3	37	23310	24	12	16	27658	33	9	19	18177	25	7	37	15104	25
1	1993	4	100	19	11	19015	29	47	18	23165	19	6	14	15539	14	25	30	21307	55	14	66	14581	18	29	58	21006	15	7	5	14193	15	11	9	16405	16	18	48	23189	34	18	431	27159	27	10	39	18046	107	14	52
1	1994	1	18825	4	17	76	22925	7	46	111	15308	13	28	52	21083	15	45	108	14472	21	30	61	20684	108	33	80	13918	3	12	81	16151	5	18	76	22881	18	33	99	26891	42	437	227	17760	16	28	80	14898	1	30
1	1995	4	33	15	9	18922	51	27	21	23064	49	15	4	15395	48	24	20	21258	40	23	13	14579	40	33	80	20825	27	11	5	14017	35	12	6	16245	62	26	17	22980	40	147	32	27510	37	30	6	17865	42	59	11
1	1996	3	18	62	18646	8	40	53	22767	8	15	50	15140	6	63	54	20920	4	35	42	14378	5	19	73	20628	6	13	50	13703	3	13	51	15983	3	29	76	22684	4	15	63	27270	23	15	61	17581	6	19	108	14742
1	1997	4	60	12	4	18673	34	26	5	22836	22	7	7	15186	33	23	19	20976	23	10	9	14437	36	12	76	20632	22	5	4	13746	18	14	4	16031	43	18	14	22738	34	18	6	27358	23	12	3	17642	21	17	18
1	1998	3	11	54	18465	7	15	50	22659	5	9	36	15074	3	7	53	20865	2	12	32	14321	6	16	98	20530	6	9	49	13575	6	10	56	15866	5	11	74	22556	4	19	89	27077	10	11	51	17469	0	10	52	14715
1	1999	2	8	18766	8	21	6	23030	16	20	4	15299	20	5	5	21091	19	20	4	14511	15	8	5	20917	22	16	0	13744	10	7	1	16136	20	7	12	22891	11	31	6	27536	21	20	2	17710	20	10	15	14917	21
[truncated: 11,216 more rows]
[truncated: 17 more columns]
