# Supplementary material for: Inferring the Clonal Structure of Viral Populations from Time Series Sequencing
Source: PLoS Comput Biol. 2015 Nov 16;11(11):e1004344. doi: 10.1371/journal.pcbi.1004344 (PMC4646700; doi:10.1371/journal.pcbi.1004344)
Supplement: S1 File — (TXT) [file pcbi.1004344.s006.txt]

((S1_303<C100>-[0.01 0.01||0.02 0.02||0.025 0.025||0.026 0.026||0.031 0.031||0.033 0.033||0.0089 0.0089||0.011 0.011||0.02 0.02||0.031 0.031||0.013 0.013||0.018 0.018||0.0098 0.0098||0.0095 0.0095||0.015 0.015||0.12 0.12],S1_1497<C010>-[0.043 0.043||0.069 0.069||0.047 0.047||0.016 0.016||0.04 0.04||0.027 0.027||0.022 0.022||0.082 0.082||0.02 0.02||0.01 0.01||0.032 0.032||0.12 0.12||0.13 0.13||0.66 0.66||0.063 0.063||0.0064 0.0064],S1_1787<C001>-[0.0042 0.0042||0.0057 0.0057||0.0043 0.0043||0.011 0.011||0.02 0.02||0.012 0.012||0.0024 0.0024||0.0029 0.0029||0.0077 0.0077||0.0035 0.0035||0.0044 0.0044||0.008 0.008||0.0039 0.0039||0.0032 0.0032||0.0051 0.0051||0.13 0.13],Haplo_1<C000>-[0.94 0.94||0.91 0.91||0.92 0.92||0.95 0.95||0.91 0.91||0.93 0.93||0.97 0.97||0.9 0.9||0.95 0.95||0.96 0.96||0.95 0.95||0.85 0.85||0.86 0.86||0.33 0.33||0.92 0.92||0.74 0.74])Root-[1|1|1|1|1|1|1|1|1|1|1|1|1|1|1|1])Network_1;
