# Supplementary material for: Inferring the Clonal Structure of Viral Populations from Time Series Sequencing
Source: PLoS Comput Biol. 2015 Nov 16;11(11):e1004344. doi: 10.1371/journal.pcbi.1004344 (PMC4646700; doi:10.1371/journal.pcbi.1004344)
Supplement: S2 File — (TXT) [file pcbi.1004344.s007.txt]

((((R_3<C0010001>-[0.0021 0.0021||0.0026 0.0026||0.0034 0.0034||0.0035 0.0035||0.003 0.003||0.0099 0.0099||0.0014 0.0014||0.0019 0.0019||0.004 0.004||0.0048 0.0048||0.066 0.066||0.06 0.06||0.02 0.02||0.0021 0.0021||0.2 0.2||0.049 0.049])#H2	Haplo_1<C0010000>-[1e-08 1e-08||1e-08 1e-08||1e-06 1e-06||1e-08 1e-08||1e-08 1e-08||1e-08 1e-08||0.00057 0.00057||0.0021 0.0021||1e-08 1e-08||1e-08 1e-08||0.0049 0.0049||0.11 0.11||1e-08 1e-08||0.0011 0.0011||0.56 0.56||0.0027 0.0027])S2_1500-[0.003|0.0036|0.0028|0.0026|0.0042|0.0026|0.002|0.004|0.0036|0.0038|0.063|0.18|0.018|0.0034|0.76|0.048]	(#H2	Haplo_2<C0000001>-[0.35 0.35||0.14 0.14||0.079 0.079||0.56 0.56||0.35 0.35||0.2 0.2||0.075 0.075||0.21 0.21||0.2 0.2||0.14 0.14||0.17 0.17||0.028 0.028||0.014 0.014||0.0043 0.0043||0.041 0.041||0.03 0.03])S2_2037-[0.34|0.14|0.081|0.56|0.33|0.19|0.066|0.2|0.2|0.14|0.22|0.068|0.031|0.006|0.22|0.074]	S2_1776<C0000100>-[0.0049 0.0049||0.0049 0.0049||0.0022 0.0022||0.0062 0.0062||1e-08 1e-08||1e-08 1e-08||0.0021 0.0021||1e-08 1e-08||0.24 0.24||0.005 0.005||0.0018 0.0018||1e-08 1e-08||1e-08 1e-08||0.0022 0.0022||1e-08 1e-08||0.0034 0.0034]	S2_1626<C0001000>-[1e-08 1e-08||0.0032 0.0032||0.0022 0.0022||0.0022 0.0022||1e-08 1e-08||0.0014 0.0014||1e-08 1e-08||1e-08 1e-08||0.0024 0.0024||0.0019 0.0019||0.013 0.013||0.027 0.027||0.032 0.032||0.23 0.23||1e-08 1e-08||0.0046 0.0046]	S2_1978<C0000010>-[0.006 0.006||0.0076 0.0076||0.008 0.008||0.007 0.007||1e-08 1e-08||0.0076 0.0076||0.0014 0.0014||0.018 0.018||0.004 0.004||0.17 0.17||1e-08 1e-08||0.0038 0.0038||0.003 0.003||1e-08 1e-08||1e-08 1e-08||0.0035 0.0035]	S2_501<C0100000>-[0.019 0.019||0.0085 0.0085||0.0035 0.0035||0.0059 0.0059||0.0076 0.0076||0.0065 0.0065||0.45 0.45||1e-08 1e-08||0.0054 0.0054||0.004 0.004||0.004 0.004||1e-08 1e-08||0.0038 0.0038||0.0042 0.0042||1e-08 1e-08||0.0047 0.0047]	S2_384<C1000000>-[0.0043 0.0043||0.0079 0.0079||0.0078 0.0078||0.011 0.011||0.01 0.01||0.0068 0.0068||0.0052 0.0052||0.011 0.011||0.007 0.007||0.18 0.18||0.0063 0.0063||0.061 0.061||0.0061 0.0061||0.0063 0.0063||1e-08 1e-08||0.0051 0.0051]	Haplo_3<C0000000>-[0.61 0.61||0.82 0.82||0.89 0.89||0.4 0.4||0.63 0.63||0.77 0.77||0.47 0.47||0.76 0.76||0.54 0.54||0.49 0.49||0.74 0.74||0.71 0.71||0.92 0.92||0.75 0.75||0.2 0.2||0.9 0.9])Root-[1|1|1|1|1|1|1|1|1|1|1|1|1|1|1|1])Network_1;
(((((R_539<C0000001>-[0.35 0.35||0.14 0.14||0.079 0.079||0.56 0.56||0.35 0.35||0.2 0.2||0.075 0.075||0.21 0.21||0.2 0.2||0.14 0.14||0.17 0.17||0.028 0.028||0.014 0.014||0.0043 0.0043||0.041 0.041||0.03 0.03])#H2	Haplo_1<C0010001>-[0.0021 0.0021||0.0026 0.0026||0.0034 0.0034||0.0035 0.0035||0.003 0.003||0.0099 0.0099||0.0014 0.0014||0.0019 0.0019||0.004 0.004||0.0048 0.0048||0.066 0.066||0.06 0.06||0.02 0.02||0.0021 0.0021||0.2 0.2||0.049 0.049])S2_2037-[0.34|0.14|0.081|0.56|0.33|0.19|0.066|0.2|0.2|0.14|0.22|0.068|0.031|0.006|0.22|0.074]	Haplo_2<C0010000>-[1e-08 1e-08||1e-08 1e-08||1e-06 1e-06||1e-08 1e-08||1e-08 1e-08||1e-08 1e-08||0.00057 0.00057||0.0021 0.0021||1e-08 1e-08||1e-08 1e-08||0.0049 0.0049||0.11 0.11||1e-08 1e-08||0.0011 0.0011||0.56 0.56||0.0027 0.0027])S2_1500-[0.003|0.0036|0.0028|0.0026|0.0042|0.0026|0.002|0.004|0.0036|0.0038|0.063|0.18|0.018|0.0034|0.76|0.048]	S2_1776<C0000100>-[0.0049 0.0049||0.0049 0.0049||0.0022 0.0022||0.0062 0.0062||1e-08 1e-08||1e-08 1e-08||0.0021 0.0021||1e-08 1e-08||0.24 0.24||0.005 0.005||0.0018 0.0018||1e-08 1e-08||1e-08 1e-08||0.0022 0.0022||1e-08 1e-08||0.0034 0.0034]	S2_1626<C0001000>-[1e-08 1e-08||0.0032 0.0032||0.0022 0.0022||0.0022 0.0022||1e-08 1e-08||0.0014 0.0014||1e-08 1e-08||1e-08 1e-08||0.0024 0.0024||0.0019 0.0019||0.013 0.013||0.027 0.027||0.032 0.032||0.23 0.23||1e-08 1e-08||0.0046 0.0046]	S2_1978<C0000010>-[0.006 0.006||0.0076 0.0076||0.008 0.008||0.007 0.007||1e-08 1e-08||0.0076 0.0076||0.0014 0.0014||0.018 0.018||0.004 0.004||0.17 0.17||1e-08 1e-08||0.0038 0.0038||0.003 0.003||1e-08 1e-08||1e-08 1e-08||0.0035 0.0035]	S2_501<C0100000>-[0.019 0.019||0.0085 0.0085||0.0035 0.0035||0.0059 0.0059||0.0076 0.0076||0.0065 0.0065||0.45 0.45||1e-08 1e-08||0.0054 0.0054||0.004 0.004||0.004 0.004||1e-08 1e-08||0.0038 0.0038||0.0042 0.0042||1e-08 1e-08||0.0047 0.0047]	S2_384<C1000000>-[0.0043 0.0043||0.0079 0.0079||0.0078 0.0078||0.011 0.011||0.01 0.01||0.0068 0.0068||0.0052 0.0052||0.011 0.011||0.007 0.007||0.18 0.18||0.0063 0.0063||0.061 0.061||0.0061 0.0061||0.0063 0.0063||1e-08 1e-08||0.0051 0.0051]	(#H2	Haplo_3<C0000000>-[0.61 0.61||0.82 0.82||0.89 0.89||0.4 0.4||0.63 0.63||0.77 0.77||0.47 0.47||0.76 0.76||0.54 0.54||0.49 0.49||0.74 0.74||0.71 0.71||0.92 0.92||0.75 0.75||0.2 0.2||0.9 0.9]))Root-[1|1|1|1|1|1|1|1|1|1|1|1|1|1|1|1])Network_2;
(((((R_37235<C0010000>-[1e-08 1e-08||1e-08 1e-08||1e-06 1e-06||1e-08 1e-08||1e-08 1e-08||1e-08 1e-08||0.00057 0.00057||0.0021 0.0021||1e-08 1e-08||1e-08 1e-08||0.0049 0.0049||0.11 0.11||1e-08 1e-08||0.0011 0.0011||0.56 0.56||0.0027 0.0027])#H2	Haplo_1<C0010001>-[0.0021 0.0021||0.0026 0.0026||0.0034 0.0034||0.0035 0.0035||0.003 0.003||0.0099 0.0099||0.0014 0.0014||0.0019 0.0019||0.004 0.004||0.0048 0.0048||0.066 0.066||0.06 0.06||0.02 0.02||0.0021 0.0021||0.2 0.2||0.049 0.049])S2_1500-[0.003|0.0036|0.0028|0.0026|0.0042|0.0026|0.002|0.004|0.0036|0.0038|0.063|0.18|0.018|0.0034|0.76|0.048]	Haplo_2<C0000001>-[0.35 0.35||0.14 0.14||0.079 0.079||0.56 0.56||0.35 0.35||0.2 0.2||0.075 0.075||0.21 0.21||0.2 0.2||0.14 0.14||0.17 0.17||0.028 0.028||0.014 0.014||0.0043 0.0043||0.041 0.041||0.03 0.03])S2_2037-[0.34|0.14|0.081|0.56|0.33|0.19|0.066|0.2|0.2|0.14|0.22|0.068|0.031|0.006|0.22|0.074]	S2_1776<C0000100>-[0.0049 0.0049||0.0049 0.0049||0.0022 0.0022||0.0062 0.0062||1e-08 1e-08||1e-08 1e-08||0.0021 0.0021||1e-08 1e-08||0.24 0.24||0.005 0.005||0.0018 0.0018||1e-08 1e-08||1e-08 1e-08||0.0022 0.0022||1e-08 1e-08||0.0034 0.0034]	S2_1626<C0001000>-[1e-08 1e-08||0.0032 0.0032||0.0022 0.0022||0.0022 0.0022||1e-08 1e-08||0.0014 0.0014||1e-08 1e-08||1e-08 1e-08||0.0024 0.0024||0.0019 0.0019||0.013 0.013||0.027 0.027||0.032 0.032||0.23 0.23||1e-08 1e-08||0.0046 0.0046]	S2_1978<C0000010>-[0.006 0.006||0.0076 0.0076||0.008 0.008||0.007 0.007||1e-08 1e-08||0.0076 0.0076||0.0014 0.0014||0.018 0.018||0.004 0.004||0.17 0.17||1e-08 1e-08||0.0038 0.0038||0.003 0.003||1e-08 1e-08||1e-08 1e-08||0.0035 0.0035]	S2_501<C0100000>-[0.019 0.019||0.0085 0.0085||0.0035 0.0035||0.0059 0.0059||0.0076 0.0076||0.0065 0.0065||0.45 0.45||1e-08 1e-08||0.0054 0.0054||0.004 0.004||0.004 0.004||1e-08 1e-08||0.0038 0.0038||0.0042 0.0042||1e-08 1e-08||0.0047 0.0047]	S2_384<C1000000>-[0.0043 0.0043||0.0079 0.0079||0.0078 0.0078||0.011 0.011||0.01 0.01||0.0068 0.0068||0.0052 0.0052||0.011 0.011||0.007 0.007||0.18 0.18||0.0063 0.0063||0.061 0.061||0.0061 0.0061||0.0063 0.0063||1e-08 1e-08||0.0051 0.0051]	(#H2	Haplo_3<C0000000>-[0.61 0.61||0.82 0.82||0.89 0.89||0.4 0.4||0.63 0.63||0.77 0.77||0.47 0.47||0.76 0.76||0.54 0.54||0.49 0.49||0.74 0.74||0.71 0.71||0.92 0.92||0.75 0.75||0.2 0.2||0.9 0.9]))Root-[1|1|1|1|1|1|1|1|1|1|1|1|1|1|1|1])Network_3;
(((((R_37244<C0010000>-[1e-08 1e-08||1e-08 1e-08||1e-06 1e-06||1e-08 1e-08||1e-08 1e-08||1e-08 1e-08||0.00057 0.00057||0.0021 0.0021||1e-08 1e-08||1e-08 1e-08||0.0049 0.0049||0.11 0.11||1e-08 1e-08||0.0011 0.0011||0.56 0.56||0.0027 0.0027])#H2	Haplo_1<C0010001>-[0.0021 0.0021||0.0026 0.0026||0.0034 0.0034||0.0035 0.0035||0.003 0.003||0.0099 0.0099||0.0014 0.0014||0.0019 0.0019||0.004 0.004||0.0048 0.0048||0.066 0.066||0.06 0.06||0.02 0.02||0.0021 0.0021||0.2 0.2||0.049 0.049])S2_1500-[0.003|0.0036|0.0028|0.0026|0.0042|0.0026|0.002|0.004|0.0036|0.0038|0.063|0.18|0.018|0.0034|0.76|0.048]	Haplo_2<C0000001>-[0.35 0.35||0.14 0.14||0.079 0.079||0.56 0.56||0.35 0.35||0.2 0.2||0.075 0.075||0.21 0.21||0.2 0.2||0.14 0.14||0.17 0.17||0.028 0.028||0.014 0.014||0.0043 0.0043||0.041 0.041||0.03 0.03])S2_2037-[0.34|0.14|0.081|0.56|0.33|0.19|0.066|0.2|0.2|0.14|0.22|0.068|0.031|0.006|0.22|0.074]	S2_1776<C0000100>-[0.0049 0.0049||0.0049 0.0049||0.0022 0.0022||0.0062 0.0062||1e-08 1e-08||1e-08 1e-08||0.0021 0.0021||1e-08 1e-08||0.24 0.24||0.005 0.005||0.0018 0.0018||1e-08 1e-08||1e-08 1e-08||0.0022 0.0022||1e-08 1e-08||0.0034 0.0034]	S2_1626<C0001000>-[1e-08 1e-08||0.0032 0.0032||0.0022 0.0022||0.0022 0.0022||1e-08 1e-08||0.0014 0.0014||1e-08 1e-08||1e-08 1e-08||0.0024 0.0024||0.0019 0.0019||0.013 0.013||0.027 0.027||0.032 0.032||0.23 0.23||1e-08 1e-08||0.0046 0.0046]	S2_1978<C0000010>-[0.006 0.006||0.0076 0.0076||0.008 0.008||0.007 0.007||1e-08 1e-08||0.0076 0.0076||0.0014 0.0014||0.018 0.018||0.004 0.004||0.17 0.17||1e-08 1e-08||0.0038 0.0038||0.003 0.003||1e-08 1e-08||1e-08 1e-08||0.0035 0.0035]	(#H2	Haplo_3<C0100000>-[0.019 0.019||0.0085 0.0085||0.0035 0.0035||0.0059 0.0059||0.0076 0.0076||0.0065 0.0065||0.45 0.45||1e-08 1e-08||0.0054 0.0054||0.004 0.004||0.004 0.004||1e-08 1e-08||0.0038 0.0038||0.0042 0.0042||1e-08 1e-08||0.0047 0.0047])S2_501-[0.02|0.008|0.0035|0.0053|0.0049|0.0076|0.45|0.0047|0.0053|0.0042|0.0049|0.0054|0.0041|0.004|0.0052|0.0055]	S2_384<C1000000>-[0.0043 0.0043||0.0079 0.0079||0.0078 0.0078||0.011 0.011||0.01 0.01||0.0068 0.0068||0.0052 0.0052||0.011 0.011||0.007 0.007||0.18 0.18||0.0063 0.0063||0.061 0.061||0.0061 0.0061||0.0063 0.0063||1e-08 1e-08||0.0051 0.0051]	Haplo_4<C0000000>-[0.61 0.61||0.82 0.82||0.89 0.89||0.4 0.4||0.63 0.63||0.77 0.77||0.47 0.47||0.76 0.76||0.54 0.54||0.49 0.49||0.74 0.74||0.71 0.71||0.92 0.92||0.75 0.75||0.2 0.2||0.9 0.9])Root-[1|1|1|1|1|1|1|1|1|1|1|1|1|1|1|1])Network_4;
(((((R_37248<C0010000>-[1e-08 1e-08||1e-08 1e-08||1e-06 1e-06||1e-08 1e-08||1e-08 1e-08||1e-08 1e-08||0.00057 0.00057||0.0021 0.0021||1e-08 1e-08||1e-08 1e-08||0.0049 0.0049||0.11 0.11||1e-08 1e-08||0.0011 0.0011||0.56 0.56||0.0027 0.0027])#H2	Haplo_1<C0010001>-[0.0021 0.0021||0.0026 0.0026||0.0034 0.0034||0.0035 0.0035||0.003 0.003||0.0099 0.0099||0.0014 0.0014||0.0019 0.0019||0.004 0.004||0.0048 0.0048||0.066 0.066||0.06 0.06||0.02 0.02||0.0021 0.0021||0.2 0.2||0.049 0.049])S2_1500-[0.003|0.0036|0.0028|0.0026|0.0042|0.0026|0.002|0.004|0.0036|0.0038|0.063|0.18|0.018|0.0034|0.76|0.048]	Haplo_2<C0000001>-[0.35 0.35||0.14 0.14||0.079 0.079||0.56 0.56||0.35 0.35||0.2 0.2||0.075 0.075||0.21 0.21||0.2 0.2||0.14 0.14||0.17 0.17||0.028 0.028||0.014 0.014||0.0043 0.0043||0.041 0.041||0.03 0.03])S2_2037-[0.34|0.14|0.081|0.56|0.33|0.19|0.066|0.2|0.2|0.14|0.22|0.068|0.031|0.006|0.22|0.074]	S2_1776<C0000100>-[0.0049 0.0049||0.0049 0.0049||0.0022 0.0022||0.0062 0.0062||1e-08 1e-08||1e-08 1e-08||0.0021 0.0021||1e-08 1e-08||0.24 0.24||0.005 0.005||0.0018 0.0018||1e-08 1e-08||1e-08 1e-08||0.0022 0.0022||1e-08 1e-08||0.0034 0.0034]	S2_1626<C0001000>-[1e-08 1e-08||0.0032 0.0032||0.0022 0.0022||0.0022 0.0022||1e-08 1e-08||0.0014 0.0014||1e-08 1e-08||1e-08 1e-08||0.0024 0.0024||0.0019 0.0019||0.013 0.013||0.027 0.027||0.032 0.032||0.23 0.23||1e-08 1e-08||0.0046 0.0046]	S2_1978<C0000010>-[0.006 0.006||0.0076 0.0076||0.008 0.008||0.007 0.007||1e-08 1e-08||0.0076 0.0076||0.0014 0.0014||0.018 0.018||0.004 0.004||0.17 0.17||1e-08 1e-08||0.0038 0.0038||0.003 0.003||1e-08 1e-08||1e-08 1e-08||0.0035 0.0035]	S2_501<C0100000>-[0.019 0.019||0.0085 0.0085||0.0035 0.0035||0.0059 0.0059||0.0076 0.0076||0.0065 0.0065||0.45 0.45||1e-08 1e-08||0.0054 0.0054||0.004 0.004||0.004 0.004||1e-08 1e-08||0.0038 0.0038||0.0042 0.0042||1e-08 1e-08||0.0047 0.0047]	(#H2	Haplo_3<C1000000>-[0.0043 0.0043||0.0079 0.0079||0.0078 0.0078||0.011 0.011||0.01 0.01||0.0068 0.0068||0.0052 0.0052||0.011 0.011||0.007 0.007||0.18 0.18||0.0063 0.0063||0.061 0.061||0.0061 0.0061||0.0063 0.0063||1e-08 1e-08||0.0051 0.0051])S2_384-[0.0048|0.0073|0.0076|0.0099|0.0092|0.0085|0.0058|0.011|0.0068|0.18|0.0072|0.063|0.0061|0.0057|0.0079|0.0055]	Haplo_4<C0000000>-[0.61 0.61||0.82 0.82||0.89 0.89||0.4 0.4||0.63 0.63||0.77 0.77||0.47 0.47||0.76 0.76||0.54 0.54||0.49 0.49||0.74 0.74||0.71 0.71||0.92 0.92||0.75 0.75||0.2 0.2||0.9 0.9])Root-[1|1|1|1|1|1|1|1|1|1|1|1|1|1|1|1])Network_5;
