# Supplementary material for: Inferring the Clonal Structure of Viral Populations from Time Series Sequencing
Source: PLoS Comput Biol. 2015 Nov 16;11(11):e1004344. doi: 10.1371/journal.pcbi.1004344 (PMC4646700; doi:10.1371/journal.pcbi.1004344)
Supplement: S3 File — (TXT) [file pcbi.1004344.s008.txt]

((S3_825<C0010>-[0.0051 0.0051||0.0042 0.0042||0.0038 0.0038||0 1e-08||1e-08 1e-08||1e-08 1e-08||0 1e-08||0.0036 0.0036||0.0049 0.0049||0.0039 0.0039||0.03 0.03||0.0035 0.0035||0.0061 0.0061||0.01 0.01||0.0041 0.0041||0.76 0.76],S3_201<C1000>-[0.33 0.33||0.032 0.032||0.15 0.15||1e-08 1e-08||0.19 0.19||0.38 0.38||1e-08 1e-08||0.17 0.17||0.089 0.089||0.46 0.46||1e-08 1e-08||0.25 0.25||0.08 0.08||0.0096 0.0096||0.013 0.013||0.014 0.014],S3_768<C0100>-[0.0048 0.0048||0.0038 0.0038||0.0034 0.0034||1e-08 1e-08||1e-08 1e-08||1e-08 1e-08||1e-08 1e-08||0.0034 0.0034||0.21 0.21||0.0035 0.0035||0.19 0.19||0.0029 0.0029||0.002 0.002||0.0019 0.0019||0.0026 0.0026||1e-08 1e-08],S3_1845<C0001>-[0.0071 0.0071||0.011 0.011||0.21 0.21||1e-08 1e-08||0.028 0.028||0.026 0.026||1e-08 1e-08||0.0054 0.0054||0.019 0.019||0.012 0.012||0.11 0.11||0.016 0.016||0.011 0.011||0.0054 0.0054||0.014 0.014||0.011 0.011],Haplo_1<C0000>-[0.65 0.65||0.95 0.95||0.62 0.62||1 1||0.78 0.78||0.59 0.59||1 1||0.82 0.82||0.68 0.68||0.52 0.52||0.67 0.67||0.73 0.73||0.9 0.9||0.97 0.97||0.97 0.97||0.21 0.21])Root-[1|1|1|1|1|1|1|1|1|1|1|1|1|1|1|1])Network_1;
