# Supplementary material for: Inferring the Clonal Structure of Viral Populations from Time Series Sequencing
Source: PLoS Comput Biol. 2015 Nov 16;11(11):e1004344. doi: 10.1371/journal.pcbi.1004344 (PMC4646700; doi:10.1371/journal.pcbi.1004344)
Supplement: S4 File — (TXT) [file pcbi.1004344.s009.txt]

((((((R_40820<C100010>-[0.011 0.011||5.5e-05 5.5e-05||0.0065 0.0065||0.049 0.049||1e-08 1e-08||0.0033 0.0033||0.00076 0.00076||0.002 0.002||1e-08 1e-08||4.7e-06 4.7e-06||1e-08 1e-08||1e-08 1e-08||0.00014 0.00014||0.043 0.043||1e-05 1e-05||1e-05 1e-05])#H4	Haplo_1<C101001>-[0.0095 0.0095||0.041 0.041||1e-08 1e-08||0.49 0.49||0.098 0.098||1e-08 1e-08||1e-08 1e-08||0.0012 0.0012||1e-08 1e-08||0.0035 0.0035||0.0026 0.0026||0.0019 0.0019||0.0056 0.0056||0.66 0.66||0.0035 0.0035||0.0049 0.0049])S4_431-[0.014|0.041|0.0026|0.54|0.11|0.0081|0.0028|0.0049|0.0043|0.0036|0.0044|0.0033|0.0057|0.7|0.0036|0.0049]	(((R_48115<C011000>-[0.071 0.071||0.29 0.29||0.14 0.14||1e-08 1e-08||1e-08 1e-08||0.051 0.051||0.1 0.1||0.019 0.019||0.048 0.048||0.099 0.099||0.0048 0.0048||0.0036 0.0036||0.0047 0.0047||0.0038 0.0038||0.0048 0.0048||0.0034 0.0034])#H6	Haplo_2<C001000>-[0.07 0.07||1e-08 1e-08||0.29 0.29||0.17 0.17||0.52 0.52||0.52 0.52||0.05 0.05||0.35 0.35||0.051 0.051||0.35 0.35||0.74 0.74||0.71 0.71||0.66 0.66||0.24 0.24||0.89 0.89||0.95 0.95])R_40204-[0.001|0.001|0.001|0.001|0.001|0.001|0.001|0.001|0.001|0.001|0.001|0.001|0.001|0.001|0.001|0.001])#H2	Haplo_3<C001001>-[0.11 0.11||0.016 0.016||0.11 0.11||0.028 0.028||0.014 0.014||0.056 0.056||0.035 0.035||0.083 0.083||0.48 0.48||0.075 0.075||0.063 0.063||0.06 0.06||0.033 0.033||1e-08 1e-08||0.026 0.026||0.024 0.024])S4_709-[0.27|0.35|0.56|0.68|0.62|0.65|0.14|0.48|0.62|0.53|0.82|0.77|0.71|0.9|0.92|0.99]	Haplo_4<C000001>-[1e-08 1e-08||0.021 0.021||0.011 0.011||0.017 0.017||0.024 0.024||0.00011 0.00011||0.0029 0.0029||1e-08 1e-08||1e-08 1e-08||1.2e-06 1.2e-06||0.0006 0.0006||0.00047 0.00047||1e-08 1e-08||0.0011 0.0011||8.4e-05 8.4e-05||7.5e-05 7.5e-05])S4_1401-[0.11|0.078|0.12|0.51|0.16|0.061|0.033|0.073|0.49|0.078|0.067|0.063|0.039|0.66|0.029|0.029]	(#H6	Haplo_5<C010000>-[0.11 0.11||0.00097 0.00097||1e-08 1e-08||0.033 0.033||0.1 0.1||0.035 0.035||0.26 0.26||0.086 0.086||0.057 0.057||0.001 0.001||0.0049 0.0049||0.0016 0.0016||0.00081 0.00081||1.4e-05 1.4e-05||0.00026 0.00026||0.00014 0.00014])S4_674-[0.19|0.29|0.14|0.054|0.075|0.069|0.4|0.12|0.081|0.099|0.0094|0.0042|0.0048|0.0039|0.0048|0.0034]	(#H4	Haplo_6<C000010>-[0.021 0.021||0.31 0.31||0.071 0.071||1e-08 1e-08||0.069 0.069||0.14 0.14||0.02 0.02||0.092 0.092||0.04 0.04||0.26 0.26||0.041 0.041||0.04 0.04||0.15 0.15||0.044 0.044||0.071 0.071||0.0034 0.0034])S4_1387-[0.033|0.31|0.074|0.044|0.099|0.15|0.025|0.11|0.049|0.26|0.043|0.04|0.15|0.087|0.071|0.0035]	S4_1013<C000100>-[0.014 0.014||0.0037 0.0037||0.013 0.013||1e-08 1e-08||1e-08 1e-08||0.0085 0.0085||0.0043 0.0043||0.052 0.052||0.011 0.011||0.18 0.18||0.037 0.037||0.018 0.018||0.0064 0.0064||0.0035 0.0035||0.0046 0.0046||0.0031 0.0031]	(#H2	Haplo_7<C000000>-[0.58 0.58||0.32 0.32||0.35 0.35||0.22 0.22||0.17 0.17||0.18 0.18||0.53 0.53||0.31 0.31||0.31 0.31||0.032 0.032||0.1 0.1||0.17 0.17||0.14 0.14||0.0089 0.0089||0.00046 0.00046||0.0063 0.0063]))Root-[1|1|1|1|1|1|1|1|1|1|1|1|1|1|1|1])Network_1;
((((((R_54192<C101001>-[0.0095 0.0095||0.041 0.041||1e-08 1e-08||0.49 0.49||0.098 0.098||1e-08 1e-08||1e-08 1e-08||0.0012 0.0012||1e-08 1e-08||0.0035 0.0035||0.0026 0.0026||0.0019 0.0019||0.0056 0.0056||0.66 0.66||0.0035 0.0035||0.0049 0.0049])#H6	Haplo_1<C001001>-[0.11 0.11||0.016 0.016||0.11 0.11||0.028 0.028||0.014 0.014||0.056 0.056||0.035 0.035||0.083 0.083||0.48 0.48||0.075 0.075||0.063 0.063||0.06 0.06||0.033 0.033||1e-08 1e-08||0.026 0.026||0.024 0.024])R_50738-[0.001|0.001|0.001|0.001|0.001|0.001|0.001|0.001|0.001|0.001|0.001|0.001|0.001|0.001|0.001|0.001])#H2	Haplo_2<C000001>-[1e-08 1e-08||0.021 0.021||0.011 0.011||0.017 0.017||0.024 0.024||0.00011 0.00011||0.0029 0.0029||1e-08 1e-08||1e-08 1e-08||1.2e-06 1.2e-06||0.0006 0.0006||0.00047 0.00047||1e-08 1e-08||0.0011 0.0011||8.4e-05 8.4e-05||7.5e-05 7.5e-05])S4_1401-[0.11|0.078|0.12|0.51|0.16|0.061|0.033|0.073|0.49|0.078|0.067|0.063|0.039|0.66|0.029|0.029]	((R_51022<C011000>-[0.071 0.071||0.29 0.29||0.14 0.14||1e-08 1e-08||1e-08 1e-08||0.051 0.051||0.1 0.1||0.019 0.019||0.048 0.048||0.099 0.099||0.0048 0.0048||0.0036 0.0036||0.0047 0.0047||0.0038 0.0038||0.0048 0.0048||0.0034 0.0034])#H4	Haplo_3<C010000>-[0.11 0.11||0.00097 0.00097||1e-08 1e-08||0.033 0.033||0.1 0.1||0.035 0.035||0.26 0.26||0.086 0.086||0.057 0.057||0.001 0.001||0.0049 0.0049||0.0016 0.0016||0.00081 0.00081||1.4e-05 1.4e-05||0.00026 0.00026||0.00014 0.00014])S4_674-[0.19|0.29|0.14|0.054|0.075|0.069|0.4|0.12|0.081|0.099|0.0094|0.0042|0.0048|0.0039|0.0048|0.0034]	(#H4	#H2	Haplo_4<C001000>-[0.07 0.07||1e-08 1e-08||0.29 0.29||0.17 0.17||0.52 0.52||0.52 0.52||0.05 0.05||0.35 0.35||0.051 0.051||0.35 0.35||0.74 0.74||0.71 0.71||0.66 0.66||0.24 0.24||0.89 0.89||0.95 0.95])S4_709-[0.27|0.35|0.56|0.68|0.62|0.65|0.14|0.48|0.62|0.53|0.82|0.77|0.71|0.9|0.92|0.99]	((#H6	Haplo_5<C100010>-[0.011 0.011||5.5e-05 5.5e-05||0.0065 0.0065||0.049 0.049||1e-08 1e-08||0.0033 0.0033||0.00076 0.00076||0.002 0.002||1e-08 1e-08||4.7e-06 4.7e-06||1e-08 1e-08||1e-08 1e-08||0.00014 0.00014||0.043 0.043||1e-05 1e-05||1e-05 1e-05])S4_431-[0.014|0.041|0.0026|0.54|0.11|0.0081|0.0028|0.0049|0.0043|0.0036|0.0044|0.0033|0.0057|0.7|0.0036|0.0049]	Haplo_6<C000010>-[0.021 0.021||0.31 0.31||0.071 0.071||1e-08 1e-08||0.069 0.069||0.14 0.14||0.02 0.02||0.092 0.092||0.04 0.04||0.26 0.26||0.041 0.041||0.04 0.04||0.15 0.15||0.044 0.044||0.071 0.071||0.0034 0.0034])S4_1387-[0.033|0.31|0.074|0.044|0.099|0.15|0.025|0.11|0.049|0.26|0.043|0.04|0.15|0.087|0.071|0.0035]	S4_1013<C000100>-[0.014 0.014||0.0037 0.0037||0.013 0.013||1e-08 1e-08||1e-08 1e-08||0.0085 0.0085||0.0043 0.0043||0.052 0.052||0.011 0.011||0.18 0.18||0.037 0.037||0.018 0.018||0.0064 0.0064||0.0035 0.0035||0.0046 0.0046||0.0031 0.0031]	Haplo_7<C000000>-[0.58 0.58||0.32 0.32||0.35 0.35||0.22 0.22||0.17 0.17||0.18 0.18||0.53 0.53||0.31 0.31||0.31 0.31||0.032 0.032||0.1 0.1||0.17 0.17||0.14 0.14||0.0089 0.0089||0.00046 0.00046||0.0063 0.0063])Root-[1|1|1|1|1|1|1|1|1|1|1|1|1|1|1|1])Network_2;
(((((((R_51283<C011000>-[0.071 0.071||0.29 0.29||0.14 0.14||1e-08 1e-08||1e-08 1e-08||0.051 0.051||0.1 0.1||0.019 0.019||0.048 0.048||0.099 0.099||0.0048 0.0048||0.0036 0.0036||0.0047 0.0047||0.0038 0.0038||0.0048 0.0048||0.0034 0.0034])#H4	Haplo_1<C001000>-[0.07 0.07||1e-08 1e-08||0.29 0.29||0.17 0.17||0.52 0.52||0.52 0.52||0.05 0.05||0.35 0.35||0.051 0.051||0.35 0.35||0.74 0.74||0.71 0.71||0.66 0.66||0.24 0.24||0.89 0.89||0.95 0.95])R_50765-[0.001|0.001|0.001|0.001|0.001|0.001|0.001|0.001|0.001|0.001|0.001|0.001|0.001|0.001|0.001|0.001])#H2	(R_57211<C101001>-[0.0095 0.0095||0.041 0.041||1e-08 1e-08||0.49 0.49||0.098 0.098||1e-08 1e-08||1e-08 1e-08||0.0012 0.0012||1e-08 1e-08||0.0035 0.0035||0.0026 0.0026||0.0019 0.0019||0.0056 0.0056||0.66 0.66||0.0035 0.0035||0.0049 0.0049])#H6	Haplo_2<C001001>-[0.11 0.11||0.016 0.016||0.11 0.11||0.028 0.028||0.014 0.014||0.056 0.056||0.035 0.035||0.083 0.083||0.48 0.48||0.075 0.075||0.063 0.063||0.06 0.06||0.033 0.033||1e-08 1e-08||0.026 0.026||0.024 0.024])S4_709-[0.27|0.35|0.56|0.68|0.62|0.65|0.14|0.48|0.62|0.53|0.82|0.77|0.71|0.9|0.92|0.99]	Haplo_3<C000001>-[1e-08 1e-08||0.021 0.021||0.011 0.011||0.017 0.017||0.024 0.024||0.00011 0.00011||0.0029 0.0029||1e-08 1e-08||1e-08 1e-08||1.2e-06 1.2e-06||0.0006 0.0006||0.00047 0.00047||1e-08 1e-08||0.0011 0.0011||8.4e-05 8.4e-05||7.5e-05 7.5e-05])S4_1401-[0.11|0.078|0.12|0.51|0.16|0.061|0.033|0.073|0.49|0.078|0.067|0.063|0.039|0.66|0.029|0.029]	(#H4	Haplo_4<C010000>-[0.11 0.11||0.00097 0.00097||1e-08 1e-08||0.033 0.033||0.1 0.1||0.035 0.035||0.26 0.26||0.086 0.086||0.057 0.057||0.001 0.001||0.0049 0.0049||0.0016 0.0016||0.00081 0.00081||1.4e-05 1.4e-05||0.00026 0.00026||0.00014 0.00014])S4_674-[0.19|0.29|0.14|0.054|0.075|0.069|0.4|0.12|0.081|0.099|0.0094|0.0042|0.0048|0.0039|0.0048|0.0034]	((#H6	Haplo_5<C100010>-[0.011 0.011||5.5e-05 5.5e-05||0.0065 0.0065||0.049 0.049||1e-08 1e-08||0.0033 0.0033||0.00076 0.00076||0.002 0.002||1e-08 1e-08||4.7e-06 4.7e-06||1e-08 1e-08||1e-08 1e-08||0.00014 0.00014||0.043 0.043||1e-05 1e-05||1e-05 1e-05])S4_431-[0.014|0.041|0.0026|0.54|0.11|0.0081|0.0028|0.0049|0.0043|0.0036|0.0044|0.0033|0.0057|0.7|0.0036|0.0049]	Haplo_6<C000010>-[0.021 0.021||0.31 0.31||0.071 0.071||1e-08 1e-08||0.069 0.069||0.14 0.14||0.02 0.02||0.092 0.092||0.04 0.04||0.26 0.26||0.041 0.041||0.04 0.04||0.15 0.15||0.044 0.044||0.071 0.071||0.0034 0.0034])S4_1387-[0.033|0.31|0.074|0.044|0.099|0.15|0.025|0.11|0.049|0.26|0.043|0.04|0.15|0.087|0.071|0.0035]	S4_1013<C000100>-[0.014 0.014||0.0037 0.0037||0.013 0.013||1e-08 1e-08||1e-08 1e-08||0.0085 0.0085||0.0043 0.0043||0.052 0.052||0.011 0.011||0.18 0.18||0.037 0.037||0.018 0.018||0.0064 0.0064||0.0035 0.0035||0.0046 0.0046||0.0031 0.0031]	(#H2	Haplo_7<C000000>-[0.58 0.58||0.32 0.32||0.35 0.35||0.22 0.22||0.17 0.17||0.18 0.18||0.53 0.53||0.31 0.31||0.31 0.31||0.032 0.032||0.1 0.1||0.17 0.17||0.14 0.14||0.0089 0.0089||0.00046 0.00046||0.0063 0.0063]))Root-[1|1|1|1|1|1|1|1|1|1|1|1|1|1|1|1])Network_3;
((((((R_58266<C101001>-[0.0095 0.0095||0.041 0.041||1e-08 1e-08||0.49 0.49||0.098 0.098||1e-08 1e-08||1e-08 1e-08||0.0012 0.0012||1e-08 1e-08||0.0035 0.0035||0.0026 0.0026||0.0019 0.0019||0.0056 0.0056||0.66 0.66||0.0035 0.0035||0.0049 0.0049])#H6	Haplo_1<C001001>-[0.11 0.11||0.016 0.016||0.11 0.11||0.028 0.028||0.014 0.014||0.056 0.056||0.035 0.035||0.083 0.083||0.48 0.48||0.075 0.075||0.063 0.063||0.06 0.06||0.033 0.033||1e-08 1e-08||0.026 0.026||0.024 0.024])R_51393-[0.001|0.001|0.001|0.001|0.001|0.001|0.001|0.001|0.001|0.001|0.001|0.001|0.001|0.001|0.001|0.001])#H4	Haplo_2<C000001>-[1e-08 1e-08||0.021 0.021||0.011 0.011||0.017 0.017||0.024 0.024||0.00011 0.00011||0.0029 0.0029||1e-08 1e-08||1e-08 1e-08||1.2e-06 1.2e-06||0.0006 0.0006||0.00047 0.00047||1e-08 1e-08||0.0011 0.0011||8.4e-05 8.4e-05||7.5e-05 7.5e-05])S4_1401-[0.11|0.078|0.12|0.51|0.16|0.061|0.033|0.073|0.49|0.078|0.067|0.063|0.039|0.66|0.029|0.029]	((((#H4	Haplo_3<C001000>-[0.07 0.07||1e-08 1e-08||0.29 0.29||0.17 0.17||0.52 0.52||0.52 0.52||0.05 0.05||0.35 0.35||0.051 0.051||0.35 0.35||0.74 0.74||0.71 0.71||0.66 0.66||0.24 0.24||0.89 0.89||0.95 0.95])R_50780-[0.001|0.001|0.001|0.001|0.001|0.001|0.001|0.001|0.001|0.001|0.001|0.001|0.001|0.001|0.001|0.001])#H2	Haplo_4<C011000>-[0.071 0.071||0.29 0.29||0.14 0.14||1e-08 1e-08||1e-08 1e-08||0.051 0.051||0.1 0.1||0.019 0.019||0.048 0.048||0.099 0.099||0.0048 0.0048||0.0036 0.0036||0.0047 0.0047||0.0038 0.0038||0.0048 0.0048||0.0034 0.0034])S4_709-[0.27|0.35|0.56|0.68|0.62|0.65|0.14|0.48|0.62|0.53|0.82|0.77|0.71|0.9|0.92|0.99]	Haplo_5<C010000>-[0.11 0.11||0.00097 0.00097||1e-08 1e-08||0.033 0.033||0.1 0.1||0.035 0.035||0.26 0.26||0.086 0.086||0.057 0.057||0.001 0.001||0.0049 0.0049||0.0016 0.0016||0.00081 0.00081||1.4e-05 1.4e-05||0.00026 0.00026||0.00014 0.00014])S4_674-[0.19|0.29|0.14|0.054|0.075|0.069|0.4|0.12|0.081|0.099|0.0094|0.0042|0.0048|0.0039|0.0048|0.0034]	((#H6	Haplo_6<C100010>-[0.011 0.011||5.5e-05 5.5e-05||0.0065 0.0065||0.049 0.049||1e-08 1e-08||0.0033 0.0033||0.00076 0.00076||0.002 0.002||1e-08 1e-08||4.7e-06 4.7e-06||1e-08 1e-08||1e-08 1e-08||0.00014 0.00014||0.043 0.043||1e-05 1e-05||1e-05 1e-05])S4_431-[0.014|0.041|0.0026|0.54|0.11|0.0081|0.0028|0.0049|0.0043|0.0036|0.0044|0.0033|0.0057|0.7|0.0036|0.0049]	Haplo_7<C000010>-[0.021 0.021||0.31 0.31||0.071 0.071||1e-08 1e-08||0.069 0.069||0.14 0.14||0.02 0.02||0.092 0.092||0.04 0.04||0.26 0.26||0.041 0.041||0.04 0.04||0.15 0.15||0.044 0.044||0.071 0.071||0.0034 0.0034])S4_1387-[0.033|0.31|0.074|0.044|0.099|0.15|0.025|0.11|0.049|0.26|0.043|0.04|0.15|0.087|0.071|0.0035]	S4_1013<C000100>-[0.014 0.014||0.0037 0.0037||0.013 0.013||1e-08 1e-08||1e-08 1e-08||0.0085 0.0085||0.0043 0.0043||0.052 0.052||0.011 0.011||0.18 0.18||0.037 0.037||0.018 0.018||0.0064 0.0064||0.0035 0.0035||0.0046 0.0046||0.0031 0.0031]	(#H2	Haplo_8<C000000>-[0.58 0.58||0.32 0.32||0.35 0.35||0.22 0.22||0.17 0.17||0.18 0.18||0.53 0.53||0.31 0.31||0.31 0.31||0.032 0.032||0.1 0.1||0.17 0.17||0.14 0.14||0.0089 0.0089||0.00046 0.00046||0.0063 0.0063]))Root-[1|1|1|1|1|1|1|1|1|1|1|1|1|1|1|1])Network_4;
((((((R_98910<C101001>-[0.0095 0.0095||0.041 0.041||1e-08 1e-08||0.49 0.49||0.098 0.098||1e-08 1e-08||1e-08 1e-08||0.0012 0.0012||1e-08 1e-08||0.0035 0.0035||0.0026 0.0026||0.0019 0.0019||0.0056 0.0056||0.66 0.66||0.0035 0.0035||0.0049 0.0049])#H6	Haplo_1<C001001>-[0.11 0.11||0.016 0.016||0.11 0.11||0.028 0.028||0.014 0.014||0.056 0.056||0.035 0.035||0.083 0.083||0.48 0.48||0.075 0.075||0.063 0.063||0.06 0.06||0.033 0.033||1e-08 1e-08||0.026 0.026||0.024 0.024])R_91212-[0.001|0.001|0.001|0.001|0.001|0.001|0.001|0.001|0.001|0.001|0.001|0.001|0.001|0.001|0.001|0.001])#H4	Haplo_2<C000001>-[1e-08 1e-08||0.021 0.021||0.011 0.011||0.017 0.017||0.024 0.024||0.00011 0.00011||0.0029 0.0029||1e-08 1e-08||1e-08 1e-08||1.2e-06 1.2e-06||0.0006 0.0006||0.00047 0.00047||1e-08 1e-08||0.0011 0.0011||8.4e-05 8.4e-05||7.5e-05 7.5e-05])S4_1401-[0.11|0.078|0.12|0.51|0.16|0.061|0.033|0.073|0.49|0.078|0.067|0.063|0.039|0.66|0.029|0.029]	(((R_90563<C010000>-[0.11 0.11||0.00097 0.00097||1e-08 1e-08||0.033 0.033||0.1 0.1||0.035 0.035||0.26 0.26||0.086 0.086||0.057 0.057||0.001 0.001||0.0049 0.0049||0.0016 0.0016||0.00081 0.00081||1.4e-05 1.4e-05||0.00026 0.00026||0.00014 0.00014])#H2	Haplo_3<C011000>-[0.071 0.071||0.29 0.29||0.14 0.14||1e-08 1e-08||1e-08 1e-08||0.051 0.051||0.1 0.1||0.019 0.019||0.048 0.048||0.099 0.099||0.0048 0.0048||0.0036 0.0036||0.0047 0.0047||0.0038 0.0038||0.0048 0.0048||0.0034 0.0034])S4_674-[0.19|0.29|0.14|0.054|0.075|0.069|0.4|0.12|0.081|0.099|0.0094|0.0042|0.0048|0.0039|0.0048|0.0034]	#H4	Haplo_4<C001000>-[0.07 0.07||1e-08 1e-08||0.29 0.29||0.17 0.17||0.52 0.52||0.52 0.52||0.05 0.05||0.35 0.35||0.051 0.051||0.35 0.35||0.74 0.74||0.71 0.71||0.66 0.66||0.24 0.24||0.89 0.89||0.95 0.95])S4_709-[0.27|0.35|0.56|0.68|0.62|0.65|0.14|0.48|0.62|0.53|0.82|0.77|0.71|0.9|0.92|0.99]	((#H6	Haplo_5<C100010>-[0.011 0.011||5.5e-05 5.5e-05||0.0065 0.0065||0.049 0.049||1e-08 1e-08||0.0033 0.0033||0.00076 0.00076||0.002 0.002||1e-08 1e-08||4.7e-06 4.7e-06||1e-08 1e-08||1e-08 1e-08||0.00014 0.00014||0.043 0.043||1e-05 1e-05||1e-05 1e-05])S4_431-[0.014|0.041|0.0026|0.54|0.11|0.0081|0.0028|0.0049|0.0043|0.0036|0.0044|0.0033|0.0057|0.7|0.0036|0.0049]	Haplo_6<C000010>-[0.021 0.021||0.31 0.31||0.071 0.071||1e-08 1e-08||0.069 0.069||0.14 0.14||0.02 0.02||0.092 0.092||0.04 0.04||0.26 0.26||0.041 0.041||0.04 0.04||0.15 0.15||0.044 0.044||0.071 0.071||0.0034 0.0034])S4_1387-[0.033|0.31|0.074|0.044|0.099|0.15|0.025|0.11|0.049|0.26|0.043|0.04|0.15|0.087|0.071|0.0035]	S4_1013<C000100>-[0.014 0.014||0.0037 0.0037||0.013 0.013||1e-08 1e-08||1e-08 1e-08||0.0085 0.0085||0.0043 0.0043||0.052 0.052||0.011 0.011||0.18 0.18||0.037 0.037||0.018 0.018||0.0064 0.0064||0.0035 0.0035||0.0046 0.0046||0.0031 0.0031]	(#H2	Haplo_7<C000000>-[0.58 0.58||0.32 0.32||0.35 0.35||0.22 0.22||0.17 0.17||0.18 0.18||0.53 0.53||0.31 0.31||0.31 0.31||0.032 0.032||0.1 0.1||0.17 0.17||0.14 0.14||0.0089 0.0089||0.00046 0.00046||0.0063 0.0063]))Root-[1|1|1|1|1|1|1|1|1|1|1|1|1|1|1|1])Network_5;
((((R_321358<C011000>-[0.071 0.071||0.29 0.29||0.14 0.14||1e-08 1e-08||1e-08 1e-08||0.051 0.051||0.1 0.1||0.019 0.019||0.048 0.048||0.099 0.099||0.0048 0.0048||0.0036 0.0036||0.0047 0.0047||0.0038 0.0038||0.0048 0.0048||0.0034 0.0034])#H6	Haplo_1<C010000>-[0.11 0.11||0.00097 0.00097||1e-08 1e-08||0.033 0.033||0.1 0.1||0.035 0.035||0.26 0.26||0.086 0.086||0.057 0.057||0.001 0.001||0.0049 0.0049||0.0016 0.0016||0.00081 0.00081||1.4e-05 1.4e-05||0.00026 0.00026||0.00014 0.00014])S4_674-[0.19|0.29|0.14|0.054|0.075|0.069|0.4|0.12|0.081|0.099|0.0094|0.0042|0.0048|0.0039|0.0048|0.0034]	((((R_312307<C100010>-[0.011 0.011||5.5e-05 5.5e-05||0.0065 0.0065||0.049 0.049||1e-08 1e-08||0.0033 0.0033||0.00076 0.00076||0.002 0.002||1e-08 1e-08||4.7e-06 4.7e-06||1e-08 1e-08||1e-08 1e-08||0.00014 0.00014||0.043 0.043||1e-05 1e-05||1e-05 1e-05])#H4	Haplo_2<C101001>-[0.0095 0.0095||0.041 0.041||1e-08 1e-08||0.49 0.49||0.098 0.098||1e-08 1e-08||1e-08 1e-08||0.0012 0.0012||1e-08 1e-08||0.0035 0.0035||0.0026 0.0026||0.0019 0.0019||0.0056 0.0056||0.66 0.66||0.0035 0.0035||0.0049 0.0049])S4_431-[0.014|0.041|0.0026|0.54|0.11|0.0081|0.0028|0.0049|0.0043|0.0036|0.0044|0.0033|0.0057|0.7|0.0036|0.0049]	(R_311567<C000001>-[1e-08 1e-08||0.021 0.021||0.011 0.011||0.017 0.017||0.024 0.024||0.00011 0.00011||0.0029 0.0029||1e-08 1e-08||1e-08 1e-08||1.2e-06 1.2e-06||0.0006 0.0006||0.00047 0.00047||1e-08 1e-08||0.0011 0.0011||8.4e-05 8.4e-05||7.5e-05 7.5e-05])#H2	Haplo_3<C001001>-[0.11 0.11||0.016 0.016||0.11 0.11||0.028 0.028||0.014 0.014||0.056 0.056||0.035 0.035||0.083 0.083||0.48 0.48||0.075 0.075||0.063 0.063||0.06 0.06||0.033 0.033||1e-08 1e-08||0.026 0.026||0.024 0.024])S4_1401-[0.11|0.078|0.12|0.51|0.16|0.061|0.033|0.073|0.49|0.078|0.067|0.063|0.039|0.66|0.029|0.029]	#H6	Haplo_4<C001000>-[0.07 0.07||1e-08 1e-08||0.29 0.29||0.17 0.17||0.52 0.52||0.52 0.52||0.05 0.05||0.35 0.35||0.051 0.051||0.35 0.35||0.74 0.74||0.71 0.71||0.66 0.66||0.24 0.24||0.89 0.89||0.95 0.95])S4_709-[0.27|0.35|0.56|0.68|0.62|0.65|0.14|0.48|0.62|0.53|0.82|0.77|0.71|0.9|0.92|0.99]	(#H4	Haplo_5<C000010>-[0.021 0.021||0.31 0.31||0.071 0.071||1e-08 1e-08||0.069 0.069||0.14 0.14||0.02 0.02||0.092 0.092||0.04 0.04||0.26 0.26||0.041 0.041||0.04 0.04||0.15 0.15||0.044 0.044||0.071 0.071||0.0034 0.0034])S4_1387-[0.033|0.31|0.074|0.044|0.099|0.15|0.025|0.11|0.049|0.26|0.043|0.04|0.15|0.087|0.071|0.0035]	S4_1013<C000100>-[0.014 0.014||0.0037 0.0037||0.013 0.013||1e-08 1e-08||1e-08 1e-08||0.0085 0.0085||0.0043 0.0043||0.052 0.052||0.011 0.011||0.18 0.18||0.037 0.037||0.018 0.018||0.0064 0.0064||0.0035 0.0035||0.0046 0.0046||0.0031 0.0031]	(#H2	Haplo_6<C000000>-[0.58 0.58||0.32 0.32||0.35 0.35||0.22 0.22||0.17 0.17||0.18 0.18||0.53 0.53||0.31 0.31||0.31 0.31||0.032 0.032||0.1 0.1||0.17 0.17||0.14 0.14||0.0089 0.0089||0.00046 0.00046||0.0063 0.0063]))Root-[1|1|1|1|1|1|1|1|1|1|1|1|1|1|1|1])Network_6;
((((R_321468<C011000>-[0.071 0.071||0.29 0.29||0.14 0.14||1e-08 1e-08||1e-08 1e-08||0.051 0.051||0.1 0.1||0.019 0.019||0.048 0.048||0.099 0.099||0.0048 0.0048||0.0036 0.0036||0.0047 0.0047||0.0038 0.0038||0.0048 0.0048||0.0034 0.0034])#H6	Haplo_1<C010000>-[0.11 0.11||0.00097 0.00097||1e-08 1e-08||0.033 0.033||0.1 0.1||0.035 0.035||0.26 0.26||0.086 0.086||0.057 0.057||0.001 0.001||0.0049 0.0049||0.0016 0.0016||0.00081 0.00081||1.4e-05 1.4e-05||0.00026 0.00026||0.00014 0.00014])S4_674-[0.19|0.29|0.14|0.054|0.075|0.069|0.4|0.12|0.081|0.099|0.0094|0.0042|0.0048|0.0039|0.0048|0.0034]	((((R_311568<C000001>-[1e-08 1e-08||0.021 0.021||0.011 0.011||0.017 0.017||0.024 0.024||0.00011 0.00011||0.0029 0.0029||1e-08 1e-08||1e-08 1e-08||1.2e-06 1.2e-06||0.0006 0.0006||0.00047 0.00047||1e-08 1e-08||0.0011 0.0011||8.4e-05 8.4e-05||7.5e-05 7.5e-05])#H2	(R_312317<C100010>-[0.011 0.011||5.5e-05 5.5e-05||0.0065 0.0065||0.049 0.049||1e-08 1e-08||0.0033 0.0033||0.00076 0.00076||0.002 0.002||1e-08 1e-08||4.7e-06 4.7e-06||1e-08 1e-08||1e-08 1e-08||0.00014 0.00014||0.043 0.043||1e-05 1e-05||1e-05 1e-05])#H4	Haplo_2<C101001>-[0.0095 0.0095||0.041 0.041||1e-08 1e-08||0.49 0.49||0.098 0.098||1e-08 1e-08||1e-08 1e-08||0.0012 0.0012||1e-08 1e-08||0.0035 0.0035||0.0026 0.0026||0.0019 0.0019||0.0056 0.0056||0.66 0.66||0.0035 0.0035||0.0049 0.0049])S4_431-[0.014|0.041|0.0026|0.54|0.11|0.0081|0.0028|0.0049|0.0043|0.0036|0.0044|0.0033|0.0057|0.7|0.0036|0.0049]	Haplo_3<C001001>-[0.11 0.11||0.016 0.016||0.11 0.11||0.028 0.028||0.014 0.014||0.056 0.056||0.035 0.035||0.083 0.083||0.48 0.48||0.075 0.075||0.063 0.063||0.06 0.06||0.033 0.033||1e-08 1e-08||0.026 0.026||0.024 0.024])S4_1401-[0.11|0.078|0.12|0.51|0.16|0.061|0.033|0.073|0.49|0.078|0.067|0.063|0.039|0.66|0.029|0.029]	#H6	Haplo_4<C001000>-[0.07 0.07||1e-08 1e-08||0.29 0.29||0.17 0.17||0.52 0.52||0.52 0.52||0.05 0.05||0.35 0.35||0.051 0.051||0.35 0.35||0.74 0.74||0.71 0.71||0.66 0.66||0.24 0.24||0.89 0.89||0.95 0.95])S4_709-[0.27|0.35|0.56|0.68|0.62|0.65|0.14|0.48|0.62|0.53|0.82|0.77|0.71|0.9|0.92|0.99]	(#H4	Haplo_5<C000010>-[0.021 0.021||0.31 0.31||0.071 0.071||1e-08 1e-08||0.069 0.069||0.14 0.14||0.02 0.02||0.092 0.092||0.04 0.04||0.26 0.26||0.041 0.041||0.04 0.04||0.15 0.15||0.044 0.044||0.071 0.071||0.0034 0.0034])S4_1387-[0.033|0.31|0.074|0.044|0.099|0.15|0.025|0.11|0.049|0.26|0.043|0.04|0.15|0.087|0.071|0.0035]	S4_1013<C000100>-[0.014 0.014||0.0037 0.0037||0.013 0.013||1e-08 1e-08||1e-08 1e-08||0.0085 0.0085||0.0043 0.0043||0.052 0.052||0.011 0.011||0.18 0.18||0.037 0.037||0.018 0.018||0.0064 0.0064||0.0035 0.0035||0.0046 0.0046||0.0031 0.0031]	(#H2	Haplo_6<C000000>-[0.58 0.58||0.32 0.32||0.35 0.35||0.22 0.22||0.17 0.17||0.18 0.18||0.53 0.53||0.31 0.31||0.31 0.31||0.032 0.032||0.1 0.1||0.17 0.17||0.14 0.14||0.0089 0.0089||0.00046 0.00046||0.0063 0.0063]))Root-[1|1|1|1|1|1|1|1|1|1|1|1|1|1|1|1])Network_7;
((((R_325327<C011000>-[0.071 0.071||0.29 0.29||0.14 0.14||1e-08 1e-08||1e-08 1e-08||0.051 0.051||0.1 0.1||0.019 0.019||0.048 0.048||0.099 0.099||0.0048 0.0048||0.0036 0.0036||0.0047 0.0047||0.0038 0.0038||0.0048 0.0048||0.0034 0.0034])#H4	Haplo_1<C010000>-[0.11 0.11||0.00097 0.00097||1e-08 1e-08||0.033 0.033||0.1 0.1||0.035 0.035||0.26 0.26||0.086 0.086||0.057 0.057||0.001 0.001||0.0049 0.0049||0.0016 0.0016||0.00081 0.00081||1.4e-05 1.4e-05||0.00026 0.00026||0.00014 0.00014])S4_674-[0.19|0.29|0.14|0.054|0.075|0.069|0.4|0.12|0.081|0.099|0.0094|0.0042|0.0048|0.0039|0.0048|0.0034]	(((R_324691<C000001>-[1e-08 1e-08||0.021 0.021||0.011 0.011||0.017 0.017||0.024 0.024||0.00011 0.00011||0.0029 0.0029||1e-08 1e-08||1e-08 1e-08||1.2e-06 1.2e-06||0.0006 0.0006||0.00047 0.00047||1e-08 1e-08||0.0011 0.0011||8.4e-05 8.4e-05||7.5e-05 7.5e-05])#H2	(R_332864<C101001>-[0.0095 0.0095||0.041 0.041||1e-08 1e-08||0.49 0.49||0.098 0.098||1e-08 1e-08||1e-08 1e-08||0.0012 0.0012||1e-08 1e-08||0.0035 0.0035||0.0026 0.0026||0.0019 0.0019||0.0056 0.0056||0.66 0.66||0.0035 0.0035||0.0049 0.0049])#H6	Haplo_2<C001001>-[0.11 0.11||0.016 0.016||0.11 0.11||0.028 0.028||0.014 0.014||0.056 0.056||0.035 0.035||0.083 0.083||0.48 0.48||0.075 0.075||0.063 0.063||0.06 0.06||0.033 0.033||1e-08 1e-08||0.026 0.026||0.024 0.024])S4_1401-[0.11|0.078|0.12|0.51|0.16|0.061|0.033|0.073|0.49|0.078|0.067|0.063|0.039|0.66|0.029|0.029]	#H4	Haplo_3<C001000>-[0.07 0.07||1e-08 1e-08||0.29 0.29||0.17 0.17||0.52 0.52||0.52 0.52||0.05 0.05||0.35 0.35||0.051 0.051||0.35 0.35||0.74 0.74||0.71 0.71||0.66 0.66||0.24 0.24||0.89 0.89||0.95 0.95])S4_709-[0.27|0.35|0.56|0.68|0.62|0.65|0.14|0.48|0.62|0.53|0.82|0.77|0.71|0.9|0.92|0.99]	((#H6	Haplo_4<C100010>-[0.011 0.011||5.5e-05 5.5e-05||0.0065 0.0065||0.049 0.049||1e-08 1e-08||0.0033 0.0033||0.00076 0.00076||0.002 0.002||1e-08 1e-08||4.7e-06 4.7e-06||1e-08 1e-08||1e-08 1e-08||0.00014 0.00014||0.043 0.043||1e-05 1e-05||1e-05 1e-05])S4_431-[0.014|0.041|0.0026|0.54|0.11|0.0081|0.0028|0.0049|0.0043|0.0036|0.0044|0.0033|0.0057|0.7|0.0036|0.0049]	Haplo_5<C000010>-[0.021 0.021||0.31 0.31||0.071 0.071||1e-08 1e-08||0.069 0.069||0.14 0.14||0.02 0.02||0.092 0.092||0.04 0.04||0.26 0.26||0.041 0.041||0.04 0.04||0.15 0.15||0.044 0.044||0.071 0.071||0.0034 0.0034])S4_1387-[0.033|0.31|0.074|0.044|0.099|0.15|0.025|0.11|0.049|0.26|0.043|0.04|0.15|0.087|0.071|0.0035]	S4_1013<C000100>-[0.014 0.014||0.0037 0.0037||0.013 0.013||1e-08 1e-08||1e-08 1e-08||0.0085 0.0085||0.0043 0.0043||0.052 0.052||0.011 0.011||0.18 0.18||0.037 0.037||0.018 0.018||0.0064 0.0064||0.0035 0.0035||0.0046 0.0046||0.0031 0.0031]	(#H2	Haplo_6<C000000>-[0.58 0.58||0.32 0.32||0.35 0.35||0.22 0.22||0.17 0.17||0.18 0.18||0.53 0.53||0.31 0.31||0.31 0.31||0.032 0.032||0.1 0.1||0.17 0.17||0.14 0.14||0.0089 0.0089||0.00046 0.00046||0.0063 0.0063]))Root-[1|1|1|1|1|1|1|1|1|1|1|1|1|1|1|1])Network_8;
((((R_324693<C011000>-[0.071 0.071||0.29 0.29||0.14 0.14||1e-08 1e-08||1e-08 1e-08||0.051 0.051||0.1 0.1||0.019 0.019||0.048 0.048||0.099 0.099||0.0048 0.0048||0.0036 0.0036||0.0047 0.0047||0.0038 0.0038||0.0048 0.0048||0.0034 0.0034])#H2	Haplo_1<C010000>-[0.11 0.11||0.00097 0.00097||1e-08 1e-08||0.033 0.033||0.1 0.1||0.035 0.035||0.26 0.26||0.086 0.086||0.057 0.057||0.001 0.001||0.0049 0.0049||0.0016 0.0016||0.00081 0.00081||1.4e-05 1.4e-05||0.00026 0.00026||0.00014 0.00014])S4_674-[0.19|0.29|0.14|0.054|0.075|0.069|0.4|0.12|0.081|0.099|0.0094|0.0042|0.0048|0.0039|0.0048|0.0034]	(((((R_333051<C000001>-[1e-08 1e-08||0.021 0.021||0.011 0.011||0.017 0.017||0.024 0.024||0.00011 0.00011||0.0029 0.0029||1e-08 1e-08||1e-08 1e-08||1.2e-06 1.2e-06||0.0006 0.0006||0.00047 0.00047||1e-08 1e-08||0.0011 0.0011||8.4e-05 8.4e-05||7.5e-05 7.5e-05])#H6	Haplo_2<C101001>-[0.0095 0.0095||0.041 0.041||1e-08 1e-08||0.49 0.49||0.098 0.098||1e-08 1e-08||1e-08 1e-08||0.0012 0.0012||1e-08 1e-08||0.0035 0.0035||0.0026 0.0026||0.0019 0.0019||0.0056 0.0056||0.66 0.66||0.0035 0.0035||0.0049 0.0049])R_325346-[0.001|0.001|0.001|0.001|0.001|0.001|0.001|0.001|0.001|0.001|0.001|0.001|0.001|0.001|0.001|0.001])#H4	Haplo_3<C001001>-[0.11 0.11||0.016 0.016||0.11 0.11||0.028 0.028||0.014 0.014||0.056 0.056||0.035 0.035||0.083 0.083||0.48 0.48||0.075 0.075||0.063 0.063||0.06 0.06||0.033 0.033||1e-08 1e-08||0.026 0.026||0.024 0.024])S4_1401-[0.11|0.078|0.12|0.51|0.16|0.061|0.033|0.073|0.49|0.078|0.067|0.063|0.039|0.66|0.029|0.029]	#H2	Haplo_4<C001000>-[0.07 0.07||1e-08 1e-08||0.29 0.29||0.17 0.17||0.52 0.52||0.52 0.52||0.05 0.05||0.35 0.35||0.051 0.051||0.35 0.35||0.74 0.74||0.71 0.71||0.66 0.66||0.24 0.24||0.89 0.89||0.95 0.95])S4_709-[0.27|0.35|0.56|0.68|0.62|0.65|0.14|0.48|0.62|0.53|0.82|0.77|0.71|0.9|0.92|0.99]	((#H4	Haplo_5<C100010>-[0.011 0.011||5.5e-05 5.5e-05||0.0065 0.0065||0.049 0.049||1e-08 1e-08||0.0033 0.0033||0.00076 0.00076||0.002 0.002||1e-08 1e-08||4.7e-06 4.7e-06||1e-08 1e-08||1e-08 1e-08||0.00014 0.00014||0.043 0.043||1e-05 1e-05||1e-05 1e-05])S4_431-[0.014|0.041|0.0026|0.54|0.11|0.0081|0.0028|0.0049|0.0043|0.0036|0.0044|0.0033|0.0057|0.7|0.0036|0.0049]	Haplo_6<C000010>-[0.021 0.021||0.31 0.31||0.071 0.071||1e-08 1e-08||0.069 0.069||0.14 0.14||0.02 0.02||0.092 0.092||0.04 0.04||0.26 0.26||0.041 0.041||0.04 0.04||0.15 0.15||0.044 0.044||0.071 0.071||0.0034 0.0034])S4_1387-[0.033|0.31|0.074|0.044|0.099|0.15|0.025|0.11|0.049|0.26|0.043|0.04|0.15|0.087|0.071|0.0035]	S4_1013<C000100>-[0.014 0.014||0.0037 0.0037||0.013 0.013||1e-08 1e-08||1e-08 1e-08||0.0085 0.0085||0.0043 0.0043||0.052 0.052||0.011 0.011||0.18 0.18||0.037 0.037||0.018 0.018||0.0064 0.0064||0.0035 0.0035||0.0046 0.0046||0.0031 0.0031]	(#H6	Haplo_7<C000000>-[0.58 0.58||0.32 0.32||0.35 0.35||0.22 0.22||0.17 0.17||0.18 0.18||0.53 0.53||0.31 0.31||0.31 0.31||0.032 0.032||0.1 0.1||0.17 0.17||0.14 0.14||0.0089 0.0089||0.00046 0.00046||0.0063 0.0063]))Root-[1|1|1|1|1|1|1|1|1|1|1|1|1|1|1|1])Network_9;
((((((R_374205<C100010>-[0.011 0.011||5.5e-05 5.5e-05||0.0065 0.0065||0.049 0.049||1e-08 1e-08||0.0033 0.0033||0.00076 0.00076||0.002 0.002||1e-08 1e-08||4.7e-06 4.7e-06||1e-08 1e-08||1e-08 1e-08||0.00014 0.00014||0.043 0.043||1e-05 1e-05||1e-05 1e-05])#H6	Haplo_1<C101001>-[0.0095 0.0095||0.041 0.041||1e-08 1e-08||0.49 0.49||0.098 0.098||1e-08 1e-08||1e-08 1e-08||0.0012 0.0012||1e-08 1e-08||0.0035 0.0035||0.0026 0.0026||0.0019 0.0019||0.0056 0.0056||0.66 0.66||0.0035 0.0035||0.0049 0.0049])S4_431-[0.014|0.041|0.0026|0.54|0.11|0.0081|0.0028|0.0049|0.0043|0.0036|0.0044|0.0033|0.0057|0.7|0.0036|0.0049]	(R_350924<C000001>-[1e-08 1e-08||0.021 0.021||0.011 0.011||0.017 0.017||0.024 0.024||0.00011 0.00011||0.0029 0.0029||1e-08 1e-08||1e-08 1e-08||1.2e-06 1.2e-06||0.0006 0.0006||0.00047 0.00047||1e-08 1e-08||0.0011 0.0011||8.4e-05 8.4e-05||7.5e-05 7.5e-05])#H2	Haplo_2<C001001>-[0.11 0.11||0.016 0.016||0.11 0.11||0.028 0.028||0.014 0.014||0.056 0.056||0.035 0.035||0.083 0.083||0.48 0.48||0.075 0.075||0.063 0.063||0.06 0.06||0.033 0.033||1e-08 1e-08||0.026 0.026||0.024 0.024])S4_1401-[0.11|0.078|0.12|0.51|0.16|0.061|0.033|0.073|0.49|0.078|0.067|0.063|0.039|0.66|0.029|0.029]	((R_352640<C010000>-[0.11 0.11||0.00097 0.00097||1e-08 1e-08||0.033 0.033||0.1 0.1||0.035 0.035||0.26 0.26||0.086 0.086||0.057 0.057||0.001 0.001||0.0049 0.0049||0.0016 0.0016||0.00081 0.00081||1.4e-05 1.4e-05||0.00026 0.00026||0.00014 0.00014])#H4	Haplo_3<C011000>-[0.071 0.071||0.29 0.29||0.14 0.14||1e-08 1e-08||1e-08 1e-08||0.051 0.051||0.1 0.1||0.019 0.019||0.048 0.048||0.099 0.099||0.0048 0.0048||0.0036 0.0036||0.0047 0.0047||0.0038 0.0038||0.0048 0.0048||0.0034 0.0034])S4_674-[0.19|0.29|0.14|0.054|0.075|0.069|0.4|0.12|0.081|0.099|0.0094|0.0042|0.0048|0.0039|0.0048|0.0034]	Haplo_4<C001000>-[0.07 0.07||1e-08 1e-08||0.29 0.29||0.17 0.17||0.52 0.52||0.52 0.52||0.05 0.05||0.35 0.35||0.051 0.051||0.35 0.35||0.74 0.74||0.71 0.71||0.66 0.66||0.24 0.24||0.89 0.89||0.95 0.95])S4_709-[0.27|0.35|0.56|0.68|0.62|0.65|0.14|0.48|0.62|0.53|0.82|0.77|0.71|0.9|0.92|0.99]	(#H6	Haplo_5<C000010>-[0.021 0.021||0.31 0.31||0.071 0.071||1e-08 1e-08||0.069 0.069||0.14 0.14||0.02 0.02||0.092 0.092||0.04 0.04||0.26 0.26||0.041 0.041||0.04 0.04||0.15 0.15||0.044 0.044||0.071 0.071||0.0034 0.0034])S4_1387-[0.033|0.31|0.074|0.044|0.099|0.15|0.025|0.11|0.049|0.26|0.043|0.04|0.15|0.087|0.071|0.0035]	S4_1013<C000100>-[0.014 0.014||0.0037 0.0037||0.013 0.013||1e-08 1e-08||1e-08 1e-08||0.0085 0.0085||0.0043 0.0043||0.052 0.052||0.011 0.011||0.18 0.18||0.037 0.037||0.018 0.018||0.0064 0.0064||0.0035 0.0035||0.0046 0.0046||0.0031 0.0031]	(#H2	#H4	Haplo_6<C000000>-[0.58 0.58||0.32 0.32||0.35 0.35||0.22 0.22||0.17 0.17||0.18 0.18||0.53 0.53||0.31 0.31||0.31 0.31||0.032 0.032||0.1 0.1||0.17 0.17||0.14 0.14||0.0089 0.0089||0.00046 0.00046||0.0063 0.0063]))Root-[1|1|1|1|1|1|1|1|1|1|1|1|1|1|1|1])Network_10;
((((((R_352649<C000001>-[1e-08 1e-08||0.021 0.021||0.011 0.011||0.017 0.017||0.024 0.024||0.00011 0.00011||0.0029 0.0029||1e-08 1e-08||1e-08 1e-08||1.2e-06 1.2e-06||0.0006 0.0006||0.00047 0.00047||1e-08 1e-08||0.0011 0.0011||8.4e-05 8.4e-05||7.5e-05 7.5e-05])#H4	(R_374294<C100010>-[0.011 0.011||5.5e-05 5.5e-05||0.0065 0.0065||0.049 0.049||1e-08 1e-08||0.0033 0.0033||0.00076 0.00076||0.002 0.002||1e-08 1e-08||4.7e-06 4.7e-06||1e-08 1e-08||1e-08 1e-08||0.00014 0.00014||0.043 0.043||1e-05 1e-05||1e-05 1e-05])#H6	Haplo_1<C101001>-[0.0095 0.0095||0.041 0.041||1e-08 1e-08||0.49 0.49||0.098 0.098||1e-08 1e-08||1e-08 1e-08||0.0012 0.0012||1e-08 1e-08||0.0035 0.0035||0.0026 0.0026||0.0019 0.0019||0.0056 0.0056||0.66 0.66||0.0035 0.0035||0.0049 0.0049])S4_431-[0.014|0.041|0.0026|0.54|0.11|0.0081|0.0028|0.0049|0.0043|0.0036|0.0044|0.0033|0.0057|0.7|0.0036|0.0049]	Haplo_2<C001001>-[0.11 0.11||0.016 0.016||0.11 0.11||0.028 0.028||0.014 0.014||0.056 0.056||0.035 0.035||0.083 0.083||0.48 0.48||0.075 0.075||0.063 0.063||0.06 0.06||0.033 0.033||1e-08 1e-08||0.026 0.026||0.024 0.024])S4_1401-[0.11|0.078|0.12|0.51|0.16|0.061|0.033|0.073|0.49|0.078|0.067|0.063|0.039|0.66|0.029|0.029]	((R_350925<C010000>-[0.11 0.11||0.00097 0.00097||1e-08 1e-08||0.033 0.033||0.1 0.1||0.035 0.035||0.26 0.26||0.086 0.086||0.057 0.057||0.001 0.001||0.0049 0.0049||0.0016 0.0016||0.00081 0.00081||1.4e-05 1.4e-05||0.00026 0.00026||0.00014 0.00014])#H2	Haplo_3<C011000>-[0.071 0.071||0.29 0.29||0.14 0.14||1e-08 1e-08||1e-08 1e-08||0.051 0.051||0.1 0.1||0.019 0.019||0.048 0.048||0.099 0.099||0.0048 0.0048||0.0036 0.0036||0.0047 0.0047||0.0038 0.0038||0.0048 0.0048||0.0034 0.0034])S4_674-[0.19|0.29|0.14|0.054|0.075|0.069|0.4|0.12|0.081|0.099|0.0094|0.0042|0.0048|0.0039|0.0048|0.0034]	Haplo_4<C001000>-[0.07 0.07||1e-08 1e-08||0.29 0.29||0.17 0.17||0.52 0.52||0.52 0.52||0.05 0.05||0.35 0.35||0.051 0.051||0.35 0.35||0.74 0.74||0.71 0.71||0.66 0.66||0.24 0.24||0.89 0.89||0.95 0.95])S4_709-[0.27|0.35|0.56|0.68|0.62|0.65|0.14|0.48|0.62|0.53|0.82|0.77|0.71|0.9|0.92|0.99]	(#H6	Haplo_5<C000010>-[0.021 0.021||0.31 0.31||0.071 0.071||1e-08 1e-08||0.069 0.069||0.14 0.14||0.02 0.02||0.092 0.092||0.04 0.04||0.26 0.26||0.041 0.041||0.04 0.04||0.15 0.15||0.044 0.044||0.071 0.071||0.0034 0.0034])S4_1387-[0.033|0.31|0.074|0.044|0.099|0.15|0.025|0.11|0.049|0.26|0.043|0.04|0.15|0.087|0.071|0.0035]	S4_1013<C000100>-[0.014 0.014||0.0037 0.0037||0.013 0.013||1e-08 1e-08||1e-08 1e-08||0.0085 0.0085||0.0043 0.0043||0.052 0.052||0.011 0.011||0.18 0.18||0.037 0.037||0.018 0.018||0.0064 0.0064||0.0035 0.0035||0.0046 0.0046||0.0031 0.0031]	(#H2	#H4	Haplo_6<C000000>-[0.58 0.58||0.32 0.32||0.35 0.35||0.22 0.22||0.17 0.17||0.18 0.18||0.53 0.53||0.31 0.31||0.31 0.31||0.032 0.032||0.1 0.1||0.17 0.17||0.14 0.14||0.0089 0.0089||0.00046 0.00046||0.0063 0.0063]))Root-[1|1|1|1|1|1|1|1|1|1|1|1|1|1|1|1])Network_11;
(((((R_399743<C000001>-[1e-08 1e-08||0.021 0.021||0.011 0.011||0.017 0.017||0.024 0.024||0.00011 0.00011||0.0029 0.0029||1e-08 1e-08||1e-08 1e-08||1.2e-06 1.2e-06||0.0006 0.0006||0.00047 0.00047||1e-08 1e-08||0.0011 0.0011||8.4e-05 8.4e-05||7.5e-05 7.5e-05])#H2	(R_416627<C101001>-[0.0095 0.0095||0.041 0.041||1e-08 1e-08||0.49 0.49||0.098 0.098||1e-08 1e-08||1e-08 1e-08||0.0012 0.0012||1e-08 1e-08||0.0035 0.0035||0.0026 0.0026||0.0019 0.0019||0.0056 0.0056||0.66 0.66||0.0035 0.0035||0.0049 0.0049])#H6	Haplo_1<C001001>-[0.11 0.11||0.016 0.016||0.11 0.11||0.028 0.028||0.014 0.014||0.056 0.056||0.035 0.035||0.083 0.083||0.48 0.48||0.075 0.075||0.063 0.063||0.06 0.06||0.033 0.033||1e-08 1e-08||0.026 0.026||0.024 0.024])S4_1401-[0.11|0.078|0.12|0.51|0.16|0.061|0.033|0.073|0.49|0.078|0.067|0.063|0.039|0.66|0.029|0.029]	((R_401049<C010000>-[0.11 0.11||0.00097 0.00097||1e-08 1e-08||0.033 0.033||0.1 0.1||0.035 0.035||0.26 0.26||0.086 0.086||0.057 0.057||0.001 0.001||0.0049 0.0049||0.0016 0.0016||0.00081 0.00081||1.4e-05 1.4e-05||0.00026 0.00026||0.00014 0.00014])#H4	Haplo_2<C011000>-[0.071 0.071||0.29 0.29||0.14 0.14||1e-08 1e-08||1e-08 1e-08||0.051 0.051||0.1 0.1||0.019 0.019||0.048 0.048||0.099 0.099||0.0048 0.0048||0.0036 0.0036||0.0047 0.0047||0.0038 0.0038||0.0048 0.0048||0.0034 0.0034])S4_674-[0.19|0.29|0.14|0.054|0.075|0.069|0.4|0.12|0.081|0.099|0.0094|0.0042|0.0048|0.0039|0.0048|0.0034]	Haplo_3<C001000>-[0.07 0.07||1e-08 1e-08||0.29 0.29||0.17 0.17||0.52 0.52||0.52 0.52||0.05 0.05||0.35 0.35||0.051 0.051||0.35 0.35||0.74 0.74||0.71 0.71||0.66 0.66||0.24 0.24||0.89 0.89||0.95 0.95])S4_709-[0.27|0.35|0.56|0.68|0.62|0.65|0.14|0.48|0.62|0.53|0.82|0.77|0.71|0.9|0.92|0.99]	((#H6	Haplo_4<C100010>-[0.011 0.011||5.5e-05 5.5e-05||0.0065 0.0065||0.049 0.049||1e-08 1e-08||0.0033 0.0033||0.00076 0.00076||0.002 0.002||1e-08 1e-08||4.7e-06 4.7e-06||1e-08 1e-08||1e-08 1e-08||0.00014 0.00014||0.043 0.043||1e-05 1e-05||1e-05 1e-05])S4_431-[0.014|0.041|0.0026|0.54|0.11|0.0081|0.0028|0.0049|0.0043|0.0036|0.0044|0.0033|0.0057|0.7|0.0036|0.0049]	Haplo_5<C000010>-[0.021 0.021||0.31 0.31||0.071 0.071||1e-08 1e-08||0.069 0.069||0.14 0.14||0.02 0.02||0.092 0.092||0.04 0.04||0.26 0.26||0.041 0.041||0.04 0.04||0.15 0.15||0.044 0.044||0.071 0.071||0.0034 0.0034])S4_1387-[0.033|0.31|0.074|0.044|0.099|0.15|0.025|0.11|0.049|0.26|0.043|0.04|0.15|0.087|0.071|0.0035]	S4_1013<C000100>-[0.014 0.014||0.0037 0.0037||0.013 0.013||1e-08 1e-08||1e-08 1e-08||0.0085 0.0085||0.0043 0.0043||0.052 0.052||0.011 0.011||0.18 0.18||0.037 0.037||0.018 0.018||0.0064 0.0064||0.0035 0.0035||0.0046 0.0046||0.0031 0.0031]	(#H2	#H4	Haplo_6<C000000>-[0.58 0.58||0.32 0.32||0.35 0.35||0.22 0.22||0.17 0.17||0.18 0.18||0.53 0.53||0.31 0.31||0.31 0.31||0.032 0.032||0.1 0.1||0.17 0.17||0.14 0.14||0.0089 0.0089||0.00046 0.00046||0.0063 0.0063]))Root-[1|1|1|1|1|1|1|1|1|1|1|1|1|1|1|1])Network_12;
(((((((R_416703<C000001>-[1e-08 1e-08||0.021 0.021||0.011 0.011||0.017 0.017||0.024 0.024||0.00011 0.00011||0.0029 0.0029||1e-08 1e-08||1e-08 1e-08||1.2e-06 1.2e-06||0.0006 0.0006||0.00047 0.00047||1e-08 1e-08||0.0011 0.0011||8.4e-05 8.4e-05||7.5e-05 7.5e-05])#H6	Haplo_1<C101001>-[0.0095 0.0095||0.041 0.041||1e-08 1e-08||0.49 0.49||0.098 0.098||1e-08 1e-08||1e-08 1e-08||0.0012 0.0012||1e-08 1e-08||0.0035 0.0035||0.0026 0.0026||0.0019 0.0019||0.0056 0.0056||0.66 0.66||0.0035 0.0035||0.0049 0.0049])R_401059-[0.001|0.001|0.001|0.001|0.001|0.001|0.001|0.001|0.001|0.001|0.001|0.001|0.001|0.001|0.001|0.001])#H4	Haplo_2<C001001>-[0.11 0.11||0.016 0.016||0.11 0.11||0.028 0.028||0.014 0.014||0.056 0.056||0.035 0.035||0.083 0.083||0.48 0.48||0.075 0.075||0.063 0.063||0.06 0.06||0.033 0.033||1e-08 1e-08||0.026 0.026||0.024 0.024])S4_1401-[0.11|0.078|0.12|0.51|0.16|0.061|0.033|0.073|0.49|0.078|0.067|0.063|0.039|0.66|0.029|0.029]	((R_399744<C010000>-[0.11 0.11||0.00097 0.00097||1e-08 1e-08||0.033 0.033||0.1 0.1||0.035 0.035||0.26 0.26||0.086 0.086||0.057 0.057||0.001 0.001||0.0049 0.0049||0.0016 0.0016||0.00081 0.00081||1.4e-05 1.4e-05||0.00026 0.00026||0.00014 0.00014])#H2	Haplo_3<C011000>-[0.071 0.071||0.29 0.29||0.14 0.14||1e-08 1e-08||1e-08 1e-08||0.051 0.051||0.1 0.1||0.019 0.019||0.048 0.048||0.099 0.099||0.0048 0.0048||0.0036 0.0036||0.0047 0.0047||0.0038 0.0038||0.0048 0.0048||0.0034 0.0034])S4_674-[0.19|0.29|0.14|0.054|0.075|0.069|0.4|0.12|0.081|0.099|0.0094|0.0042|0.0048|0.0039|0.0048|0.0034]	Haplo_4<C001000>-[0.07 0.07||1e-08 1e-08||0.29 0.29||0.17 0.17||0.52 0.52||0.52 0.52||0.05 0.05||0.35 0.35||0.051 0.051||0.35 0.35||0.74 0.74||0.71 0.71||0.66 0.66||0.24 0.24||0.89 0.89||0.95 0.95])S4_709-[0.27|0.35|0.56|0.68|0.62|0.65|0.14|0.48|0.62|0.53|0.82|0.77|0.71|0.9|0.92|0.99]	((#H4	Haplo_5<C100010>-[0.011 0.011||5.5e-05 5.5e-05||0.0065 0.0065||0.049 0.049||1e-08 1e-08||0.0033 0.0033||0.00076 0.00076||0.002 0.002||1e-08 1e-08||4.7e-06 4.7e-06||1e-08 1e-08||1e-08 1e-08||0.00014 0.00014||0.043 0.043||1e-05 1e-05||1e-05 1e-05])S4_431-[0.014|0.041|0.0026|0.54|0.11|0.0081|0.0028|0.0049|0.0043|0.0036|0.0044|0.0033|0.0057|0.7|0.0036|0.0049]	Haplo_6<C000010>-[0.021 0.021||0.31 0.31||0.071 0.071||1e-08 1e-08||0.069 0.069||0.14 0.14||0.02 0.02||0.092 0.092||0.04 0.04||0.26 0.26||0.041 0.041||0.04 0.04||0.15 0.15||0.044 0.044||0.071 0.071||0.0034 0.0034])S4_1387-[0.033|0.31|0.074|0.044|0.099|0.15|0.025|0.11|0.049|0.26|0.043|0.04|0.15|0.087|0.071|0.0035]	S4_1013<C000100>-[0.014 0.014||0.0037 0.0037||0.013 0.013||1e-08 1e-08||1e-08 1e-08||0.0085 0.0085||0.0043 0.0043||0.052 0.052||0.011 0.011||0.18 0.18||0.037 0.037||0.018 0.018||0.0064 0.0064||0.0035 0.0035||0.0046 0.0046||0.0031 0.0031]	(#H2	#H6	Haplo_7<C000000>-[0.58 0.58||0.32 0.32||0.35 0.35||0.22 0.22||0.17 0.17||0.18 0.18||0.53 0.53||0.31 0.31||0.31 0.31||0.032 0.032||0.1 0.1||0.17 0.17||0.14 0.14||0.0089 0.0089||0.00046 0.00046||0.0063 0.0063]))Root-[1|1|1|1|1|1|1|1|1|1|1|1|1|1|1|1])Network_13;
(((((((R_2564741<C100010>-[0.011 0.011||5.5e-05 5.5e-05||0.0065 0.0065||0.049 0.049||1e-08 1e-08||0.0033 0.0033||0.00076 0.00076||0.002 0.002||1e-08 1e-08||4.7e-06 4.7e-06||1e-08 1e-08||1e-08 1e-08||0.00014 0.00014||0.043 0.043||1e-05 1e-05||1e-05 1e-05])#H4	Haplo_1<C101001>-[0.0095 0.0095||0.041 0.041||1e-08 1e-08||0.49 0.49||0.098 0.098||1e-08 1e-08||1e-08 1e-08||0.0012 0.0012||1e-08 1e-08||0.0035 0.0035||0.0026 0.0026||0.0019 0.0019||0.0056 0.0056||0.66 0.66||0.0035 0.0035||0.0049 0.0049])S4_431-[0.014|0.041|0.0026|0.54|0.11|0.0081|0.0028|0.0049|0.0043|0.0036|0.0044|0.0033|0.0057|0.7|0.0036|0.0049]	Haplo_2<C001001>-[0.11 0.11||0.016 0.016||0.11 0.11||0.028 0.028||0.014 0.014||0.056 0.056||0.035 0.035||0.083 0.083||0.48 0.48||0.075 0.075||0.063 0.063||0.06 0.06||0.033 0.033||1e-08 1e-08||0.026 0.026||0.024 0.024])R_2564715-[0.001|0.001|0.001|0.001|0.001|0.001|0.001|0.001|0.001|0.001|0.001|0.001|0.001|0.001|0.001|0.001])#H2	Haplo_3<C000001>-[1e-08 1e-08||0.021 0.021||0.011 0.011||0.017 0.017||0.024 0.024||0.00011 0.00011||0.0029 0.0029||1e-08 1e-08||1e-08 1e-08||1.2e-06 1.2e-06||0.0006 0.0006||0.00047 0.00047||1e-08 1e-08||0.0011 0.0011||8.4e-05 8.4e-05||7.5e-05 7.5e-05])S4_1401-[0.11|0.078|0.12|0.51|0.16|0.061|0.033|0.073|0.49|0.078|0.067|0.063|0.039|0.66|0.029|0.029]	((R_2565222<C011000>-[0.071 0.071||0.29 0.29||0.14 0.14||1e-08 1e-08||1e-08 1e-08||0.051 0.051||0.1 0.1||0.019 0.019||0.048 0.048||0.099 0.099||0.0048 0.0048||0.0036 0.0036||0.0047 0.0047||0.0038 0.0038||0.0048 0.0048||0.0034 0.0034])#H6	Haplo_4<C010000>-[0.11 0.11||0.00097 0.00097||1e-08 1e-08||0.033 0.033||0.1 0.1||0.035 0.035||0.26 0.26||0.086 0.086||0.057 0.057||0.001 0.001||0.0049 0.0049||0.0016 0.0016||0.00081 0.00081||1.4e-05 1.4e-05||0.00026 0.00026||0.00014 0.00014])S4_674-[0.19|0.29|0.14|0.054|0.075|0.069|0.4|0.12|0.081|0.099|0.0094|0.0042|0.0048|0.0039|0.0048|0.0034]	(#H2	#H6	Haplo_5<C001000>-[0.07 0.07||1e-08 1e-08||0.29 0.29||0.17 0.17||0.52 0.52||0.52 0.52||0.05 0.05||0.35 0.35||0.051 0.051||0.35 0.35||0.74 0.74||0.71 0.71||0.66 0.66||0.24 0.24||0.89 0.89||0.95 0.95])S4_709-[0.27|0.35|0.56|0.68|0.62|0.65|0.14|0.48|0.62|0.53|0.82|0.77|0.71|0.9|0.92|0.99]	(#H4	Haplo_6<C000010>-[0.021 0.021||0.31 0.31||0.071 0.071||1e-08 1e-08||0.069 0.069||0.14 0.14||0.02 0.02||0.092 0.092||0.04 0.04||0.26 0.26||0.041 0.041||0.04 0.04||0.15 0.15||0.044 0.044||0.071 0.071||0.0034 0.0034])S4_1387-[0.033|0.31|0.074|0.044|0.099|0.15|0.025|0.11|0.049|0.26|0.043|0.04|0.15|0.087|0.071|0.0035]	S4_1013<C000100>-[0.014 0.014||0.0037 0.0037||0.013 0.013||1e-08 1e-08||1e-08 1e-08||0.0085 0.0085||0.0043 0.0043||0.052 0.052||0.011 0.011||0.18 0.18||0.037 0.037||0.018 0.018||0.0064 0.0064||0.0035 0.0035||0.0046 0.0046||0.0031 0.0031]	Haplo_7<C000000>-[0.58 0.58||0.32 0.32||0.35 0.35||0.22 0.22||0.17 0.17||0.18 0.18||0.53 0.53||0.31 0.31||0.31 0.31||0.032 0.032||0.1 0.1||0.17 0.17||0.14 0.14||0.0089 0.0089||0.00046 0.00046||0.0063 0.0063])Root-[1|1|1|1|1|1|1|1|1|1|1|1|1|1|1|1])Network_14;
(((((((R_2610333<C100010>-[0.011 0.011||5.5e-05 5.5e-05||0.0065 0.0065||0.049 0.049||1e-08 1e-08||0.0033 0.0033||0.00076 0.00076||0.002 0.002||1e-08 1e-08||4.7e-06 4.7e-06||1e-08 1e-08||1e-08 1e-08||0.00014 0.00014||0.043 0.043||1e-05 1e-05||1e-05 1e-05])#H6	Haplo_1<C101001>-[0.0095 0.0095||0.041 0.041||1e-08 1e-08||0.49 0.49||0.098 0.098||1e-08 1e-08||1e-08 1e-08||0.0012 0.0012||1e-08 1e-08||0.0035 0.0035||0.0026 0.0026||0.0019 0.0019||0.0056 0.0056||0.66 0.66||0.0035 0.0035||0.0049 0.0049])S4_431-[0.014|0.041|0.0026|0.54|0.11|0.0081|0.0028|0.0049|0.0043|0.0036|0.0044|0.0033|0.0057|0.7|0.0036|0.0049]	Haplo_2<C001001>-[0.11 0.11||0.016 0.016||0.11 0.11||0.028 0.028||0.014 0.014||0.056 0.056||0.035 0.035||0.083 0.083||0.48 0.48||0.075 0.075||0.063 0.063||0.06 0.06||0.033 0.033||1e-08 1e-08||0.026 0.026||0.024 0.024])R_2608504-[0.001|0.001|0.001|0.001|0.001|0.001|0.001|0.001|0.001|0.001|0.001|0.001|0.001|0.001|0.001|0.001])#H2	Haplo_3<C000001>-[1e-08 1e-08||0.021 0.021||0.011 0.011||0.017 0.017||0.024 0.024||0.00011 0.00011||0.0029 0.0029||1e-08 1e-08||1e-08 1e-08||1.2e-06 1.2e-06||0.0006 0.0006||0.00047 0.00047||1e-08 1e-08||0.0011 0.0011||8.4e-05 8.4e-05||7.5e-05 7.5e-05])S4_1401-[0.11|0.078|0.12|0.51|0.16|0.061|0.033|0.073|0.49|0.078|0.067|0.063|0.039|0.66|0.029|0.029]	(((R_2608662<C010000>-[0.11 0.11||0.00097 0.00097||1e-08 1e-08||0.033 0.033||0.1 0.1||0.035 0.035||0.26 0.26||0.086 0.086||0.057 0.057||0.001 0.001||0.0049 0.0049||0.0016 0.0016||0.00081 0.00081||1.4e-05 1.4e-05||0.00026 0.00026||0.00014 0.00014])#H4	Haplo_4<C011000>-[0.071 0.071||0.29 0.29||0.14 0.14||1e-08 1e-08||1e-08 1e-08||0.051 0.051||0.1 0.1||0.019 0.019||0.048 0.048||0.099 0.099||0.0048 0.0048||0.0036 0.0036||0.0047 0.0047||0.0038 0.0038||0.0048 0.0048||0.0034 0.0034])S4_674-[0.19|0.29|0.14|0.054|0.075|0.069|0.4|0.12|0.081|0.099|0.0094|0.0042|0.0048|0.0039|0.0048|0.0034]	#H2	Haplo_5<C001000>-[0.07 0.07||1e-08 1e-08||0.29 0.29||0.17 0.17||0.52 0.52||0.52 0.52||0.05 0.05||0.35 0.35||0.051 0.051||0.35 0.35||0.74 0.74||0.71 0.71||0.66 0.66||0.24 0.24||0.89 0.89||0.95 0.95])S4_709-[0.27|0.35|0.56|0.68|0.62|0.65|0.14|0.48|0.62|0.53|0.82|0.77|0.71|0.9|0.92|0.99]	(#H6	Haplo_6<C000010>-[0.021 0.021||0.31 0.31||0.071 0.071||1e-08 1e-08||0.069 0.069||0.14 0.14||0.02 0.02||0.092 0.092||0.04 0.04||0.26 0.26||0.041 0.041||0.04 0.04||0.15 0.15||0.044 0.044||0.071 0.071||0.0034 0.0034])S4_1387-[0.033|0.31|0.074|0.044|0.099|0.15|0.025|0.11|0.049|0.26|0.043|0.04|0.15|0.087|0.071|0.0035]	S4_1013<C000100>-[0.014 0.014||0.0037 0.0037||0.013 0.013||1e-08 1e-08||1e-08 1e-08||0.0085 0.0085||0.0043 0.0043||0.052 0.052||0.011 0.011||0.18 0.18||0.037 0.037||0.018 0.018||0.0064 0.0064||0.0035 0.0035||0.0046 0.0046||0.0031 0.0031]	(#H4	Haplo_7<C000000>-[0.58 0.58||0.32 0.32||0.35 0.35||0.22 0.22||0.17 0.17||0.18 0.18||0.53 0.53||0.31 0.31||0.31 0.31||0.032 0.032||0.1 0.1||0.17 0.17||0.14 0.14||0.0089 0.0089||0.00046 0.00046||0.0063 0.0063]))Root-[1|1|1|1|1|1|1|1|1|1|1|1|1|1|1|1])Network_15;
(((((((R_4236110<C100010>-[0.011 0.011||5.5e-05 5.5e-05||0.0065 0.0065||0.049 0.049||1e-08 1e-08||0.0033 0.0033||0.00076 0.00076||0.002 0.002||1e-08 1e-08||4.7e-06 4.7e-06||1e-08 1e-08||1e-08 1e-08||0.00014 0.00014||0.043 0.043||1e-05 1e-05||1e-05 1e-05])#H6	Haplo_1<C101001>-[0.0095 0.0095||0.041 0.041||1e-08 1e-08||0.49 0.49||0.098 0.098||1e-08 1e-08||1e-08 1e-08||0.0012 0.0012||1e-08 1e-08||0.0035 0.0035||0.0026 0.0026||0.0019 0.0019||0.0056 0.0056||0.66 0.66||0.0035 0.0035||0.0049 0.0049])S4_431-[0.014|0.041|0.0026|0.54|0.11|0.0081|0.0028|0.0049|0.0043|0.0036|0.0044|0.0033|0.0057|0.7|0.0036|0.0049]	Haplo_2<C001001>-[0.11 0.11||0.016 0.016||0.11 0.11||0.028 0.028||0.014 0.014||0.056 0.056||0.035 0.035||0.083 0.083||0.48 0.48||0.075 0.075||0.063 0.063||0.06 0.06||0.033 0.033||1e-08 1e-08||0.026 0.026||0.024 0.024])R_4235690-[0.001|0.001|0.001|0.001|0.001|0.001|0.001|0.001|0.001|0.001|0.001|0.001|0.001|0.001|0.001|0.001])#H4	Haplo_3<C000001>-[1e-08 1e-08||0.021 0.021||0.011 0.011||0.017 0.017||0.024 0.024||0.00011 0.00011||0.0029 0.0029||1e-08 1e-08||1e-08 1e-08||1.2e-06 1.2e-06||0.0006 0.0006||0.00047 0.00047||1e-08 1e-08||0.0011 0.0011||8.4e-05 8.4e-05||7.5e-05 7.5e-05])S4_1401-[0.11|0.078|0.12|0.51|0.16|0.061|0.033|0.073|0.49|0.078|0.067|0.063|0.039|0.66|0.029|0.029]	((((#H4	Haplo_4<C001000>-[0.07 0.07||1e-08 1e-08||0.29 0.29||0.17 0.17||0.52 0.52||0.52 0.52||0.05 0.05||0.35 0.35||0.051 0.051||0.35 0.35||0.74 0.74||0.71 0.71||0.66 0.66||0.24 0.24||0.89 0.89||0.95 0.95])R_4235680-[0.001|0.001|0.001|0.001|0.001|0.001|0.001|0.001|0.001|0.001|0.001|0.001|0.001|0.001|0.001|0.001])#H2	Haplo_5<C011000>-[0.071 0.071||0.29 0.29||0.14 0.14||1e-08 1e-08||1e-08 1e-08||0.051 0.051||0.1 0.1||0.019 0.019||0.048 0.048||0.099 0.099||0.0048 0.0048||0.0036 0.0036||0.0047 0.0047||0.0038 0.0038||0.0048 0.0048||0.0034 0.0034])S4_709-[0.27|0.35|0.56|0.68|0.62|0.65|0.14|0.48|0.62|0.53|0.82|0.77|0.71|0.9|0.92|0.99]	Haplo_6<C010000>-[0.11 0.11||0.00097 0.00097||1e-08 1e-08||0.033 0.033||0.1 0.1||0.035 0.035||0.26 0.26||0.086 0.086||0.057 0.057||0.001 0.001||0.0049 0.0049||0.0016 0.0016||0.00081 0.00081||1.4e-05 1.4e-05||0.00026 0.00026||0.00014 0.00014])S4_674-[0.19|0.29|0.14|0.054|0.075|0.069|0.4|0.12|0.081|0.099|0.0094|0.0042|0.0048|0.0039|0.0048|0.0034]	(#H6	Haplo_7<C000010>-[0.021 0.021||0.31 0.31||0.071 0.071||1e-08 1e-08||0.069 0.069||0.14 0.14||0.02 0.02||0.092 0.092||0.04 0.04||0.26 0.26||0.041 0.041||0.04 0.04||0.15 0.15||0.044 0.044||0.071 0.071||0.0034 0.0034])S4_1387-[0.033|0.31|0.074|0.044|0.099|0.15|0.025|0.11|0.049|0.26|0.043|0.04|0.15|0.087|0.071|0.0035]	(#H2	Haplo_8<C000000>-[0.58 0.58||0.32 0.32||0.35 0.35||0.22 0.22||0.17 0.17||0.18 0.18||0.53 0.53||0.31 0.31||0.31 0.31||0.032 0.032||0.1 0.1||0.17 0.17||0.14 0.14||0.0089 0.0089||0.00046 0.00046||0.0063 0.0063])	S4_1013<C000100>-[0.014 0.014||0.0037 0.0037||0.013 0.013||1e-08 1e-08||1e-08 1e-08||0.0085 0.0085||0.0043 0.0043||0.052 0.052||0.011 0.011||0.18 0.18||0.037 0.037||0.018 0.018||0.0064 0.0064||0.0035 0.0035||0.0046 0.0046||0.0031 0.0031])Root-[1|1|1|1|1|1|1|1|1|1|1|1|1|1|1|1])Network_16;
((((((R_5287270<C100010>-[0.011 0.011||5.5e-05 5.5e-05||0.0065 0.0065||0.049 0.049||1e-08 1e-08||0.0033 0.0033||0.00076 0.00076||0.002 0.002||1e-08 1e-08||4.7e-06 4.7e-06||1e-08 1e-08||1e-08 1e-08||0.00014 0.00014||0.043 0.043||1e-05 1e-05||1e-05 1e-05])#H6	Haplo_1<C101001>-[0.0095 0.0095||0.041 0.041||1e-08 1e-08||0.49 0.49||0.098 0.098||1e-08 1e-08||1e-08 1e-08||0.0012 0.0012||1e-08 1e-08||0.0035 0.0035||0.0026 0.0026||0.0019 0.0019||0.0056 0.0056||0.66 0.66||0.0035 0.0035||0.0049 0.0049])S4_431-[0.014|0.041|0.0026|0.54|0.11|0.0081|0.0028|0.0049|0.0043|0.0036|0.0044|0.0033|0.0057|0.7|0.0036|0.0049]	((((R_5271922<C010000>-[0.11 0.11||0.00097 0.00097||1e-08 1e-08||0.033 0.033||0.1 0.1||0.035 0.035||0.26 0.26||0.086 0.086||0.057 0.057||0.001 0.001||0.0049 0.0049||0.0016 0.0016||0.00081 0.00081||1.4e-05 1.4e-05||0.00026 0.00026||0.00014 0.00014])#H4	Haplo_2<C011000>-[0.071 0.071||0.29 0.29||0.14 0.14||1e-08 1e-08||1e-08 1e-08||0.051 0.051||0.1 0.1||0.019 0.019||0.048 0.048||0.099 0.099||0.0048 0.0048||0.0036 0.0036||0.0047 0.0047||0.0038 0.0038||0.0048 0.0048||0.0034 0.0034])S4_674-[0.19|0.29|0.14|0.054|0.075|0.069|0.4|0.12|0.081|0.099|0.0094|0.0042|0.0048|0.0039|0.0048|0.0034]	Haplo_3<C001000>-[0.07 0.07||1e-08 1e-08||0.29 0.29||0.17 0.17||0.52 0.52||0.52 0.52||0.05 0.05||0.35 0.35||0.051 0.051||0.35 0.35||0.74 0.74||0.71 0.71||0.66 0.66||0.24 0.24||0.89 0.89||0.95 0.95])R_5270639-[0.001|0.001|0.001|0.001|0.001|0.001|0.001|0.001|0.001|0.001|0.001|0.001|0.001|0.001|0.001|0.001])#H2	Haplo_4<C001001>-[0.11 0.11||0.016 0.016||0.11 0.11||0.028 0.028||0.014 0.014||0.056 0.056||0.035 0.035||0.083 0.083||0.48 0.48||0.075 0.075||0.063 0.063||0.06 0.06||0.033 0.033||1e-08 1e-08||0.026 0.026||0.024 0.024])S4_709-[0.27|0.35|0.56|0.68|0.62|0.65|0.14|0.48|0.62|0.53|0.82|0.77|0.71|0.9|0.92|0.99]	Haplo_5<C000001>-[1e-08 1e-08||0.021 0.021||0.011 0.011||0.017 0.017||0.024 0.024||0.00011 0.00011||0.0029 0.0029||1e-08 1e-08||1e-08 1e-08||1.2e-06 1.2e-06||0.0006 0.0006||0.00047 0.00047||1e-08 1e-08||0.0011 0.0011||8.4e-05 8.4e-05||7.5e-05 7.5e-05])S4_1401-[0.11|0.078|0.12|0.51|0.16|0.061|0.033|0.073|0.49|0.078|0.067|0.063|0.039|0.66|0.029|0.029]	(#H2	#H4	Haplo_6<C000000>-[0.58 0.58||0.32 0.32||0.35 0.35||0.22 0.22||0.17 0.17||0.18 0.18||0.53 0.53||0.31 0.31||0.31 0.31||0.032 0.032||0.1 0.1||0.17 0.17||0.14 0.14||0.0089 0.0089||0.00046 0.00046||0.0063 0.0063])	(#H6	Haplo_7<C000010>-[0.021 0.021||0.31 0.31||0.071 0.071||1e-08 1e-08||0.069 0.069||0.14 0.14||0.02 0.02||0.092 0.092||0.04 0.04||0.26 0.26||0.041 0.041||0.04 0.04||0.15 0.15||0.044 0.044||0.071 0.071||0.0034 0.0034])S4_1387-[0.033|0.31|0.074|0.044|0.099|0.15|0.025|0.11|0.049|0.26|0.043|0.04|0.15|0.087|0.071|0.0035]	S4_1013<C000100>-[0.014 0.014||0.0037 0.0037||0.013 0.013||1e-08 1e-08||1e-08 1e-08||0.0085 0.0085||0.0043 0.0043||0.052 0.052||0.011 0.011||0.18 0.18||0.037 0.037||0.018 0.018||0.0064 0.0064||0.0035 0.0035||0.0046 0.0046||0.0031 0.0031])Root-[1|1|1|1|1|1|1|1|1|1|1|1|1|1|1|1])Network_17;
((((((((R_6982324<C010000>-[0.11 0.11||0.00097 0.00097||1e-08 1e-08||0.033 0.033||0.1 0.1||0.035 0.035||0.26 0.26||0.086 0.086||0.057 0.057||0.001 0.001||0.0049 0.0049||0.0016 0.0016||0.00081 0.00081||1.4e-05 1.4e-05||0.00026 0.00026||0.00014 0.00014])#H4	Haplo_1<C011000>-[0.071 0.071||0.29 0.29||0.14 0.14||1e-08 1e-08||1e-08 1e-08||0.051 0.051||0.1 0.1||0.019 0.019||0.048 0.048||0.099 0.099||0.0048 0.0048||0.0036 0.0036||0.0047 0.0047||0.0038 0.0038||0.0048 0.0048||0.0034 0.0034])S4_674-[0.19|0.29|0.14|0.054|0.075|0.069|0.4|0.12|0.081|0.099|0.0094|0.0042|0.0048|0.0039|0.0048|0.0034]	Haplo_2<C001000>-[0.07 0.07||1e-08 1e-08||0.29 0.29||0.17 0.17||0.52 0.52||0.52 0.52||0.05 0.05||0.35 0.35||0.051 0.051||0.35 0.35||0.74 0.74||0.71 0.71||0.66 0.66||0.24 0.24||0.89 0.89||0.95 0.95])R_6981907-[0.001|0.001|0.001|0.001|0.001|0.001|0.001|0.001|0.001|0.001|0.001|0.001|0.001|0.001|0.001|0.001])#H2	(R_6986247<C101001>-[0.0095 0.0095||0.041 0.041||1e-08 1e-08||0.49 0.49||0.098 0.098||1e-08 1e-08||1e-08 1e-08||0.0012 0.0012||1e-08 1e-08||0.0035 0.0035||0.0026 0.0026||0.0019 0.0019||0.0056 0.0056||0.66 0.66||0.0035 0.0035||0.0049 0.0049])#H6	Haplo_3<C001001>-[0.11 0.11||0.016 0.016||0.11 0.11||0.028 0.028||0.014 0.014||0.056 0.056||0.035 0.035||0.083 0.083||0.48 0.48||0.075 0.075||0.063 0.063||0.06 0.06||0.033 0.033||1e-08 1e-08||0.026 0.026||0.024 0.024])S4_709-[0.27|0.35|0.56|0.68|0.62|0.65|0.14|0.48|0.62|0.53|0.82|0.77|0.71|0.9|0.92|0.99]	Haplo_4<C000001>-[1e-08 1e-08||0.021 0.021||0.011 0.011||0.017 0.017||0.024 0.024||0.00011 0.00011||0.0029 0.0029||1e-08 1e-08||1e-08 1e-08||1.2e-06 1.2e-06||0.0006 0.0006||0.00047 0.00047||1e-08 1e-08||0.0011 0.0011||8.4e-05 8.4e-05||7.5e-05 7.5e-05])S4_1401-[0.11|0.078|0.12|0.51|0.16|0.061|0.033|0.073|0.49|0.078|0.067|0.063|0.039|0.66|0.029|0.029]	(#H2	#H4	Haplo_5<C000000>-[0.58 0.58||0.32 0.32||0.35 0.35||0.22 0.22||0.17 0.17||0.18 0.18||0.53 0.53||0.31 0.31||0.31 0.31||0.032 0.032||0.1 0.1||0.17 0.17||0.14 0.14||0.0089 0.0089||0.00046 0.00046||0.0063 0.0063])	((#H6	Haplo_6<C100010>-[0.011 0.011||5.5e-05 5.5e-05||0.0065 0.0065||0.049 0.049||1e-08 1e-08||0.0033 0.0033||0.00076 0.00076||0.002 0.002||1e-08 1e-08||4.7e-06 4.7e-06||1e-08 1e-08||1e-08 1e-08||0.00014 0.00014||0.043 0.043||1e-05 1e-05||1e-05 1e-05])S4_431-[0.014|0.041|0.0026|0.54|0.11|0.0081|0.0028|0.0049|0.0043|0.0036|0.0044|0.0033|0.0057|0.7|0.0036|0.0049]	Haplo_7<C000010>-[0.021 0.021||0.31 0.31||0.071 0.071||1e-08 1e-08||0.069 0.069||0.14 0.14||0.02 0.02||0.092 0.092||0.04 0.04||0.26 0.26||0.041 0.041||0.04 0.04||0.15 0.15||0.044 0.044||0.071 0.071||0.0034 0.0034])S4_1387-[0.033|0.31|0.074|0.044|0.099|0.15|0.025|0.11|0.049|0.26|0.043|0.04|0.15|0.087|0.071|0.0035]	S4_1013<C000100>-[0.014 0.014||0.0037 0.0037||0.013 0.013||1e-08 1e-08||1e-08 1e-08||0.0085 0.0085||0.0043 0.0043||0.052 0.052||0.011 0.011||0.18 0.18||0.037 0.037||0.018 0.018||0.0064 0.0064||0.0035 0.0035||0.0046 0.0046||0.0031 0.0031])Root-[1|1|1|1|1|1|1|1|1|1|1|1|1|1|1|1])Network_18;
(((((((((R_7020430<C100010>-[0.011 0.011||5.5e-05 5.5e-05||0.0065 0.0065||0.049 0.049||1e-08 1e-08||0.0033 0.0033||0.00076 0.00076||0.002 0.002||1e-08 1e-08||4.7e-06 4.7e-06||1e-08 1e-08||1e-08 1e-08||0.00014 0.00014||0.043 0.043||1e-05 1e-05||1e-05 1e-05])#H6	Haplo_1<C101001>-[0.0095 0.0095||0.041 0.041||1e-08 1e-08||0.49 0.49||0.098 0.098||1e-08 1e-08||1e-08 1e-08||0.0012 0.0012||1e-08 1e-08||0.0035 0.0035||0.0026 0.0026||0.0019 0.0019||0.0056 0.0056||0.66 0.66||0.0035 0.0035||0.0049 0.0049])S4_431-[0.014|0.041|0.0026|0.54|0.11|0.0081|0.0028|0.0049|0.0043|0.0036|0.0044|0.0033|0.0057|0.7|0.0036|0.0049]	(R_7017819<C000001>-[1e-08 1e-08||0.021 0.021||0.011 0.011||0.017 0.017||0.024 0.024||0.00011 0.00011||0.0029 0.0029||1e-08 1e-08||1e-08 1e-08||1.2e-06 1.2e-06||0.0006 0.0006||0.00047 0.00047||1e-08 1e-08||0.0011 0.0011||8.4e-05 8.4e-05||7.5e-05 7.5e-05])#H4	Haplo_2<C001001>-[0.11 0.11||0.016 0.016||0.11 0.11||0.028 0.028||0.014 0.014||0.056 0.056||0.035 0.035||0.083 0.083||0.48 0.48||0.075 0.075||0.063 0.063||0.06 0.06||0.033 0.033||1e-08 1e-08||0.026 0.026||0.024 0.024])S4_1401-[0.11|0.078|0.12|0.51|0.16|0.061|0.033|0.073|0.49|0.078|0.067|0.063|0.039|0.66|0.029|0.029]	Haplo_3<C001000>-[0.07 0.07||1e-08 1e-08||0.29 0.29||0.17 0.17||0.52 0.52||0.52 0.52||0.05 0.05||0.35 0.35||0.051 0.051||0.35 0.35||0.74 0.74||0.71 0.71||0.66 0.66||0.24 0.24||0.89 0.89||0.95 0.95])R_7017501-[0.001|0.001|0.001|0.001|0.001|0.001|0.001|0.001|0.001|0.001|0.001|0.001|0.001|0.001|0.001|0.001])#H2	Haplo_4<C011000>-[0.071 0.071||0.29 0.29||0.14 0.14||1e-08 1e-08||1e-08 1e-08||0.051 0.051||0.1 0.1||0.019 0.019||0.048 0.048||0.099 0.099||0.0048 0.0048||0.0036 0.0036||0.0047 0.0047||0.0038 0.0038||0.0048 0.0048||0.0034 0.0034])S4_709-[0.27|0.35|0.56|0.68|0.62|0.65|0.14|0.48|0.62|0.53|0.82|0.77|0.71|0.9|0.92|0.99]	Haplo_5<C010000>-[0.11 0.11||0.00097 0.00097||1e-08 1e-08||0.033 0.033||0.1 0.1||0.035 0.035||0.26 0.26||0.086 0.086||0.057 0.057||0.001 0.001||0.0049 0.0049||0.0016 0.0016||0.00081 0.00081||1.4e-05 1.4e-05||0.00026 0.00026||0.00014 0.00014])S4_674-[0.19|0.29|0.14|0.054|0.075|0.069|0.4|0.12|0.081|0.099|0.0094|0.0042|0.0048|0.0039|0.0048|0.0034]	(#H2	#H4	Haplo_6<C000000>-[0.58 0.58||0.32 0.32||0.35 0.35||0.22 0.22||0.17 0.17||0.18 0.18||0.53 0.53||0.31 0.31||0.31 0.31||0.032 0.032||0.1 0.1||0.17 0.17||0.14 0.14||0.0089 0.0089||0.00046 0.00046||0.0063 0.0063])	(#H6	Haplo_7<C000010>-[0.021 0.021||0.31 0.31||0.071 0.071||1e-08 1e-08||0.069 0.069||0.14 0.14||0.02 0.02||0.092 0.092||0.04 0.04||0.26 0.26||0.041 0.041||0.04 0.04||0.15 0.15||0.044 0.044||0.071 0.071||0.0034 0.0034])S4_1387-[0.033|0.31|0.074|0.044|0.099|0.15|0.025|0.11|0.049|0.26|0.043|0.04|0.15|0.087|0.071|0.0035]	S4_1013<C000100>-[0.014 0.014||0.0037 0.0037||0.013 0.013||1e-08 1e-08||1e-08 1e-08||0.0085 0.0085||0.0043 0.0043||0.052 0.052||0.011 0.011||0.18 0.18||0.037 0.037||0.018 0.018||0.0064 0.0064||0.0035 0.0035||0.0046 0.0046||0.0031 0.0031])Root-[1|1|1|1|1|1|1|1|1|1|1|1|1|1|1|1])Network_19;
(((((((((R_7017820<C000001>-[1e-08 1e-08||0.021 0.021||0.011 0.011||0.017 0.017||0.024 0.024||0.00011 0.00011||0.0029 0.0029||1e-08 1e-08||1e-08 1e-08||1.2e-06 1.2e-06||0.0006 0.0006||0.00047 0.00047||1e-08 1e-08||0.0011 0.0011||8.4e-05 8.4e-05||7.5e-05 7.5e-05])#H4	(R_7020437<C100010>-[0.011 0.011||5.5e-05 5.5e-05||0.0065 0.0065||0.049 0.049||1e-08 1e-08||0.0033 0.0033||0.00076 0.00076||0.002 0.002||1e-08 1e-08||4.7e-06 4.7e-06||1e-08 1e-08||1e-08 1e-08||0.00014 0.00014||0.043 0.043||1e-05 1e-05||1e-05 1e-05])#H6	Haplo_1<C101001>-[0.0095 0.0095||0.041 0.041||1e-08 1e-08||0.49 0.49||0.098 0.098||1e-08 1e-08||1e-08 1e-08||0.0012 0.0012||1e-08 1e-08||0.0035 0.0035||0.0026 0.0026||0.0019 0.0019||0.0056 0.0056||0.66 0.66||0.0035 0.0035||0.0049 0.0049])S4_431-[0.014|0.041|0.0026|0.54|0.11|0.0081|0.0028|0.0049|0.0043|0.0036|0.0044|0.0033|0.0057|0.7|0.0036|0.0049]	Haplo_2<C001001>-[0.11 0.11||0.016 0.016||0.11 0.11||0.028 0.028||0.014 0.014||0.056 0.056||0.035 0.035||0.083 0.083||0.48 0.48||0.075 0.075||0.063 0.063||0.06 0.06||0.033 0.033||1e-08 1e-08||0.026 0.026||0.024 0.024])S4_1401-[0.11|0.078|0.12|0.51|0.16|0.061|0.033|0.073|0.49|0.078|0.067|0.063|0.039|0.66|0.029|0.029]	Haplo_3<C001000>-[0.07 0.07||1e-08 1e-08||0.29 0.29||0.17 0.17||0.52 0.52||0.52 0.52||0.05 0.05||0.35 0.35||0.051 0.051||0.35 0.35||0.74 0.74||0.71 0.71||0.66 0.66||0.24 0.24||0.89 0.89||0.95 0.95])R_7017501-[0.001|0.001|0.001|0.001|0.001|0.001|0.001|0.001|0.001|0.001|0.001|0.001|0.001|0.001|0.001|0.001])#H2	Haplo_4<C011000>-[0.071 0.071||0.29 0.29||0.14 0.14||1e-08 1e-08||1e-08 1e-08||0.051 0.051||0.1 0.1||0.019 0.019||0.048 0.048||0.099 0.099||0.0048 0.0048||0.0036 0.0036||0.0047 0.0047||0.0038 0.0038||0.0048 0.0048||0.0034 0.0034])S4_709-[0.27|0.35|0.56|0.68|0.62|0.65|0.14|0.48|0.62|0.53|0.82|0.77|0.71|0.9|0.92|0.99]	Haplo_5<C010000>-[0.11 0.11||0.00097 0.00097||1e-08 1e-08||0.033 0.033||0.1 0.1||0.035 0.035||0.26 0.26||0.086 0.086||0.057 0.057||0.001 0.001||0.0049 0.0049||0.0016 0.0016||0.00081 0.00081||1.4e-05 1.4e-05||0.00026 0.00026||0.00014 0.00014])S4_674-[0.19|0.29|0.14|0.054|0.075|0.069|0.4|0.12|0.081|0.099|0.0094|0.0042|0.0048|0.0039|0.0048|0.0034]	(#H2	#H4	Haplo_6<C000000>-[0.58 0.58||0.32 0.32||0.35 0.35||0.22 0.22||0.17 0.17||0.18 0.18||0.53 0.53||0.31 0.31||0.31 0.31||0.032 0.032||0.1 0.1||0.17 0.17||0.14 0.14||0.0089 0.0089||0.00046 0.00046||0.0063 0.0063])	(#H6	Haplo_7<C000010>-[0.021 0.021||0.31 0.31||0.071 0.071||1e-08 1e-08||0.069 0.069||0.14 0.14||0.02 0.02||0.092 0.092||0.04 0.04||0.26 0.26||0.041 0.041||0.04 0.04||0.15 0.15||0.044 0.044||0.071 0.071||0.0034 0.0034])S4_1387-[0.033|0.31|0.074|0.044|0.099|0.15|0.025|0.11|0.049|0.26|0.043|0.04|0.15|0.087|0.071|0.0035]	S4_1013<C000100>-[0.014 0.014||0.0037 0.0037||0.013 0.013||1e-08 1e-08||1e-08 1e-08||0.0085 0.0085||0.0043 0.0043||0.052 0.052||0.011 0.011||0.18 0.18||0.037 0.037||0.018 0.018||0.0064 0.0064||0.0035 0.0035||0.0046 0.0046||0.0031 0.0031])Root-[1|1|1|1|1|1|1|1|1|1|1|1|1|1|1|1])Network_20;
((((((((R_7021012<C000001>-[1e-08 1e-08||0.021 0.021||0.011 0.011||0.017 0.017||0.024 0.024||0.00011 0.00011||0.0029 0.0029||1e-08 1e-08||1e-08 1e-08||1.2e-06 1.2e-06||0.0006 0.0006||0.00047 0.00047||1e-08 1e-08||0.0011 0.0011||8.4e-05 8.4e-05||7.5e-05 7.5e-05])#H4	(R_7022983<C101001>-[0.0095 0.0095||0.041 0.041||1e-08 1e-08||0.49 0.49||0.098 0.098||1e-08 1e-08||1e-08 1e-08||0.0012 0.0012||1e-08 1e-08||0.0035 0.0035||0.0026 0.0026||0.0019 0.0019||0.0056 0.0056||0.66 0.66||0.0035 0.0035||0.0049 0.0049])#H6	Haplo_1<C001001>-[0.11 0.11||0.016 0.016||0.11 0.11||0.028 0.028||0.014 0.014||0.056 0.056||0.035 0.035||0.083 0.083||0.48 0.48||0.075 0.075||0.063 0.063||0.06 0.06||0.033 0.033||1e-08 1e-08||0.026 0.026||0.024 0.024])S4_1401-[0.11|0.078|0.12|0.51|0.16|0.061|0.033|0.073|0.49|0.078|0.067|0.063|0.039|0.66|0.029|0.029]	Haplo_2<C001000>-[0.07 0.07||1e-08 1e-08||0.29 0.29||0.17 0.17||0.52 0.52||0.52 0.52||0.05 0.05||0.35 0.35||0.051 0.051||0.35 0.35||0.74 0.74||0.71 0.71||0.66 0.66||0.24 0.24||0.89 0.89||0.95 0.95])R_7020765-[0.001|0.001|0.001|0.001|0.001|0.001|0.001|0.001|0.001|0.001|0.001|0.001|0.001|0.001|0.001|0.001])#H2	Haplo_3<C011000>-[0.071 0.071||0.29 0.29||0.14 0.14||1e-08 1e-08||1e-08 1e-08||0.051 0.051||0.1 0.1||0.019 0.019||0.048 0.048||0.099 0.099||0.0048 0.0048||0.0036 0.0036||0.0047 0.0047||0.0038 0.0038||0.0048 0.0048||0.0034 0.0034])S4_709-[0.27|0.35|0.56|0.68|0.62|0.65|0.14|0.48|0.62|0.53|0.82|0.77|0.71|0.9|0.92|0.99]	Haplo_4<C010000>-[0.11 0.11||0.00097 0.00097||1e-08 1e-08||0.033 0.033||0.1 0.1||0.035 0.035||0.26 0.26||0.086 0.086||0.057 0.057||0.001 0.001||0.0049 0.0049||0.0016 0.0016||0.00081 0.00081||1.4e-05 1.4e-05||0.00026 0.00026||0.00014 0.00014])S4_674-[0.19|0.29|0.14|0.054|0.075|0.069|0.4|0.12|0.081|0.099|0.0094|0.0042|0.0048|0.0039|0.0048|0.0034]	(#H2	#H4	Haplo_5<C000000>-[0.58 0.58||0.32 0.32||0.35 0.35||0.22 0.22||0.17 0.17||0.18 0.18||0.53 0.53||0.31 0.31||0.31 0.31||0.032 0.032||0.1 0.1||0.17 0.17||0.14 0.14||0.0089 0.0089||0.00046 0.00046||0.0063 0.0063])	((#H6	Haplo_6<C100010>-[0.011 0.011||5.5e-05 5.5e-05||0.0065 0.0065||0.049 0.049||1e-08 1e-08||0.0033 0.0033||0.00076 0.00076||0.002 0.002||1e-08 1e-08||4.7e-06 4.7e-06||1e-08 1e-08||1e-08 1e-08||0.00014 0.00014||0.043 0.043||1e-05 1e-05||1e-05 1e-05])S4_431-[0.014|0.041|0.0026|0.54|0.11|0.0081|0.0028|0.0049|0.0043|0.0036|0.0044|0.0033|0.0057|0.7|0.0036|0.0049]	Haplo_7<C000010>-[0.021 0.021||0.31 0.31||0.071 0.071||1e-08 1e-08||0.069 0.069||0.14 0.14||0.02 0.02||0.092 0.092||0.04 0.04||0.26 0.26||0.041 0.041||0.04 0.04||0.15 0.15||0.044 0.044||0.071 0.071||0.0034 0.0034])S4_1387-[0.033|0.31|0.074|0.044|0.099|0.15|0.025|0.11|0.049|0.26|0.043|0.04|0.15|0.087|0.071|0.0035]	S4_1013<C000100>-[0.014 0.014||0.0037 0.0037||0.013 0.013||1e-08 1e-08||1e-08 1e-08||0.0085 0.0085||0.0043 0.0043||0.052 0.052||0.011 0.011||0.18 0.18||0.037 0.037||0.018 0.018||0.0064 0.0064||0.0035 0.0035||0.0046 0.0046||0.0031 0.0031])Root-[1|1|1|1|1|1|1|1|1|1|1|1|1|1|1|1])Network_21;
((((((((((R_7023007<C000001>-[1e-08 1e-08||0.021 0.021||0.011 0.011||0.017 0.017||0.024 0.024||0.00011 0.00011||0.0029 0.0029||1e-08 1e-08||1e-08 1e-08||1.2e-06 1.2e-06||0.0006 0.0006||0.00047 0.00047||1e-08 1e-08||0.0011 0.0011||8.4e-05 8.4e-05||7.5e-05 7.5e-05])#H6	Haplo_1<C101001>-[0.0095 0.0095||0.041 0.041||1e-08 1e-08||0.49 0.49||0.098 0.098||1e-08 1e-08||1e-08 1e-08||0.0012 0.0012||1e-08 1e-08||0.0035 0.0035||0.0026 0.0026||0.0019 0.0019||0.0056 0.0056||0.66 0.66||0.0035 0.0035||0.0049 0.0049])R_7021016-[0.001|0.001|0.001|0.001|0.001|0.001|0.001|0.001|0.001|0.001|0.001|0.001|0.001|0.001|0.001|0.001])#H4	Haplo_2<C001001>-[0.11 0.11||0.016 0.016||0.11 0.11||0.028 0.028||0.014 0.014||0.056 0.056||0.035 0.035||0.083 0.083||0.48 0.48||0.075 0.075||0.063 0.063||0.06 0.06||0.033 0.033||1e-08 1e-08||0.026 0.026||0.024 0.024])S4_1401-[0.11|0.078|0.12|0.51|0.16|0.061|0.033|0.073|0.49|0.078|0.067|0.063|0.039|0.66|0.029|0.029]	Haplo_3<C001000>-[0.07 0.07||1e-08 1e-08||0.29 0.29||0.17 0.17||0.52 0.52||0.52 0.52||0.05 0.05||0.35 0.35||0.051 0.051||0.35 0.35||0.74 0.74||0.71 0.71||0.66 0.66||0.24 0.24||0.89 0.89||0.95 0.95])R_7020765-[0.001|0.001|0.001|0.001|0.001|0.001|0.001|0.001|0.001|0.001|0.001|0.001|0.001|0.001|0.001|0.001])#H2	Haplo_4<C011000>-[0.071 0.071||0.29 0.29||0.14 0.14||1e-08 1e-08||1e-08 1e-08||0.051 0.051||0.1 0.1||0.019 0.019||0.048 0.048||0.099 0.099||0.0048 0.0048||0.0036 0.0036||0.0047 0.0047||0.0038 0.0038||0.0048 0.0048||0.0034 0.0034])S4_709-[0.27|0.35|0.56|0.68|0.62|0.65|0.14|0.48|0.62|0.53|0.82|0.77|0.71|0.9|0.92|0.99]	Haplo_5<C010000>-[0.11 0.11||0.00097 0.00097||1e-08 1e-08||0.033 0.033||0.1 0.1||0.035 0.035||0.26 0.26||0.086 0.086||0.057 0.057||0.001 0.001||0.0049 0.0049||0.0016 0.0016||0.00081 0.00081||1.4e-05 1.4e-05||0.00026 0.00026||0.00014 0.00014])S4_674-[0.19|0.29|0.14|0.054|0.075|0.069|0.4|0.12|0.081|0.099|0.0094|0.0042|0.0048|0.0039|0.0048|0.0034]	(#H2	#H6	Haplo_6<C000000>-[0.58 0.58||0.32 0.32||0.35 0.35||0.22 0.22||0.17 0.17||0.18 0.18||0.53 0.53||0.31 0.31||0.31 0.31||0.032 0.032||0.1 0.1||0.17 0.17||0.14 0.14||0.0089 0.0089||0.00046 0.00046||0.0063 0.0063])	((#H4	Haplo_7<C100010>-[0.011 0.011||5.5e-05 5.5e-05||0.0065 0.0065||0.049 0.049||1e-08 1e-08||0.0033 0.0033||0.00076 0.00076||0.002 0.002||1e-08 1e-08||4.7e-06 4.7e-06||1e-08 1e-08||1e-08 1e-08||0.00014 0.00014||0.043 0.043||1e-05 1e-05||1e-05 1e-05])S4_431-[0.014|0.041|0.0026|0.54|0.11|0.0081|0.0028|0.0049|0.0043|0.0036|0.0044|0.0033|0.0057|0.7|0.0036|0.0049]	Haplo_8<C000010>-[0.021 0.021||0.31 0.31||0.071 0.071||1e-08 1e-08||0.069 0.069||0.14 0.14||0.02 0.02||0.092 0.092||0.04 0.04||0.26 0.26||0.041 0.041||0.04 0.04||0.15 0.15||0.044 0.044||0.071 0.071||0.0034 0.0034])S4_1387-[0.033|0.31|0.074|0.044|0.099|0.15|0.025|0.11|0.049|0.26|0.043|0.04|0.15|0.087|0.071|0.0035]	S4_1013<C000100>-[0.014 0.014||0.0037 0.0037||0.013 0.013||1e-08 1e-08||1e-08 1e-08||0.0085 0.0085||0.0043 0.0043||0.052 0.052||0.011 0.011||0.18 0.18||0.037 0.037||0.018 0.018||0.0064 0.0064||0.0035 0.0035||0.0046 0.0046||0.0031 0.0031])Root-[1|1|1|1|1|1|1|1|1|1|1|1|1|1|1|1])Network_22;
