# Supplementary material for: Inferring the Clonal Structure of Viral Populations from Time Series Sequencing
Source: PLoS Comput Biol. 2015 Nov 16;11(11):e1004344. doi: 10.1371/journal.pcbi.1004344 (PMC4646700; doi:10.1371/journal.pcbi.1004344)
Supplement: S5 File — (TXT) [file pcbi.1004344.s010.txt]

((S5_534<C10>-[0.0059 0.0059||0.0048 0.0048||0.0036 0.0036||0.0051 0.0051||0.0036 0.0036||0.0045 0.0045||0.0037 0.0037||0.004 0.004||0.0039 0.0039||0.19 0.19||0.004 0.004||0.0042 0.0042||0.0033 0.0033||1e-08 1e-08||0.0038 0.0038||0.0036 0.0036],S5_1191<C01>-[0.0082 0.0082||0.0071 0.0071||0.0072 0.0072||0.0079 0.0079||0.005 0.005||0.008 0.008||0.0065 0.0065||0.0067 0.0067||0.0074 0.0074||0.14 0.14||0.0079 0.0079||0.035 0.035||0.0069 0.0069||0.0073 0.0073||0.0083 0.0083||1e-08 1e-08],Haplo_1<C00>-[0.99 0.99||0.99 0.99||0.99 0.99||0.99 0.99||0.99 0.99||0.99 0.99||0.99 0.99||0.99 0.99||0.99 0.99||0.66 0.66||0.99 0.99||0.96 0.96||0.99 0.99||0.99 0.99||0.99 0.99||1 1])Root-[1|1|1|1|1|1|1|1|1|1|1|1|1|1|1|1])Network_1;
