# Supplementary material for: Inferring the Clonal Structure of Viral Populations from Time Series Sequencing
Source: PLoS Comput Biol. 2015 Nov 16;11(11):e1004344. doi: 10.1371/journal.pcbi.1004344 (PMC4646700; doi:10.1371/journal.pcbi.1004344)
Supplement: S6 File — (TXT) [file pcbi.1004344.s011.txt]

((S6_1024<C00010>-[0.0031 0.0031||0.0028 0.0028||0.0033 0.0033||0.0016 0.0016||1e-08 1e-08||0.0026 0.0026||0.0022 0.0022||0.0029 0.0029||0.0032 0.0032||0.0033 0.0033||0.0039 0.0039||0.0029 0.0029||0.056 0.056||0.0097 0.0097||0.0035 0.0035||0.74 0.74],S6_1106<C00001>-[0.007 0.007||1e-08 1e-08||0.0047 0.0047||0.54 0.54||0.18 0.18||0.011 0.011||0.0044 0.0044||0.0046 0.0046||0.0055 0.0055||0.0053 0.0053||0.0041 0.0041||1e-08 1e-08||0.0039 0.0039||0.0047 0.0047||0.0047 0.0047||0.0032 0.0032],S6_537<C00100>-[0.0032 0.0032||1e-08 1e-08||0.0015 0.0015||1e-08 1e-08||1e-08 1e-08||0.0015 0.0015||1e-08 1e-08||0.0015 0.0015||0.0017 0.0017||0.0019 0.0019||0.25 0.25||1e-08 1e-08||0.0029 0.0029||0.0014 0.0014||0.0013 0.0013||0.0016 0.0016],S6_45<C10000>-[0.021 0.021||0.044 0.044||0.017 0.017||0.022 0.022||1e-08 1e-08||0.025 0.025||0.014 0.014||0.02 0.02||0.022 0.022||0.24 0.24||0.04 0.04||0.1 0.1||0.023 0.023||0.018 0.018||0.019 0.019||0.021 0.021],S6_146<C01000>-[0.023 0.023||1e-08 1e-08||0.01 0.01||0.24 0.24||0.21 0.21||0.012 0.012||0.011 0.011||0.0091 0.0091||0.018 0.018||0.0098 0.0098||0.01 0.01||1e-08 1e-08||0.0099 0.0099||0.01 0.01||0.011 0.011||0.011 0.011],Haplo_1<C00000>-[0.94 0.94||0.95 0.95||0.96 0.96||0.2 0.2||0.61 0.61||0.95 0.95||0.97 0.97||0.96 0.96||0.95 0.95||0.74 0.74||0.7 0.7||0.9 0.9||0.9 0.9||0.96 0.96||0.96 0.96||0.22 0.22])Root-[1|1|1|1|1|1|1|1|1|1|1|1|1|1|1|1])Network_1;
