# Supplementary material for: Inferring the Clonal Structure of Viral Populations from Time Series Sequencing
Source: PLoS Comput Biol. 2015 Nov 16;11(11):e1004344. doi: 10.1371/journal.pcbi.1004344 (PMC4646700; doi:10.1371/journal.pcbi.1004344)
Supplement: S7 File — (TXT) [file pcbi.1004344.s012.txt]

((S7_808<C1>-[0.0042 0.0042||0.0047 0.0047||0.0031 0.0031||0.0037 0.0037||0.0035 0.0035||0.0042 0.0042||0.0023 0.0023||0.0033 0.0033||0.0036 0.0036||0.0036 0.0036||0.0033 0.0033||0.003 0.003||0.0028 0.0028||0.0032 0.0032||0.2 0.2||0.069 0.069],Haplo_1<C0>-[1 1||1 1||1 1||1 1||1 1||1 1||1 1||1 1||1 1||1 1||1 1||1 1||1 1||1 1||0.8 0.8||0.93 0.93])Root-[1|1|1|1|1|1|1|1|1|1|1|1|1|1|1|1])Network_1;
