# Supplementary material for: Inferring the Clonal Structure of Viral Populations from Time Series Sequencing
Source: PLoS Comput Biol. 2015 Nov 16;11(11):e1004344. doi: 10.1371/journal.pcbi.1004344 (PMC4646700; doi:10.1371/journal.pcbi.1004344)
Supplement: S8 File — (TXT) [file pcbi.1004344.s013.txt]

(((S8_84<C11>-[0.023 0.023||0.21 0.21||1e-08 1e-08||0.24 0.24||0.22 0.22||0.2 0.2||0.051 0.051||0.21 0.21||0.14 0.14||1e-08 1e-08||1e-08 1e-08||0.069 0.069||1e-08 1e-08||0.017 0.017||1e-08 1e-08||0.02 0.02],Haplo_1<C01>-[1e-08 1e-08||0.02 0.02||1e-08 1e-08||0.76 0.76||0.0066 0.0066||0.8 0.8||0.007 0.007||0.0075 0.0075||0.0093 0.0093||1e-08 1e-08||1e-08 1e-08||0.007 0.007||0.022 0.022||1e-08 1e-08||0.0085 0.0085||0.006 0.006])S8_87-[0.12|0.21|0.26|0.24|0.22|0.19|0.047|0.2|0.14|0.071|0.053|0.064|0.21|0.012|0.15|0.016],Haplo_2<C00>-[0.98 0.98||0.77 0.77||1 1||1e-08 1e-08||0.77 0.77||1e-08 1e-08||0.94 0.94||0.79 0.79||0.85 0.85||1 1||1 1||0.92 0.92||0.98 0.98||0.98 0.98||0.99 0.99||0.97 0.97])Root-[1|1|1|1|1|1|1|1|1|1|1|1|1|1|1|1])Network_1;
