# Supplementary material for: Inferring the Clonal Structure of Viral Populations from Time Series Sequencing
Source: PLoS Comput Biol. 2015 Nov 16;11(11):e1004344. doi: 10.1371/journal.pcbi.1004344 (PMC4646700; doi:10.1371/journal.pcbi.1004344)
Supplement: S9 File — (TXT) [file pcbi.1004344.s014.txt]

(((((((R_1102<C110>-[0.07 0.33||0 0.032||0 0.081||0 0.048||0 0.2||0 0.2||0 0.063||0 0.17||0 0.089||0 0.14||0 0.18||0 0.069||0 0.031||0 0.006||0 0.014||0 0.013])#H4	Haplo_1<C111>-[0 0.26||0 0.032||0 0.081||0 0.048||0 0.2||0 0.2||0 0.063||0 0.17||0 0.089||0 0.14||0 0.22||0 0.069||0 0.031||0 0.006||0 0.014||0 0.015])R_940-[0.001|0.001|0.001|0.001|0.001|0.001|0.001|0.001|0.001|0.001|0.001|0.001|0.001|0.001|0.001|0.001])#H2	Haplo_2<C101>-[0.0094 0.14||0.11 0.14||0 0.081||0.52 0.56||0.14 0.33||0 0.2||0.0033 0.066||0.028 0.2||0.11 0.2||0 0.1||0 0.22||0 0.069||0 0.031||0 0.006||0.21 0.22||0.058 0.074])S2_2037-[0.34|0.14|0.081|0.56|0.33|0.19|0.066|0.2|0.2|0.14|0.22|0.068|0.031|0.006|0.22|0.074]	(#H2	Haplo_3<C011>-[0 0.13||0 0.032||0.073 0.15||0 0.048||0 0.2||0.19 0.38||0 0.063||0 0.17||0 0.089||0.32 0.43||0.13 0.35||0.19 0.25||0.05 0.08||0.004 0.01||0 0.014||0 0.015])S3_201-[0.33|0.032|0.15|0.048|0.2|0.38|0.063|0.17|0.089|0.46|0.35|0.25|0.08|0.01|0.014|0.015]	Haplo_4<C001>-[0 0.26||0.17 0.23||0.32 0.49||0.074 0.17||0.086 0.48||0.072 0.46||0.014 0.14||0.12 0.45||0.33 0.51||0 0.2||0.25 0.65||0.45 0.59||0.6 0.66||0.88 0.9||0.69 0.72||0.9 0.93])S4_709-[0.27|0.35|0.56|0.68|0.62|0.65|0.14|0.48|0.62|0.53|0.82|0.77|0.71|0.9|0.92|0.99]	(#H4	Haplo_5<C000>-[0.39 0.66||0.62 0.65||0.36 0.44||0.27 0.32||0.19 0.38||0.16 0.35||0.79 0.86||0.35 0.52||0.29 0.38||0.33 0.47||0 0.18||0.16 0.23||0.26 0.29||0.093 0.099||0.062 0.076||0 0.013]))Root-[1|1|1|1|1|1|1|1|1|1|1|1|1|1|1|1])Network_1;
((((((R_943<C011>-[0 0.13||0 0.032||0.073 0.15||0 0.048||0 0.2||0.19 0.38||0 0.063||0 0.17||0 0.089||0.32 0.43||0.13 0.35||0.19 0.25||0.05 0.08||0.004 0.01||0 0.014||0 0.015])#H2	(R_1123<C110>-[0.07 0.33||0 0.032||0 0.081||0 0.048||0 0.2||0 0.2||0 0.063||0 0.17||0 0.089||0 0.14||0 0.18||0 0.069||0 0.031||0 0.006||0 0.014||0 0.013])#H4	Haplo_1<C111>-[0 0.26||0 0.032||0 0.081||0 0.048||0 0.2||0 0.2||0 0.063||0 0.17||0 0.089||0 0.14||0 0.22||0 0.069||0 0.031||0 0.006||0 0.014||0 0.015])S3_201-[0.33|0.032|0.15|0.048|0.2|0.38|0.063|0.17|0.089|0.46|0.35|0.25|0.08|0.01|0.014|0.015]	Haplo_2<C101>-[0.0094 0.14||0.11 0.14||0 0.081||0.52 0.56||0.14 0.33||0 0.2||0.0033 0.066||0.028 0.2||0.11 0.2||0 0.1||0 0.22||0 0.069||0 0.031||0 0.006||0.21 0.22||0.058 0.074])S2_2037-[0.34|0.14|0.081|0.56|0.33|0.19|0.066|0.2|0.2|0.14|0.22|0.068|0.031|0.006|0.22|0.074]	Haplo_3<C001>-[0 0.26||0.17 0.23||0.32 0.49||0.074 0.17||0.086 0.48||0.072 0.46||0.014 0.14||0.12 0.45||0.33 0.51||0 0.2||0.25 0.65||0.45 0.59||0.6 0.66||0.88 0.9||0.69 0.72||0.9 0.93])S4_709-[0.27|0.35|0.56|0.68|0.62|0.65|0.14|0.48|0.62|0.53|0.82|0.77|0.71|0.9|0.92|0.99]	(#H2	#H4	Haplo_4<C000>-[0.39 0.66||0.62 0.65||0.36 0.44||0.27 0.32||0.19 0.38||0.16 0.35||0.79 0.86||0.35 0.52||0.29 0.38||0.33 0.47||0 0.18||0.16 0.23||0.26 0.29||0.093 0.099||0.062 0.076||0 0.013]))Root-[1|1|1|1|1|1|1|1|1|1|1|1|1|1|1|1])Network_2;
((((((R_945<C110>-[0.07 0.33||0 0.032||0 0.081||0 0.048||0 0.2||0 0.2||0 0.063||0 0.17||0 0.089||0 0.14||0 0.18||0 0.069||0 0.031||0 0.006||0 0.014||0 0.013])#H2	(R_1138<C011>-[0 0.13||0 0.032||0.073 0.15||0 0.048||0 0.2||0.19 0.38||0 0.063||0 0.17||0 0.089||0.32 0.43||0.13 0.35||0.19 0.25||0.05 0.08||0.004 0.01||0 0.014||0 0.015])#H4	Haplo_1<C111>-[0 0.26||0 0.032||0 0.081||0 0.048||0 0.2||0 0.2||0 0.063||0 0.17||0 0.089||0 0.14||0 0.22||0 0.069||0 0.031||0 0.006||0 0.014||0 0.015])S3_201-[0.33|0.032|0.15|0.048|0.2|0.38|0.063|0.17|0.089|0.46|0.35|0.25|0.08|0.01|0.014|0.015]	Haplo_2<C101>-[0.0094 0.14||0.11 0.14||0 0.081||0.52 0.56||0.14 0.33||0 0.2||0.0033 0.066||0.028 0.2||0.11 0.2||0 0.1||0 0.22||0 0.069||0 0.031||0 0.006||0.21 0.22||0.058 0.074])S2_2037-[0.34|0.14|0.081|0.56|0.33|0.19|0.066|0.2|0.2|0.14|0.22|0.068|0.031|0.006|0.22|0.074]	#H4	Haplo_3<C001>-[0 0.26||0.17 0.23||0.32 0.49||0.074 0.17||0.086 0.48||0.072 0.46||0.014 0.14||0.12 0.45||0.33 0.51||0 0.2||0.25 0.65||0.45 0.59||0.6 0.66||0.88 0.9||0.69 0.72||0.9 0.93])S4_709-[0.27|0.35|0.56|0.68|0.62|0.65|0.14|0.48|0.62|0.53|0.82|0.77|0.71|0.9|0.92|0.99]	(#H2	Haplo_4<C000>-[0.39 0.66||0.62 0.65||0.36 0.44||0.27 0.32||0.19 0.38||0.16 0.35||0.79 0.86||0.35 0.52||0.29 0.38||0.33 0.47||0 0.18||0.16 0.23||0.26 0.29||0.093 0.099||0.062 0.076||0 0.013]))Root-[1|1|1|1|1|1|1|1|1|1|1|1|1|1|1|1])Network_3;
((((((((R_1365<C101>-[0.0094 0.14||0.11 0.14||0 0.081||0.52 0.56||0.14 0.33||0 0.2||0.0033 0.066||0.028 0.2||0.11 0.2||0 0.1||0 0.22||0 0.069||0 0.031||0 0.006||0.21 0.22||0.058 0.074])#H4	Haplo_1<C110>-[0.07 0.33||0 0.032||0 0.081||0 0.048||0 0.2||0 0.2||0 0.063||0 0.17||0 0.089||0 0.14||0 0.18||0 0.069||0 0.031||0 0.006||0 0.014||0 0.013])R_1173-[0.001|0.001|0.001|0.001|0.001|0.001|0.001|0.001|0.001|0.001|0.001|0.001|0.001|0.001|0.001|0.001])#H2	Haplo_2<C111>-[0 0.26||0 0.032||0 0.081||0 0.048||0 0.2||0 0.2||0 0.063||0 0.17||0 0.089||0 0.14||0 0.22||0 0.069||0 0.031||0 0.006||0 0.014||0 0.015])S2_2037-[0.34|0.14|0.081|0.56|0.33|0.19|0.066|0.2|0.2|0.14|0.22|0.068|0.031|0.006|0.22|0.074]	Haplo_3<C011>-[0 0.13||0 0.032||0.073 0.15||0 0.048||0 0.2||0.19 0.38||0 0.063||0 0.17||0 0.089||0.32 0.43||0.13 0.35||0.19 0.25||0.05 0.08||0.004 0.01||0 0.014||0 0.015])S3_201-[0.33|0.032|0.15|0.048|0.2|0.38|0.063|0.17|0.089|0.46|0.35|0.25|0.08|0.01|0.014|0.015]	#H4	Haplo_4<C001>-[0 0.26||0.17 0.23||0.32 0.49||0.074 0.17||0.086 0.48||0.072 0.46||0.014 0.14||0.12 0.45||0.33 0.51||0 0.2||0.25 0.65||0.45 0.59||0.6 0.66||0.88 0.9||0.69 0.72||0.9 0.93])S4_709-[0.27|0.35|0.56|0.68|0.62|0.65|0.14|0.48|0.62|0.53|0.82|0.77|0.71|0.9|0.92|0.99]	(#H2	Haplo_5<C000>-[0.39 0.66||0.62 0.65||0.36 0.44||0.27 0.32||0.19 0.38||0.16 0.35||0.79 0.86||0.35 0.52||0.29 0.38||0.33 0.47||0 0.18||0.16 0.23||0.26 0.29||0.093 0.099||0.062 0.076||0 0.013]))Root-[1|1|1|1|1|1|1|1|1|1|1|1|1|1|1|1])Network_4;
((((((R_1173<C110>-[0.07 0.33||0 0.032||0 0.081||0 0.048||0 0.2||0 0.2||0 0.063||0 0.17||0 0.089||0 0.14||0 0.18||0 0.069||0 0.031||0 0.006||0 0.014||0 0.013])#H2	(R_1366<C101>-[0.0094 0.14||0.11 0.14||0 0.081||0.52 0.56||0.14 0.33||0 0.2||0.0033 0.066||0.028 0.2||0.11 0.2||0 0.1||0 0.22||0 0.069||0 0.031||0 0.006||0.21 0.22||0.058 0.074])#H4	Haplo_1<C111>-[0 0.26||0 0.032||0 0.081||0 0.048||0 0.2||0 0.2||0 0.063||0 0.17||0 0.089||0 0.14||0 0.22||0 0.069||0 0.031||0 0.006||0 0.014||0 0.015])S2_2037-[0.34|0.14|0.081|0.56|0.33|0.19|0.066|0.2|0.2|0.14|0.22|0.068|0.031|0.006|0.22|0.074]	Haplo_2<C011>-[0 0.13||0 0.032||0.073 0.15||0 0.048||0 0.2||0.19 0.38||0 0.063||0 0.17||0 0.089||0.32 0.43||0.13 0.35||0.19 0.25||0.05 0.08||0.004 0.01||0 0.014||0 0.015])S3_201-[0.33|0.032|0.15|0.048|0.2|0.38|0.063|0.17|0.089|0.46|0.35|0.25|0.08|0.01|0.014|0.015]	#H4	Haplo_3<C001>-[0 0.26||0.17 0.23||0.32 0.49||0.074 0.17||0.086 0.48||0.072 0.46||0.014 0.14||0.12 0.45||0.33 0.51||0 0.2||0.25 0.65||0.45 0.59||0.6 0.66||0.88 0.9||0.69 0.72||0.9 0.93])S4_709-[0.27|0.35|0.56|0.68|0.62|0.65|0.14|0.48|0.62|0.53|0.82|0.77|0.71|0.9|0.92|0.99]	(#H2	Haplo_4<C000>-[0.39 0.66||0.62 0.65||0.36 0.44||0.27 0.32||0.19 0.38||0.16 0.35||0.79 0.86||0.35 0.52||0.29 0.38||0.33 0.47||0 0.18||0.16 0.23||0.26 0.29||0.093 0.099||0.062 0.076||0 0.013]))Root-[1|1|1|1|1|1|1|1|1|1|1|1|1|1|1|1])Network_5;
((((((R_801<C111>-[0 0.26||0 0.032||0 0.081||0 0.048||0 0.2||0.031 0.2||0 0.063||0 0.17||0 0.089||0 0.14||0.16 0.22||0.027 0.069||0 0.031||0 0.006||0 0.014||0.0024 0.015])#H4	Haplo_1<C110>-[0.07 0.33||0 0.032||0 0.081||0 0.048||0 0.2||0 0.16||0 0.063||0 0.17||0 0.089||0 0.14||0 0.057||0 0.041||0 0.031||0 0.006||0 0.014||0 0.013])R_702-[0.001|0.001|0.001|0.001|0.001|0.001|0.001|0.001|0.001|0.001|0.001|0.001|0.001|0.001|0.001|0.001])#H2	Haplo_2<C010>-[0 0.26||0 0.032||0.073 0.15||0 0.048||0 0.2||0.19 0.35||0 0.063||0 0.17||0 0.089||0.32 0.46||0.13 0.18||0.19 0.23||0.05 0.08||0.004 0.01||0 0.014||0 0.013])S3_201-[0.33|0.032|0.15|0.048|0.2|0.38|0.063|0.17|0.089|0.46|0.35|0.25|0.08|0.01|0.014|0.015]	((#H2	Haplo_3<C101>-[0.0093 0.27||0.11 0.14||0 0.081||0.52 0.56||0.14 0.33||0 0.16||0.0033 0.066||0.028 0.2||0.11 0.2||0 0.14||0 0.057||0 0.041||0 0.031||0 0.006||0.21 0.22||0.058 0.071])S2_2037-[0.34|0.14|0.081|0.56|0.33|0.19|0.066|0.2|0.2|0.14|0.22|0.068|0.031|0.006|0.22|0.074]	#H4	Haplo_4<C001>-[0 0.26||0.2 0.23||0.48 0.56||0.12 0.17||0.28 0.48||0.45 0.62||0.077 0.14||0.28 0.45||0.42 0.51||0.39 0.53||0.6 0.65||0.7 0.75||0.68 0.71||0.89 0.9||0.7 0.72||0.91 0.93])S4_709-[0.27|0.35|0.56|0.68|0.62|0.65|0.14|0.48|0.62|0.53|0.82|0.77|0.71|0.9|0.92|0.99]	Haplo_5<C000>-[0.39 0.66||0.62 0.65||0.29 0.37||0.27 0.32||0.19 0.38||0 0.16||0.79 0.86||0.35 0.52||0.29 0.38||0.008 0.15||0 0.057||0 0.041||0.21 0.24||0.089 0.095||0.062 0.076||0 0.013])Root-[1|1|1|1|1|1|1|1|1|1|1|1|1|1|1|1])Network_6;
((((((R_806<C111>-[0 0.26||0 0.032||0 0.081||0 0.048||0 0.2||0.031 0.2||0 0.063||0 0.17||0 0.089||0 0.14||0.16 0.22||0.027 0.069||0 0.031||0 0.006||0 0.014||0.0024 0.015])#H4	Haplo_1<C110>-[0.07 0.33||0 0.032||0 0.081||0 0.048||0 0.2||0 0.16||0 0.063||0 0.17||0 0.089||0 0.14||0 0.057||0 0.041||0 0.031||0 0.006||0 0.014||0 0.013])R_702-[0.001|0.001|0.001|0.001|0.001|0.001|0.001|0.001|0.001|0.001|0.001|0.001|0.001|0.001|0.001|0.001])#H2	Haplo_2<C010>-[0 0.26||0 0.032||0.073 0.15||0 0.048||0 0.2||0.19 0.35||0 0.063||0 0.17||0 0.089||0.32 0.46||0.13 0.18||0.19 0.23||0.05 0.08||0.004 0.01||0 0.014||0 0.013])S3_201-[0.33|0.032|0.15|0.048|0.2|0.38|0.063|0.17|0.089|0.46|0.35|0.25|0.08|0.01|0.014|0.015]	((#H2	#H4	Haplo_3<C101>-[0.0093 0.27||0.11 0.14||0 0.081||0.52 0.56||0.14 0.33||0 0.16||0.0033 0.066||0.028 0.2||0.11 0.2||0 0.14||0 0.057||0 0.041||0 0.031||0 0.006||0.21 0.22||0.058 0.071])S2_2037-[0.34|0.14|0.081|0.56|0.33|0.19|0.066|0.2|0.2|0.14|0.22|0.068|0.031|0.006|0.22|0.074]	Haplo_4<C001>-[0 0.26||0.2 0.23||0.48 0.56||0.12 0.17||0.28 0.48||0.45 0.62||0.077 0.14||0.28 0.45||0.42 0.51||0.39 0.53||0.6 0.65||0.7 0.75||0.68 0.71||0.89 0.9||0.7 0.72||0.91 0.93])S4_709-[0.27|0.35|0.56|0.68|0.62|0.65|0.14|0.48|0.62|0.53|0.82|0.77|0.71|0.9|0.92|0.99]	Haplo_5<C000>-[0.39 0.66||0.62 0.65||0.29 0.37||0.27 0.32||0.19 0.38||0 0.16||0.79 0.86||0.35 0.52||0.29 0.38||0.008 0.15||0 0.057||0 0.041||0.21 0.24||0.089 0.095||0.062 0.076||0 0.013])Root-[1|1|1|1|1|1|1|1|1|1|1|1|1|1|1|1])Network_7;
(((((R_480<C101>-[0.0093 0.27||0.11 0.14||0 0.081||0.52 0.56||0.14 0.33||0 0.16||0.0033 0.066||0.028 0.2||0.11 0.2||0 0.14||0 0.057||0 0.041||0 0.031||0 0.006||0.21 0.22||0.058 0.071])#H2	(R_615<C111>-[0 0.26||0 0.032||0 0.081||0 0.048||0 0.2||0.031 0.2||0 0.063||0 0.17||0 0.089||0 0.14||0.16 0.22||0.027 0.069||0 0.031||0 0.006||0 0.014||0.0024 0.015])#H4	Haplo_1<C110>-[0.07 0.33||0 0.032||0 0.081||0 0.048||0 0.2||0 0.16||0 0.063||0 0.17||0 0.089||0 0.14||0 0.057||0 0.041||0 0.031||0 0.006||0 0.014||0 0.013])S2_2037-[0.34|0.14|0.081|0.56|0.33|0.19|0.066|0.2|0.2|0.14|0.22|0.068|0.031|0.006|0.22|0.074]	Haplo_2<C010>-[0 0.26||0 0.032||0.073 0.15||0 0.048||0 0.2||0.19 0.35||0 0.063||0 0.17||0 0.089||0.32 0.46||0.13 0.18||0.19 0.23||0.05 0.08||0.004 0.01||0 0.014||0 0.013])S3_201-[0.33|0.032|0.15|0.048|0.2|0.38|0.063|0.17|0.089|0.46|0.35|0.25|0.08|0.01|0.014|0.015]	(#H2	#H4	Haplo_3<C001>-[0 0.26||0.2 0.23||0.48 0.56||0.12 0.17||0.28 0.48||0.45 0.62||0.077 0.14||0.28 0.45||0.42 0.51||0.39 0.53||0.6 0.65||0.7 0.75||0.68 0.71||0.89 0.9||0.7 0.72||0.91 0.93])S4_709-[0.27|0.35|0.56|0.68|0.62|0.65|0.14|0.48|0.62|0.53|0.82|0.77|0.71|0.9|0.92|0.99]	Haplo_4<C000>-[0.39 0.66||0.62 0.65||0.29 0.37||0.27 0.32||0.19 0.38||0 0.16||0.79 0.86||0.35 0.52||0.29 0.38||0.008 0.15||0 0.057||0 0.041||0.21 0.24||0.089 0.095||0.062 0.076||0 0.013])Root-[1|1|1|1|1|1|1|1|1|1|1|1|1|1|1|1])Network_8;
(((((((R_620<C111>-[0 0.26||0 0.032||0 0.081||0 0.048||0 0.2||0.031 0.2||0 0.063||0 0.17||0 0.089||0 0.14||0.16 0.22||0.027 0.069||0 0.031||0 0.006||0 0.014||0.0024 0.015])#H4	Haplo_1<C101>-[0.0093 0.27||0.11 0.14||0 0.081||0.52 0.56||0.14 0.33||0 0.16||0.0033 0.066||0.028 0.2||0.11 0.2||0 0.14||0 0.057||0 0.041||0 0.031||0 0.006||0.21 0.22||0.058 0.071])R_480-[0.001|0.001|0.001|0.001|0.001|0.001|0.001|0.001|0.001|0.001|0.001|0.001|0.001|0.001|0.001|0.001])#H2	#H4	Haplo_2<C110>-[0.07 0.33||0 0.032||0 0.081||0 0.048||0 0.2||0 0.16||0 0.063||0 0.17||0 0.089||0 0.14||0 0.057||0 0.041||0 0.031||0 0.006||0 0.014||0 0.013])S2_2037-[0.34|0.14|0.081|0.56|0.33|0.19|0.066|0.2|0.2|0.14|0.22|0.068|0.031|0.006|0.22|0.074]	Haplo_3<C010>-[0 0.26||0 0.032||0.073 0.15||0 0.048||0 0.2||0.19 0.35||0 0.063||0 0.17||0 0.089||0.32 0.46||0.13 0.18||0.19 0.23||0.05 0.08||0.004 0.01||0 0.014||0 0.013])S3_201-[0.33|0.032|0.15|0.048|0.2|0.38|0.063|0.17|0.089|0.46|0.35|0.25|0.08|0.01|0.014|0.015]	(#H2	Haplo_4<C001>-[0 0.26||0.2 0.23||0.48 0.56||0.12 0.17||0.28 0.48||0.45 0.62||0.077 0.14||0.28 0.45||0.42 0.51||0.39 0.53||0.6 0.65||0.7 0.75||0.68 0.71||0.89 0.9||0.7 0.72||0.91 0.93])S4_709-[0.27|0.35|0.56|0.68|0.62|0.65|0.14|0.48|0.62|0.53|0.82|0.77|0.71|0.9|0.92|0.99]	Haplo_5<C000>-[0.39 0.66||0.62 0.65||0.29 0.37||0.27 0.32||0.19 0.38||0 0.16||0.79 0.86||0.35 0.52||0.29 0.38||0.008 0.15||0 0.057||0 0.041||0.21 0.24||0.089 0.095||0.062 0.076||0 0.013])Root-[1|1|1|1|1|1|1|1|1|1|1|1|1|1|1|1])Network_9;
((((((((R_1130<C010>-[0 0.26||0 0.032||0.073 0.15||0 0.048||0 0.2||0.19 0.35||0 0.063||0 0.17||0 0.089||0.32 0.46||0.13 0.18||0.19 0.23||0.05 0.08||0.004 0.01||0 0.014||0 0.013])#H4	Haplo_1<C110>-[0.07 0.33||0 0.032||0 0.081||0 0.048||0 0.2||0 0.16||0 0.063||0 0.17||0 0.089||0 0.14||0 0.057||0 0.041||0 0.031||0 0.006||0 0.014||0 0.013])R_945-[0.001|0.001|0.001|0.001|0.001|0.001|0.001|0.001|0.001|0.001|0.001|0.001|0.001|0.001|0.001|0.001])#H2	Haplo_2<C111>-[0 0.26||0 0.032||0 0.081||0 0.048||0 0.2||0.031 0.2||0 0.063||0 0.17||0 0.089||0 0.14||0.16 0.22||0.027 0.069||0 0.031||0 0.006||0 0.014||0.0024 0.015])S3_201-[0.33|0.032|0.15|0.048|0.2|0.38|0.063|0.17|0.089|0.46|0.35|0.25|0.08|0.01|0.014|0.015]	Haplo_3<C101>-[0.0093 0.27||0.11 0.14||0 0.081||0.52 0.56||0.14 0.33||0 0.16||0.0033 0.066||0.028 0.2||0.11 0.2||0 0.14||0 0.057||0 0.041||0 0.031||0 0.006||0.21 0.22||0.058 0.071])S2_2037-[0.34|0.14|0.081|0.56|0.33|0.19|0.066|0.2|0.2|0.14|0.22|0.068|0.031|0.006|0.22|0.074]	Haplo_4<C001>-[0 0.26||0.2 0.23||0.48 0.56||0.12 0.17||0.28 0.48||0.45 0.62||0.077 0.14||0.28 0.45||0.42 0.51||0.39 0.53||0.6 0.65||0.7 0.75||0.68 0.71||0.89 0.9||0.7 0.72||0.91 0.93])S4_709-[0.27|0.35|0.56|0.68|0.62|0.65|0.14|0.48|0.62|0.53|0.82|0.77|0.71|0.9|0.92|0.99]	(#H2	#H4	Haplo_5<C000>-[0.39 0.66||0.62 0.65||0.29 0.37||0.27 0.32||0.19 0.38||0 0.16||0.79 0.86||0.35 0.52||0.29 0.38||0.008 0.15||0 0.057||0 0.041||0.21 0.24||0.089 0.095||0.062 0.076||0 0.013]))Root-[1|1|1|1|1|1|1|1|1|1|1|1|1|1|1|1])Network_10;
((((((((R_1135<C010>-[0 0.26||0 0.032||0.073 0.15||0 0.048||0 0.2||0.19 0.35||0 0.063||0 0.17||0 0.089||0.32 0.46||0.13 0.18||0.19 0.23||0.05 0.08||0.004 0.01||0 0.014||0 0.013])#H4	Haplo_1<C110>-[0.07 0.33||0 0.032||0 0.081||0 0.048||0 0.2||0 0.16||0 0.063||0 0.17||0 0.089||0 0.14||0 0.057||0 0.041||0 0.031||0 0.006||0 0.014||0 0.013])R_945-[0.001|0.001|0.001|0.001|0.001|0.001|0.001|0.001|0.001|0.001|0.001|0.001|0.001|0.001|0.001|0.001])#H2	Haplo_2<C111>-[0 0.26||0 0.032||0 0.081||0 0.048||0 0.2||0.031 0.2||0 0.063||0 0.17||0 0.089||0 0.14||0.16 0.22||0.027 0.069||0 0.031||0 0.006||0 0.014||0.0024 0.015])S3_201-[0.33|0.032|0.15|0.048|0.2|0.38|0.063|0.17|0.089|0.46|0.35|0.25|0.08|0.01|0.014|0.015]	Haplo_3<C101>-[0.0093 0.27||0.11 0.14||0 0.081||0.52 0.56||0.14 0.33||0 0.16||0.0033 0.066||0.028 0.2||0.11 0.2||0 0.14||0 0.057||0 0.041||0 0.031||0 0.006||0.21 0.22||0.058 0.071])S2_2037-[0.34|0.14|0.081|0.56|0.33|0.19|0.066|0.2|0.2|0.14|0.22|0.068|0.031|0.006|0.22|0.074]	#H4	Haplo_4<C001>-[0 0.26||0.2 0.23||0.48 0.56||0.12 0.17||0.28 0.48||0.45 0.62||0.077 0.14||0.28 0.45||0.42 0.51||0.39 0.53||0.6 0.65||0.7 0.75||0.68 0.71||0.89 0.9||0.7 0.72||0.91 0.93])S4_709-[0.27|0.35|0.56|0.68|0.62|0.65|0.14|0.48|0.62|0.53|0.82|0.77|0.71|0.9|0.92|0.99]	(#H2	Haplo_5<C000>-[0.39 0.66||0.62 0.65||0.29 0.37||0.27 0.32||0.19 0.38||0 0.16||0.79 0.86||0.35 0.52||0.29 0.38||0.008 0.15||0 0.057||0 0.041||0.21 0.24||0.089 0.095||0.062 0.076||0 0.013]))Root-[1|1|1|1|1|1|1|1|1|1|1|1|1|1|1|1])Network_11;
(((((((R_630<C101>-[0.0093 0.27||0.11 0.14||0 0.081||0.52 0.56||0.14 0.33||0 0.16||0.0033 0.066||0.028 0.2||0.11 0.2||0 0.14||0 0.057||0 0.041||0 0.031||0 0.006||0.21 0.22||0.058 0.071])#H4	Haplo_1<C111>-[0 0.26||0 0.032||0 0.081||0 0.048||0 0.2||0.031 0.2||0 0.063||0 0.17||0 0.089||0 0.14||0.16 0.22||0.027 0.069||0 0.031||0 0.006||0 0.014||0.0024 0.015])R_481-[0.001|0.001|0.001|0.001|0.001|0.001|0.001|0.001|0.001|0.001|0.001|0.001|0.001|0.001|0.001|0.001])#H2	Haplo_2<C110>-[0.07 0.33||0 0.032||0 0.081||0 0.048||0 0.2||0 0.16||0 0.063||0 0.17||0 0.089||0 0.14||0 0.057||0 0.041||0 0.031||0 0.006||0 0.014||0 0.013])S2_2037-[0.34|0.14|0.081|0.56|0.33|0.19|0.066|0.2|0.2|0.14|0.22|0.068|0.031|0.006|0.22|0.074]	Haplo_3<C010>-[0 0.26||0 0.032||0.073 0.15||0 0.048||0 0.2||0.19 0.35||0 0.063||0 0.17||0 0.089||0.32 0.46||0.13 0.18||0.19 0.23||0.05 0.08||0.004 0.01||0 0.014||0 0.013])S3_201-[0.33|0.032|0.15|0.048|0.2|0.38|0.063|0.17|0.089|0.46|0.35|0.25|0.08|0.01|0.014|0.015]	(#H2	#H4	Haplo_4<C001>-[0 0.26||0.2 0.23||0.48 0.56||0.12 0.17||0.28 0.48||0.45 0.62||0.077 0.14||0.28 0.45||0.42 0.51||0.39 0.53||0.6 0.65||0.7 0.75||0.68 0.71||0.89 0.9||0.7 0.72||0.91 0.93])S4_709-[0.27|0.35|0.56|0.68|0.62|0.65|0.14|0.48|0.62|0.53|0.82|0.77|0.71|0.9|0.92|0.99]	Haplo_5<C000>-[0.39 0.66||0.62 0.65||0.29 0.37||0.27 0.32||0.19 0.38||0 0.16||0.79 0.86||0.35 0.52||0.29 0.38||0.008 0.15||0 0.057||0 0.041||0.21 0.24||0.089 0.095||0.062 0.076||0 0.013])Root-[1|1|1|1|1|1|1|1|1|1|1|1|1|1|1|1])Network_12;
((((((((R_659<C101>-[0.0093 0.27||0.11 0.14||0 0.081||0.52 0.56||0.14 0.33||0 0.16||0.0033 0.066||0.028 0.2||0.11 0.2||0 0.14||0 0.057||0 0.041||0 0.031||0 0.006||0.21 0.22||0.058 0.071])#H4	Haplo_1<C001>-[0 0.26||0.2 0.23||0.48 0.56||0.12 0.17||0.28 0.48||0.45 0.62||0.077 0.14||0.28 0.45||0.42 0.51||0.39 0.53||0.6 0.65||0.7 0.75||0.68 0.71||0.89 0.9||0.7 0.72||0.91 0.93])R_486-[0.001|0.001|0.001|0.001|0.001|0.001|0.001|0.001|0.001|0.001|0.001|0.001|0.001|0.001|0.001|0.001])#H2	Haplo_2<C111>-[0 0.26||0 0.032||0 0.081||0 0.048||0 0.2||0.031 0.2||0 0.063||0 0.17||0 0.089||0 0.14||0.16 0.22||0.027 0.069||0 0.031||0 0.006||0 0.014||0.0024 0.015])S4_709-[0.27|0.35|0.56|0.68|0.62|0.65|0.14|0.48|0.62|0.53|0.82|0.77|0.71|0.9|0.92|0.99]	#H4	Haplo_3<C110>-[0.07 0.33||0 0.032||0 0.081||0 0.048||0 0.2||0 0.16||0 0.063||0 0.17||0 0.089||0 0.14||0 0.057||0 0.041||0 0.031||0 0.006||0 0.014||0 0.013])S2_2037-[0.34|0.14|0.081|0.56|0.33|0.19|0.066|0.2|0.2|0.14|0.22|0.068|0.031|0.006|0.22|0.074]	Haplo_4<C010>-[0 0.26||0 0.032||0.073 0.15||0 0.048||0 0.2||0.19 0.35||0 0.063||0 0.17||0 0.089||0.32 0.46||0.13 0.18||0.19 0.23||0.05 0.08||0.004 0.01||0 0.014||0 0.013])S3_201-[0.33|0.032|0.15|0.048|0.2|0.38|0.063|0.17|0.089|0.46|0.35|0.25|0.08|0.01|0.014|0.015]	(#H2	Haplo_5<C000>-[0.39 0.66||0.62 0.65||0.29 0.37||0.27 0.32||0.19 0.38||0 0.16||0.79 0.86||0.35 0.52||0.29 0.38||0.008 0.15||0 0.057||0 0.041||0.21 0.24||0.089 0.095||0.062 0.076||0 0.013]))Root-[1|1|1|1|1|1|1|1|1|1|1|1|1|1|1|1])Network_13;
((((((((R_661<C101>-[0.0093 0.27||0.11 0.14||0 0.081||0.52 0.56||0.14 0.33||0 0.16||0.0033 0.066||0.028 0.2||0.11 0.2||0 0.14||0 0.057||0 0.041||0 0.031||0 0.006||0.21 0.22||0.058 0.071])#H4	Haplo_1<C001>-[0 0.26||0.2 0.23||0.48 0.56||0.12 0.17||0.28 0.48||0.45 0.62||0.077 0.14||0.28 0.45||0.42 0.51||0.39 0.53||0.6 0.65||0.7 0.75||0.68 0.71||0.89 0.9||0.7 0.72||0.91 0.93])R_486-[0.001|0.001|0.001|0.001|0.001|0.001|0.001|0.001|0.001|0.001|0.001|0.001|0.001|0.001|0.001|0.001])#H2	#H4	Haplo_2<C111>-[0 0.26||0 0.032||0 0.081||0 0.048||0 0.2||0.031 0.2||0 0.063||0 0.17||0 0.089||0 0.14||0.16 0.22||0.027 0.069||0 0.031||0 0.006||0 0.014||0.0024 0.015])S4_709-[0.27|0.35|0.56|0.68|0.62|0.65|0.14|0.48|0.62|0.53|0.82|0.77|0.71|0.9|0.92|0.99]	Haplo_3<C110>-[0.07 0.33||0 0.032||0 0.081||0 0.048||0 0.2||0 0.16||0 0.063||0 0.17||0 0.089||0 0.14||0 0.057||0 0.041||0 0.031||0 0.006||0 0.014||0 0.013])S2_2037-[0.34|0.14|0.081|0.56|0.33|0.19|0.066|0.2|0.2|0.14|0.22|0.068|0.031|0.006|0.22|0.074]	Haplo_4<C010>-[0 0.26||0 0.032||0.073 0.15||0 0.048||0 0.2||0.19 0.35||0 0.063||0 0.17||0 0.089||0.32 0.46||0.13 0.18||0.19 0.23||0.05 0.08||0.004 0.01||0 0.014||0 0.013])S3_201-[0.33|0.032|0.15|0.048|0.2|0.38|0.063|0.17|0.089|0.46|0.35|0.25|0.08|0.01|0.014|0.015]	(#H2	Haplo_5<C000>-[0.39 0.66||0.62 0.65||0.29 0.37||0.27 0.32||0.19 0.38||0 0.16||0.79 0.86||0.35 0.52||0.29 0.38||0.008 0.15||0 0.057||0 0.041||0.21 0.24||0.089 0.095||0.062 0.076||0 0.013]))Root-[1|1|1|1|1|1|1|1|1|1|1|1|1|1|1|1])Network_14;
((((R_699<C011>-[0 0.13||0 0.032||0 0.15||0 0.048||0 0.2||0.031 0.38||0 0.063||0 0.17||0 0.089||0 0.43||0.16 0.35||0.028 0.25||0 0.08||0 0.01||0 0.014||0.0024 0.015])#H2	(R_783<C110>-[0.07 0.33||0 0.032||0 0.081||0 0.048||0 0.2||0 0.2||0 0.063||0 0.17||0 0.089||0 0.14||0 0.18||0 0.069||0 0.031||0 0.006||0 0.014||0 0.013])#H4	Haplo_1<C010>-[0 0.26||0 0.032||0 0.15||0 0.048||0 0.2||0 0.35||0 0.063||0 0.17||0 0.089||0 0.46||0 0.18||0 0.23||0 0.08||0 0.01||0 0.014||0 0.013])S3_201-[0.33|0.032|0.15|0.048|0.2|0.38|0.063|0.17|0.089|0.46|0.35|0.25|0.08|0.01|0.014|0.015]	((#H4	Haplo_2<C101>-[0.0094 0.27||0.11 0.14||0 0.081||0.52 0.56||0.14 0.33||0 0.2||0.0034 0.066||0.028 0.2||0.11 0.2||0 0.14||0.036 0.22||0 0.069||0 0.031||0 0.006||0.21 0.22||0.061 0.074])S2_2037-[0.34|0.14|0.081|0.56|0.33|0.19|0.066|0.2|0.2|0.14|0.22|0.068|0.031|0.006|0.22|0.074]	#H2	Haplo_3<C001>-[0 0.26||0.17 0.23||0.32 0.56||0.074 0.17||0.086 0.48||0.072 0.62||0.014 0.14||0.12 0.45||0.33 0.51||0 0.53||0.25 0.62||0.45 0.75||0.6 0.71||0.88 0.9||0.69 0.72||0.9 0.92])S4_709-[0.27|0.35|0.56|0.68|0.62|0.65|0.14|0.48|0.62|0.53|0.82|0.77|0.71|0.9|0.92|0.99]	Haplo_4<C000>-[0.39 0.52||0.62 0.65||0.29 0.44||0.27 0.32||0.19 0.38||0 0.35||0.79 0.86||0.35 0.52||0.29 0.38||0.0079 0.43||0 0.18||0 0.23||0.21 0.29||0.089 0.099||0.062 0.076||0 0.013])Root-[1|1|1|1|1|1|1|1|1|1|1|1|1|1|1|1])Network_15;
((((R_700<C011>-[0 0.13||0 0.032||0 0.15||0 0.048||0 0.2||0.031 0.38||0 0.063||0 0.17||0 0.089||0 0.43||0.16 0.35||0.028 0.25||0 0.08||0 0.01||0 0.014||0.0024 0.015])#H2	(R_788<C110>-[0.07 0.33||0 0.032||0 0.081||0 0.048||0 0.2||0 0.2||0 0.063||0 0.17||0 0.089||0 0.14||0 0.18||0 0.069||0 0.031||0 0.006||0 0.014||0 0.013])#H4	Haplo_1<C010>-[0 0.26||0 0.032||0 0.15||0 0.048||0 0.2||0 0.35||0 0.063||0 0.17||0 0.089||0 0.46||0 0.18||0 0.23||0 0.08||0 0.01||0 0.014||0 0.013])S3_201-[0.33|0.032|0.15|0.048|0.2|0.38|0.063|0.17|0.089|0.46|0.35|0.25|0.08|0.01|0.014|0.015]	((#H2	#H4	Haplo_2<C101>-[0.0094 0.27||0.11 0.14||0 0.081||0.52 0.56||0.14 0.33||0 0.2||0.0034 0.066||0.028 0.2||0.11 0.2||0 0.14||0.036 0.22||0 0.069||0 0.031||0 0.006||0.21 0.22||0.061 0.074])S2_2037-[0.34|0.14|0.081|0.56|0.33|0.19|0.066|0.2|0.2|0.14|0.22|0.068|0.031|0.006|0.22|0.074]	Haplo_3<C001>-[0 0.26||0.17 0.23||0.32 0.56||0.074 0.17||0.086 0.48||0.072 0.62||0.014 0.14||0.12 0.45||0.33 0.51||0 0.53||0.25 0.62||0.45 0.75||0.6 0.71||0.88 0.9||0.69 0.72||0.9 0.92])S4_709-[0.27|0.35|0.56|0.68|0.62|0.65|0.14|0.48|0.62|0.53|0.82|0.77|0.71|0.9|0.92|0.99]	Haplo_4<C000>-[0.39 0.52||0.62 0.65||0.29 0.44||0.27 0.32||0.19 0.38||0 0.35||0.79 0.86||0.35 0.52||0.29 0.38||0.0079 0.43||0 0.18||0 0.23||0.21 0.29||0.089 0.099||0.062 0.076||0 0.013])Root-[1|1|1|1|1|1|1|1|1|1|1|1|1|1|1|1])Network_16;
(((((R_634<C101>-[0.0094 0.27||0.11 0.14||0 0.081||0.52 0.56||0.14 0.33||0 0.2||0.0034 0.066||0.028 0.2||0.11 0.2||0 0.14||0.036 0.22||0 0.069||0 0.031||0 0.006||0.21 0.22||0.061 0.074])#H4	Haplo_1<C110>-[0.07 0.33||0 0.032||0 0.081||0 0.048||0 0.2||0 0.2||0 0.063||0 0.17||0 0.089||0 0.14||0 0.18||0 0.069||0 0.031||0 0.006||0 0.014||0 0.013])S2_2037-[0.34|0.14|0.081|0.56|0.33|0.19|0.066|0.2|0.2|0.14|0.22|0.068|0.031|0.006|0.22|0.074]	(((#H4	Haplo_2<C001>-[0 0.26||0.17 0.23||0.32 0.56||0.074 0.17||0.086 0.48||0.072 0.62||0.014 0.14||0.12 0.45||0.33 0.51||0 0.53||0.25 0.62||0.45 0.75||0.6 0.71||0.88 0.9||0.69 0.72||0.9 0.92])R_482-[0.001|0.001|0.001|0.001|0.001|0.001|0.001|0.001|0.001|0.001|0.001|0.001|0.001|0.001|0.001|0.001])#H2	Haplo_3<C011>-[0 0.13||0 0.032||0 0.15||0 0.048||0 0.2||0.031 0.38||0 0.063||0 0.17||0 0.089||0 0.43||0.16 0.35||0.028 0.25||0 0.08||0 0.01||0 0.014||0.0024 0.015])S4_709-[0.27|0.35|0.56|0.68|0.62|0.65|0.14|0.48|0.62|0.53|0.82|0.77|0.71|0.9|0.92|0.99]	Haplo_4<C010>-[0 0.26||0 0.032||0 0.15||0 0.048||0 0.2||0 0.35||0 0.063||0 0.17||0 0.089||0 0.46||0 0.18||0 0.23||0 0.08||0 0.01||0 0.014||0 0.013])S3_201-[0.33|0.032|0.15|0.048|0.2|0.38|0.063|0.17|0.089|0.46|0.35|0.25|0.08|0.01|0.014|0.015]	(#H2	Haplo_5<C000>-[0.39 0.52||0.62 0.65||0.29 0.44||0.27 0.32||0.19 0.38||0 0.35||0.79 0.86||0.35 0.52||0.29 0.38||0.0079 0.43||0 0.18||0 0.23||0.21 0.29||0.089 0.099||0.062 0.076||0 0.013]))Root-[1|1|1|1|1|1|1|1|1|1|1|1|1|1|1|1])Network_17;
(((((R_597<C101>-[0.0094 0.27||0.11 0.14||0 0.081||0.52 0.56||0.14 0.33||0 0.2||0.0034 0.066||0.028 0.2||0.11 0.2||0 0.14||0.036 0.22||0 0.069||0 0.031||0 0.006||0.21 0.22||0.061 0.074])#H4	Haplo_1<C110>-[0.07 0.33||0 0.032||0 0.081||0 0.048||0 0.2||0 0.2||0 0.063||0 0.17||0 0.089||0 0.14||0 0.18||0 0.069||0 0.031||0 0.006||0 0.014||0 0.013])S2_2037-[0.34|0.14|0.081|0.56|0.33|0.19|0.066|0.2|0.2|0.14|0.22|0.068|0.031|0.006|0.22|0.074]	(R_477<C011>-[0 0.13||0 0.032||0 0.15||0 0.048||0 0.2||0.031 0.38||0 0.063||0 0.17||0 0.089||0 0.43||0.16 0.35||0.028 0.25||0 0.08||0 0.01||0 0.014||0.0024 0.015])#H2	Haplo_2<C010>-[0 0.26||0 0.032||0 0.15||0 0.048||0 0.2||0 0.35||0 0.063||0 0.17||0 0.089||0 0.46||0 0.18||0 0.23||0 0.08||0 0.01||0 0.014||0 0.013])S3_201-[0.33|0.032|0.15|0.048|0.2|0.38|0.063|0.17|0.089|0.46|0.35|0.25|0.08|0.01|0.014|0.015]	(#H2	#H4	Haplo_3<C001>-[0 0.26||0.17 0.23||0.32 0.56||0.074 0.17||0.086 0.48||0.072 0.62||0.014 0.14||0.12 0.45||0.33 0.51||0 0.53||0.25 0.62||0.45 0.75||0.6 0.71||0.88 0.9||0.69 0.72||0.9 0.92])S4_709-[0.27|0.35|0.56|0.68|0.62|0.65|0.14|0.48|0.62|0.53|0.82|0.77|0.71|0.9|0.92|0.99]	Haplo_4<C000>-[0.39 0.52||0.62 0.65||0.29 0.44||0.27 0.32||0.19 0.38||0 0.35||0.79 0.86||0.35 0.52||0.29 0.38||0.0079 0.43||0 0.18||0 0.23||0.21 0.29||0.089 0.099||0.062 0.076||0 0.013])Root-[1|1|1|1|1|1|1|1|1|1|1|1|1|1|1|1])Network_18;
(((((R_1090<C110>-[0.07 0.33||0 0.032||0 0.081||0 0.048||0 0.2||0 0.2||0 0.063||0 0.17||0 0.089||0 0.14||0 0.18||0 0.069||0 0.031||0 0.006||0 0.014||0 0.013])#H4	Haplo_1<C101>-[0.0094 0.27||0.11 0.14||0 0.081||0.52 0.56||0.14 0.33||0 0.2||0.0034 0.066||0.028 0.2||0.11 0.2||0 0.14||0.036 0.22||0 0.069||0 0.031||0 0.006||0.21 0.22||0.061 0.074])S2_2037-[0.34|0.14|0.081|0.56|0.33|0.19|0.066|0.2|0.2|0.14|0.22|0.068|0.031|0.006|0.22|0.074]	(((#H4	Haplo_2<C010>-[0 0.26||0 0.032||0 0.15||0 0.048||0 0.2||0 0.35||0 0.063||0 0.17||0 0.089||0 0.46||0 0.18||0 0.23||0 0.08||0 0.01||0 0.014||0 0.013])R_938-[0.001|0.001|0.001|0.001|0.001|0.001|0.001|0.001|0.001|0.001|0.001|0.001|0.001|0.001|0.001|0.001])#H2	Haplo_3<C011>-[0 0.13||0 0.032||0 0.15||0 0.048||0 0.2||0.031 0.38||0 0.063||0 0.17||0 0.089||0 0.43||0.16 0.35||0.028 0.25||0 0.08||0 0.01||0 0.014||0.0024 0.015])S3_201-[0.33|0.032|0.15|0.048|0.2|0.38|0.063|0.17|0.089|0.46|0.35|0.25|0.08|0.01|0.014|0.015]	Haplo_4<C001>-[0 0.26||0.17 0.23||0.32 0.56||0.074 0.17||0.086 0.48||0.072 0.62||0.014 0.14||0.12 0.45||0.33 0.51||0 0.53||0.25 0.62||0.45 0.75||0.6 0.71||0.88 0.9||0.69 0.72||0.9 0.92])S4_709-[0.27|0.35|0.56|0.68|0.62|0.65|0.14|0.48|0.62|0.53|0.82|0.77|0.71|0.9|0.92|0.99]	(#H2	Haplo_5<C000>-[0.39 0.52||0.62 0.65||0.29 0.44||0.27 0.32||0.19 0.38||0 0.35||0.79 0.86||0.35 0.52||0.29 0.38||0.0079 0.43||0 0.18||0 0.23||0.21 0.29||0.089 0.099||0.062 0.076||0 0.013]))Root-[1|1|1|1|1|1|1|1|1|1|1|1|1|1|1|1])Network_19;
(((((((R_616<C011>-[0 0.13||0 0.032||0 0.15||0 0.048||0 0.2||0.031 0.38||0 0.063||0 0.17||0 0.089||0 0.43||0.16 0.35||0.028 0.25||0 0.08||0 0.01||0 0.014||0.0024 0.015])#H4	Haplo_1<C101>-[0.0094 0.27||0.11 0.14||0 0.081||0.52 0.56||0.14 0.33||0 0.2||0.0034 0.066||0.028 0.2||0.11 0.2||0 0.14||0.036 0.22||0 0.069||0 0.031||0 0.006||0.21 0.22||0.061 0.074])R_480-[0.001|0.001|0.001|0.001|0.001|0.001|0.001|0.001|0.001|0.001|0.001|0.001|0.001|0.001|0.001|0.001])#H2	Haplo_2<C110>-[0.07 0.33||0 0.032||0 0.081||0 0.048||0 0.2||0 0.2||0 0.063||0 0.17||0 0.089||0 0.14||0 0.18||0 0.069||0 0.031||0 0.006||0 0.014||0 0.013])S2_2037-[0.34|0.14|0.081|0.56|0.33|0.19|0.066|0.2|0.2|0.14|0.22|0.068|0.031|0.006|0.22|0.074]	#H4	Haplo_3<C010>-[0 0.26||0 0.032||0 0.15||0 0.048||0 0.2||0 0.35||0 0.063||0 0.17||0 0.089||0 0.46||0 0.18||0 0.23||0 0.08||0 0.01||0 0.014||0 0.013])S3_201-[0.33|0.032|0.15|0.048|0.2|0.38|0.063|0.17|0.089|0.46|0.35|0.25|0.08|0.01|0.014|0.015]	(#H2	Haplo_4<C001>-[0 0.26||0.17 0.23||0.32 0.56||0.074 0.17||0.086 0.48||0.072 0.62||0.014 0.14||0.12 0.45||0.33 0.51||0 0.53||0.25 0.62||0.45 0.75||0.6 0.71||0.88 0.9||0.69 0.72||0.9 0.92])S4_709-[0.27|0.35|0.56|0.68|0.62|0.65|0.14|0.48|0.62|0.53|0.82|0.77|0.71|0.9|0.92|0.99]	Haplo_5<C000>-[0.39 0.52||0.62 0.65||0.29 0.44||0.27 0.32||0.19 0.38||0 0.35||0.79 0.86||0.35 0.52||0.29 0.38||0.0079 0.43||0 0.18||0 0.23||0.21 0.29||0.089 0.099||0.062 0.076||0 0.013])Root-[1|1|1|1|1|1|1|1|1|1|1|1|1|1|1|1])Network_20;
((((((((R_1538<C110>-[0.07 0.33||0 0.032||0 0.081||0 0.048||0 0.2||0 0.2||0 0.063||0 0.17||0 0.089||0 0.14||0 0.18||0 0.069||0 0.031||0 0.006||0 0.014||0 0.013])#H4	Haplo_1<C101>-[0.0094 0.27||0.11 0.14||0 0.081||0.52 0.56||0.14 0.33||0 0.2||0.0034 0.066||0.028 0.2||0.11 0.2||0 0.14||0.036 0.22||0 0.069||0 0.031||0 0.006||0.21 0.22||0.061 0.074])S2_2037-[0.34|0.14|0.081|0.56|0.33|0.19|0.066|0.2|0.2|0.14|0.22|0.068|0.031|0.006|0.22|0.074]	Haplo_2<C001>-[0 0.26||0.17 0.23||0.32 0.56||0.074 0.17||0.086 0.48||0.072 0.62||0.014 0.14||0.12 0.45||0.33 0.51||0 0.53||0.25 0.62||0.45 0.75||0.6 0.71||0.88 0.9||0.69 0.72||0.9 0.92])R_1500-[0.001|0.001|0.001|0.001|0.001|0.001|0.001|0.001|0.001|0.001|0.001|0.001|0.001|0.001|0.001|0.001])#H2	Haplo_3<C011>-[0 0.13||0 0.032||0 0.15||0 0.048||0 0.2||0.031 0.38||0 0.063||0 0.17||0 0.089||0 0.43||0.16 0.35||0.028 0.25||0 0.08||0 0.01||0 0.014||0.0024 0.015])S4_709-[0.27|0.35|0.56|0.68|0.62|0.65|0.14|0.48|0.62|0.53|0.82|0.77|0.71|0.9|0.92|0.99]	#H4	Haplo_4<C010>-[0 0.26||0 0.032||0 0.15||0 0.048||0 0.2||0 0.35||0 0.063||0 0.17||0 0.089||0 0.46||0 0.18||0 0.23||0 0.08||0 0.01||0 0.014||0 0.013])S3_201-[0.33|0.032|0.15|0.048|0.2|0.38|0.063|0.17|0.089|0.46|0.35|0.25|0.08|0.01|0.014|0.015]	(#H2	Haplo_5<C000>-[0.39 0.52||0.62 0.65||0.29 0.44||0.27 0.32||0.19 0.38||0 0.35||0.79 0.86||0.35 0.52||0.29 0.38||0.0079 0.43||0 0.18||0 0.23||0.21 0.29||0.089 0.099||0.062 0.076||0 0.013]))Root-[1|1|1|1|1|1|1|1|1|1|1|1|1|1|1|1])Network_21;
((((((((R_1622<C101>-[0.0094 0.27||0.11 0.14||0 0.081||0.52 0.56||0.14 0.33||0 0.2||0.0034 0.066||0.028 0.2||0.11 0.2||0 0.14||0.036 0.22||0 0.069||0 0.031||0 0.006||0.21 0.22||0.061 0.074])#H4	Haplo_1<C110>-[0.07 0.33||0 0.032||0 0.081||0 0.048||0 0.2||0 0.2||0 0.063||0 0.17||0 0.089||0 0.14||0 0.18||0 0.069||0 0.031||0 0.006||0 0.014||0 0.013])S2_2037-[0.34|0.14|0.081|0.56|0.33|0.19|0.066|0.2|0.2|0.14|0.22|0.068|0.031|0.006|0.22|0.074]	Haplo_2<C010>-[0 0.26||0 0.032||0 0.15||0 0.048||0 0.2||0 0.35||0 0.063||0 0.17||0 0.089||0 0.46||0 0.18||0 0.23||0 0.08||0 0.01||0 0.014||0 0.013])R_1584-[0.001|0.001|0.001|0.001|0.001|0.001|0.001|0.001|0.001|0.001|0.001|0.001|0.001|0.001|0.001|0.001])#H2	Haplo_3<C011>-[0 0.13||0 0.032||0 0.15||0 0.048||0 0.2||0.031 0.38||0 0.063||0 0.17||0 0.089||0 0.43||0.16 0.35||0.028 0.25||0 0.08||0 0.01||0 0.014||0.0024 0.015])S3_201-[0.33|0.032|0.15|0.048|0.2|0.38|0.063|0.17|0.089|0.46|0.35|0.25|0.08|0.01|0.014|0.015]	#H4	Haplo_4<C001>-[0 0.26||0.17 0.23||0.32 0.56||0.074 0.17||0.086 0.48||0.072 0.62||0.014 0.14||0.12 0.45||0.33 0.51||0 0.53||0.25 0.62||0.45 0.75||0.6 0.71||0.88 0.9||0.69 0.72||0.9 0.92])S4_709-[0.27|0.35|0.56|0.68|0.62|0.65|0.14|0.48|0.62|0.53|0.82|0.77|0.71|0.9|0.92|0.99]	(#H2	Haplo_5<C000>-[0.39 0.52||0.62 0.65||0.29 0.44||0.27 0.32||0.19 0.38||0 0.35||0.79 0.86||0.35 0.52||0.29 0.38||0.0079 0.43||0 0.18||0 0.23||0.21 0.29||0.089 0.099||0.062 0.076||0 0.013]))Root-[1|1|1|1|1|1|1|1|1|1|1|1|1|1|1|1])Network_22;
(((((R_8<C001>-[0 0.27||0.17 0.35||0.32 0.56||0.073 0.39||0.086 0.47||0.072 0.42||0.014 0.14||0.12 0.48||0.33 0.62||0 0.4||0.25 0.43||0.45 0.68||0.6 0.71||0.88 0.9||0.69 0.76||0.9 0.91])#H2	(R_52<C011>-[0 0.27||0 0.032||0 0.15||0 0.048||0 0.2||0.031 0.38||0 0.063||0 0.17||0 0.089||0 0.46||0.16 0.35||0.028 0.25||0 0.08||0 0.01||0 0.014||0.0024 0.015])#H4	Haplo_1<C101>-[0 0.27||0 0.14||0 0.081||0.25 0.56||0 0.33||0 0.2||0 0.066||0 0.2||0 0.2||0 0.14||0.036 0.22||0 0.069||0 0.031||0 0.006||0.15 0.22||0.061 0.074])S4_709-[0.27|0.35|0.56|0.68|0.62|0.65|0.14|0.48|0.62|0.53|0.82|0.77|0.71|0.9|0.92|0.99]	Haplo_2<C100>-[0.07 0.34||0 0.14||0 0.081||0 0.32||0 0.33||0 0.2||0 0.066||0 0.2||0 0.2||0 0.14||0 0.18||0 0.069||0 0.031||0 0.006||0 0.076||0 0.013])S2_2037-[0.34|0.14|0.081|0.56|0.33|0.19|0.066|0.2|0.2|0.14|0.22|0.068|0.031|0.006|0.22|0.074]	(#H4	Haplo_3<C010>-[0.06 0.33||0 0.032||0 0.15||0 0.048||0 0.2||0 0.35||0 0.063||0 0.17||0 0.089||0 0.46||0 0.18||0 0.23||0 0.08||0 0.01||0 0.014||0 0.013])S3_201-[0.33|0.032|0.15|0.048|0.2|0.38|0.063|0.17|0.089|0.46|0.35|0.25|0.08|0.01|0.014|0.015]	(#H2	Haplo_4<C000>-[0.048 0.32||0.48 0.65||0.21 0.44||0 0.32||0 0.38||0 0.35||0.73 0.86||0.15 0.52||0.091 0.38||0 0.4||0 0.18||0 0.23||0.18 0.29||0.083 0.099||0 0.076||0 0.013]))Root-[1|1|1|1|1|1|1|1|1|1|1|1|1|1|1|1])Network_23;
(((((((R_60<C011>-[0 0.27||0 0.032||0 0.15||0 0.048||0 0.2||0.031 0.38||0 0.063||0 0.17||0 0.089||0 0.46||0.16 0.35||0.028 0.25||0 0.08||0 0.01||0 0.014||0.0024 0.015])#H4	Haplo_1<C001>-[0 0.27||0.17 0.35||0.32 0.56||0.073 0.39||0.086 0.47||0.072 0.42||0.014 0.14||0.12 0.48||0.33 0.62||0 0.4||0.25 0.43||0.45 0.68||0.6 0.71||0.88 0.9||0.69 0.76||0.9 0.91])R_10-[0.001|0.001|0.001|0.001|0.001|0.001|0.001|0.001|0.001|0.001|0.001|0.001|0.001|0.001|0.001|0.001])#H2	Haplo_2<C101>-[0 0.27||0 0.14||0 0.081||0.25 0.56||0 0.33||0 0.2||0 0.066||0 0.2||0 0.2||0 0.14||0.036 0.22||0 0.069||0 0.031||0 0.006||0.15 0.22||0.061 0.074])S4_709-[0.27|0.35|0.56|0.68|0.62|0.65|0.14|0.48|0.62|0.53|0.82|0.77|0.71|0.9|0.92|0.99]	Haplo_3<C100>-[0.07 0.34||0 0.14||0 0.081||0 0.32||0 0.33||0 0.2||0 0.066||0 0.2||0 0.2||0 0.14||0 0.18||0 0.069||0 0.031||0 0.006||0 0.076||0 0.013])S2_2037-[0.34|0.14|0.081|0.56|0.33|0.19|0.066|0.2|0.2|0.14|0.22|0.068|0.031|0.006|0.22|0.074]	(#H2	#H4	Haplo_4<C010>-[0.06 0.33||0 0.032||0 0.15||0 0.048||0 0.2||0 0.35||0 0.063||0 0.17||0 0.089||0 0.46||0 0.18||0 0.23||0 0.08||0 0.01||0 0.014||0 0.013])S3_201-[0.33|0.032|0.15|0.048|0.2|0.38|0.063|0.17|0.089|0.46|0.35|0.25|0.08|0.01|0.014|0.015]	Haplo_5<C000>-[0.048 0.32||0.48 0.65||0.21 0.44||0 0.32||0 0.38||0 0.35||0.73 0.86||0.15 0.52||0.091 0.38||0 0.4||0 0.18||0 0.23||0.18 0.29||0.083 0.099||0 0.076||0 0.013])Root-[1|1|1|1|1|1|1|1|1|1|1|1|1|1|1|1])Network_24;
(((((R_10<C001>-[0 0.27||0.17 0.35||0.32 0.56||0.073 0.39||0.086 0.47||0.072 0.42||0.014 0.14||0.12 0.48||0.33 0.62||0 0.4||0.25 0.43||0.45 0.68||0.6 0.71||0.88 0.9||0.69 0.76||0.9 0.91])#H2	(R_62<C011>-[0 0.27||0 0.032||0 0.15||0 0.048||0 0.2||0.031 0.38||0 0.063||0 0.17||0 0.089||0 0.46||0.16 0.35||0.028 0.25||0 0.08||0 0.01||0 0.014||0.0024 0.015])#H4	Haplo_1<C101>-[0 0.27||0 0.14||0 0.081||0.25 0.56||0 0.33||0 0.2||0 0.066||0 0.2||0 0.2||0 0.14||0.036 0.22||0 0.069||0 0.031||0 0.006||0.15 0.22||0.061 0.074])S4_709-[0.27|0.35|0.56|0.68|0.62|0.65|0.14|0.48|0.62|0.53|0.82|0.77|0.71|0.9|0.92|0.99]	Haplo_2<C100>-[0.07 0.34||0 0.14||0 0.081||0 0.32||0 0.33||0 0.2||0 0.066||0 0.2||0 0.2||0 0.14||0 0.18||0 0.069||0 0.031||0 0.006||0 0.076||0 0.013])S2_2037-[0.34|0.14|0.081|0.56|0.33|0.19|0.066|0.2|0.2|0.14|0.22|0.068|0.031|0.006|0.22|0.074]	(#H2	#H4	Haplo_3<C010>-[0.06 0.33||0 0.032||0 0.15||0 0.048||0 0.2||0 0.35||0 0.063||0 0.17||0 0.089||0 0.46||0 0.18||0 0.23||0 0.08||0 0.01||0 0.014||0 0.013])S3_201-[0.33|0.032|0.15|0.048|0.2|0.38|0.063|0.17|0.089|0.46|0.35|0.25|0.08|0.01|0.014|0.015]	Haplo_4<C000>-[0.048 0.32||0.48 0.65||0.21 0.44||0 0.32||0 0.38||0 0.35||0.73 0.86||0.15 0.52||0.091 0.38||0 0.4||0 0.18||0 0.23||0.18 0.29||0.083 0.099||0 0.076||0 0.013])Root-[1|1|1|1|1|1|1|1|1|1|1|1|1|1|1|1])Network_25;
(((((((R_65<C001>-[0 0.27||0.17 0.35||0.32 0.56||0.073 0.39||0.086 0.47||0.072 0.42||0.014 0.14||0.12 0.48||0.33 0.62||0 0.4||0.25 0.43||0.45 0.68||0.6 0.71||0.88 0.9||0.69 0.76||0.9 0.91])#H4	Haplo_1<C011>-[0 0.27||0 0.032||0 0.15||0 0.048||0 0.2||0.031 0.38||0 0.063||0 0.17||0 0.089||0 0.46||0.16 0.35||0.028 0.25||0 0.08||0 0.01||0 0.014||0.0024 0.015])R_11-[0.001|0.001|0.001|0.001|0.001|0.001|0.001|0.001|0.001|0.001|0.001|0.001|0.001|0.001|0.001|0.001])#H2	Haplo_2<C101>-[0 0.27||0 0.14||0 0.081||0.25 0.56||0 0.33||0 0.2||0 0.066||0 0.2||0 0.2||0 0.14||0.036 0.22||0 0.069||0 0.031||0 0.006||0.15 0.22||0.061 0.074])S4_709-[0.27|0.35|0.56|0.68|0.62|0.65|0.14|0.48|0.62|0.53|0.82|0.77|0.71|0.9|0.92|0.99]	Haplo_3<C100>-[0.07 0.34||0 0.14||0 0.081||0 0.32||0 0.33||0 0.2||0 0.066||0 0.2||0 0.2||0 0.14||0 0.18||0 0.069||0 0.031||0 0.006||0 0.076||0 0.013])S2_2037-[0.34|0.14|0.081|0.56|0.33|0.19|0.066|0.2|0.2|0.14|0.22|0.068|0.031|0.006|0.22|0.074]	(#H2	Haplo_4<C010>-[0.06 0.33||0 0.032||0 0.15||0 0.048||0 0.2||0 0.35||0 0.063||0 0.17||0 0.089||0 0.46||0 0.18||0 0.23||0 0.08||0 0.01||0 0.014||0 0.013])S3_201-[0.33|0.032|0.15|0.048|0.2|0.38|0.063|0.17|0.089|0.46|0.35|0.25|0.08|0.01|0.014|0.015]	(#H4	Haplo_5<C000>-[0.048 0.32||0.48 0.65||0.21 0.44||0 0.32||0 0.38||0 0.35||0.73 0.86||0.15 0.52||0.091 0.38||0 0.4||0 0.18||0 0.23||0.18 0.29||0.083 0.099||0 0.076||0 0.013]))Root-[1|1|1|1|1|1|1|1|1|1|1|1|1|1|1|1])Network_26;
((((R_776<C011>-[0 0.27||0 0.032||0 0.15||0 0.048||0 0.2||0.031 0.38||0 0.063||0 0.17||0 0.089||0 0.46||0.16 0.35||0.028 0.25||0 0.08||0 0.01||0 0.014||0.0024 0.015])#H4	Haplo_1<C010>-[0.06 0.33||0 0.032||0 0.15||0 0.048||0 0.2||0 0.35||0 0.063||0 0.17||0 0.089||0 0.46||0 0.18||0 0.23||0 0.08||0 0.01||0 0.014||0 0.013])S3_201-[0.33|0.032|0.15|0.048|0.2|0.38|0.063|0.17|0.089|0.46|0.35|0.25|0.08|0.01|0.014|0.015]	(((R_698<C100>-[0.07 0.34||0 0.14||0 0.081||0 0.32||0 0.33||0 0.2||0 0.066||0 0.2||0 0.2||0 0.14||0 0.18||0 0.069||0 0.031||0 0.006||0 0.076||0 0.013])#H2	Haplo_2<C101>-[0 0.27||0 0.14||0 0.081||0.25 0.56||0 0.33||0 0.2||0 0.066||0 0.2||0 0.2||0 0.14||0.036 0.22||0 0.069||0 0.031||0 0.006||0.15 0.22||0.061 0.074])S2_2037-[0.34|0.14|0.081|0.56|0.33|0.19|0.066|0.2|0.2|0.14|0.22|0.068|0.031|0.006|0.22|0.074]	#H4	Haplo_3<C001>-[0 0.27||0.17 0.35||0.32 0.56||0.073 0.39||0.086 0.47||0.072 0.42||0.014 0.14||0.12 0.48||0.33 0.62||0 0.4||0.25 0.43||0.45 0.68||0.6 0.71||0.88 0.9||0.69 0.76||0.9 0.91])S4_709-[0.27|0.35|0.56|0.68|0.62|0.65|0.14|0.48|0.62|0.53|0.82|0.77|0.71|0.9|0.92|0.99]	(#H2	Haplo_4<C000>-[0.048 0.32||0.48 0.65||0.21 0.44||0 0.32||0 0.38||0 0.35||0.73 0.86||0.15 0.52||0.091 0.38||0 0.4||0 0.18||0 0.23||0.18 0.29||0.083 0.099||0 0.076||0 0.013]))Root-[1|1|1|1|1|1|1|1|1|1|1|1|1|1|1|1])Network_27;
((((R_778<C011>-[0 0.27||0 0.032||0 0.15||0 0.048||0 0.2||0.031 0.38||0 0.063||0 0.17||0 0.089||0 0.46||0.16 0.35||0.028 0.25||0 0.08||0 0.01||0 0.014||0.0024 0.015])#H4	Haplo_1<C010>-[0.06 0.33||0 0.032||0 0.15||0 0.048||0 0.2||0 0.35||0 0.063||0 0.17||0 0.089||0 0.46||0 0.18||0 0.23||0 0.08||0 0.01||0 0.014||0 0.013])S3_201-[0.33|0.032|0.15|0.048|0.2|0.38|0.063|0.17|0.089|0.46|0.35|0.25|0.08|0.01|0.014|0.015]	(((R_698<C100>-[0.07 0.34||0 0.14||0 0.081||0 0.32||0 0.33||0 0.2||0 0.066||0 0.2||0 0.2||0 0.14||0 0.18||0 0.069||0 0.031||0 0.006||0 0.076||0 0.013])#H2	#H4	Haplo_2<C101>-[0 0.27||0 0.14||0 0.081||0.25 0.56||0 0.33||0 0.2||0 0.066||0 0.2||0 0.2||0 0.14||0.036 0.22||0 0.069||0 0.031||0 0.006||0.15 0.22||0.061 0.074])S2_2037-[0.34|0.14|0.081|0.56|0.33|0.19|0.066|0.2|0.2|0.14|0.22|0.068|0.031|0.006|0.22|0.074]	Haplo_3<C001>-[0 0.27||0.17 0.35||0.32 0.56||0.073 0.39||0.086 0.47||0.072 0.42||0.014 0.14||0.12 0.48||0.33 0.62||0 0.4||0.25 0.43||0.45 0.68||0.6 0.71||0.88 0.9||0.69 0.76||0.9 0.91])S4_709-[0.27|0.35|0.56|0.68|0.62|0.65|0.14|0.48|0.62|0.53|0.82|0.77|0.71|0.9|0.92|0.99]	(#H2	Haplo_4<C000>-[0.048 0.32||0.48 0.65||0.21 0.44||0 0.32||0 0.38||0 0.35||0.73 0.86||0.15 0.52||0.091 0.38||0 0.4||0 0.18||0 0.23||0.18 0.29||0.083 0.099||0 0.076||0 0.013]))Root-[1|1|1|1|1|1|1|1|1|1|1|1|1|1|1|1])Network_28;
((((R_699<C011>-[0 0.27||0 0.032||0 0.15||0 0.048||0 0.2||0.031 0.38||0 0.063||0 0.17||0 0.089||0 0.46||0.16 0.35||0.028 0.25||0 0.08||0 0.01||0 0.014||0.0024 0.015])#H2	(R_782<C100>-[0.07 0.34||0 0.14||0 0.081||0 0.32||0 0.33||0 0.2||0 0.066||0 0.2||0 0.2||0 0.14||0 0.18||0 0.069||0 0.031||0 0.006||0 0.076||0 0.013])#H4	Haplo_1<C010>-[0.06 0.33||0 0.032||0 0.15||0 0.048||0 0.2||0 0.35||0 0.063||0 0.17||0 0.089||0 0.46||0 0.18||0 0.23||0 0.08||0 0.01||0 0.014||0 0.013])S3_201-[0.33|0.032|0.15|0.048|0.2|0.38|0.063|0.17|0.089|0.46|0.35|0.25|0.08|0.01|0.014|0.015]	((#H4	Haplo_2<C101>-[0 0.27||0 0.14||0 0.081||0.25 0.56||0 0.33||0 0.2||0 0.066||0 0.2||0 0.2||0 0.14||0.036 0.22||0 0.069||0 0.031||0 0.006||0.15 0.22||0.061 0.074])S2_2037-[0.34|0.14|0.081|0.56|0.33|0.19|0.066|0.2|0.2|0.14|0.22|0.068|0.031|0.006|0.22|0.074]	#H2	Haplo_3<C001>-[0 0.27||0.17 0.35||0.32 0.56||0.073 0.39||0.086 0.47||0.072 0.42||0.014 0.14||0.12 0.48||0.33 0.62||0 0.4||0.25 0.43||0.45 0.68||0.6 0.71||0.88 0.9||0.69 0.76||0.9 0.91])S4_709-[0.27|0.35|0.56|0.68|0.62|0.65|0.14|0.48|0.62|0.53|0.82|0.77|0.71|0.9|0.92|0.99]	Haplo_4<C000>-[0.048 0.32||0.48 0.65||0.21 0.44||0 0.32||0 0.38||0 0.35||0.73 0.86||0.15 0.52||0.091 0.38||0 0.4||0 0.18||0 0.23||0.18 0.29||0.083 0.099||0 0.076||0 0.013])Root-[1|1|1|1|1|1|1|1|1|1|1|1|1|1|1|1])Network_29;
(((((((R_74<C001>-[0 0.27||0.17 0.35||0.32 0.56||0.073 0.39||0.086 0.47||0.072 0.42||0.014 0.14||0.12 0.48||0.33 0.62||0 0.4||0.25 0.43||0.45 0.68||0.6 0.71||0.88 0.9||0.69 0.76||0.9 0.91])#H4	Haplo_1<C011>-[0 0.27||0 0.032||0 0.15||0 0.048||0 0.2||0.031 0.38||0 0.063||0 0.17||0 0.089||0 0.46||0.16 0.35||0.028 0.25||0 0.08||0 0.01||0 0.014||0.0024 0.015])R_11-[0.001|0.001|0.001|0.001|0.001|0.001|0.001|0.001|0.001|0.001|0.001|0.001|0.001|0.001|0.001|0.001])#H2	#H4	Haplo_2<C101>-[0 0.27||0 0.14||0 0.081||0.25 0.56||0 0.33||0 0.2||0 0.066||0 0.2||0 0.2||0 0.14||0.036 0.22||0 0.069||0 0.031||0 0.006||0.15 0.22||0.061 0.074])S4_709-[0.27|0.35|0.56|0.68|0.62|0.65|0.14|0.48|0.62|0.53|0.82|0.77|0.71|0.9|0.92|0.99]	Haplo_3<C100>-[0.07 0.34||0 0.14||0 0.081||0 0.32||0 0.33||0 0.2||0 0.066||0 0.2||0 0.2||0 0.14||0 0.18||0 0.069||0 0.031||0 0.006||0 0.076||0 0.013])S2_2037-[0.34|0.14|0.081|0.56|0.33|0.19|0.066|0.2|0.2|0.14|0.22|0.068|0.031|0.006|0.22|0.074]	(#H2	Haplo_4<C010>-[0.06 0.33||0 0.032||0 0.15||0 0.048||0 0.2||0 0.35||0 0.063||0 0.17||0 0.089||0 0.46||0 0.18||0 0.23||0 0.08||0 0.01||0 0.014||0 0.013])S3_201-[0.33|0.032|0.15|0.048|0.2|0.38|0.063|0.17|0.089|0.46|0.35|0.25|0.08|0.01|0.014|0.015]	Haplo_5<C000>-[0.048 0.32||0.48 0.65||0.21 0.44||0 0.32||0 0.38||0 0.35||0.73 0.86||0.15 0.52||0.091 0.38||0 0.4||0 0.18||0 0.23||0.18 0.29||0.083 0.099||0 0.076||0 0.013])Root-[1|1|1|1|1|1|1|1|1|1|1|1|1|1|1|1])Network_30;
((((R_700<C011>-[0 0.27||0 0.032||0 0.15||0 0.048||0 0.2||0.031 0.38||0 0.063||0 0.17||0 0.089||0 0.46||0.16 0.35||0.028 0.25||0 0.08||0 0.01||0 0.014||0.0024 0.015])#H2	(R_787<C100>-[0.07 0.34||0 0.14||0 0.081||0 0.32||0 0.33||0 0.2||0 0.066||0 0.2||0 0.2||0 0.14||0 0.18||0 0.069||0 0.031||0 0.006||0 0.076||0 0.013])#H4	Haplo_1<C010>-[0.06 0.33||0 0.032||0 0.15||0 0.048||0 0.2||0 0.35||0 0.063||0 0.17||0 0.089||0 0.46||0 0.18||0 0.23||0 0.08||0 0.01||0 0.014||0 0.013])S3_201-[0.33|0.032|0.15|0.048|0.2|0.38|0.063|0.17|0.089|0.46|0.35|0.25|0.08|0.01|0.014|0.015]	((#H2	#H4	Haplo_2<C101>-[0 0.27||0 0.14||0 0.081||0.25 0.56||0 0.33||0 0.2||0 0.066||0 0.2||0 0.2||0 0.14||0.036 0.22||0 0.069||0 0.031||0 0.006||0.15 0.22||0.061 0.074])S2_2037-[0.34|0.14|0.081|0.56|0.33|0.19|0.066|0.2|0.2|0.14|0.22|0.068|0.031|0.006|0.22|0.074]	Haplo_3<C001>-[0 0.27||0.17 0.35||0.32 0.56||0.073 0.39||0.086 0.47||0.072 0.42||0.014 0.14||0.12 0.48||0.33 0.62||0 0.4||0.25 0.43||0.45 0.68||0.6 0.71||0.88 0.9||0.69 0.76||0.9 0.91])S4_709-[0.27|0.35|0.56|0.68|0.62|0.65|0.14|0.48|0.62|0.53|0.82|0.77|0.71|0.9|0.92|0.99]	Haplo_4<C000>-[0.048 0.32||0.48 0.65||0.21 0.44||0 0.32||0 0.38||0 0.35||0.73 0.86||0.15 0.52||0.091 0.38||0 0.4||0 0.18||0 0.23||0.18 0.29||0.083 0.099||0 0.076||0 0.013])Root-[1|1|1|1|1|1|1|1|1|1|1|1|1|1|1|1])Network_31;
((((R_92<C101>-[0 0.27||0 0.14||0 0.081||0.25 0.56||0 0.33||0 0.2||0 0.066||0 0.2||0 0.2||0 0.14||0.036 0.22||0 0.069||0 0.031||0 0.006||0.15 0.22||0.061 0.074])#H4	Haplo_1<C100>-[0.07 0.34||0 0.14||0 0.081||0 0.32||0 0.33||0 0.2||0 0.066||0 0.2||0 0.2||0 0.14||0 0.18||0 0.069||0 0.031||0 0.006||0 0.076||0 0.013])S2_2037-[0.34|0.14|0.081|0.56|0.33|0.19|0.066|0.2|0.2|0.14|0.22|0.068|0.031|0.006|0.22|0.074]	((((#H4	Haplo_2<C001>-[0 0.27||0.17 0.35||0.32 0.56||0.073 0.39||0.086 0.47||0.072 0.42||0.014 0.14||0.12 0.48||0.33 0.62||0 0.4||0.25 0.43||0.45 0.68||0.6 0.71||0.88 0.9||0.69 0.76||0.9 0.91])R_14-[0.001|0.001|0.001|0.001|0.001|0.001|0.001|0.001|0.001|0.001|0.001|0.001|0.001|0.001|0.001|0.001])#H2	Haplo_3<C011>-[0 0.27||0 0.032||0 0.15||0 0.048||0 0.2||0.031 0.38||0 0.063||0 0.17||0 0.089||0 0.46||0.16 0.35||0.028 0.25||0 0.08||0 0.01||0 0.014||0.0024 0.015])S4_709-[0.27|0.35|0.56|0.68|0.62|0.65|0.14|0.48|0.62|0.53|0.82|0.77|0.71|0.9|0.92|0.99]	Haplo_4<C010>-[0.06 0.33||0 0.032||0 0.15||0 0.048||0 0.2||0 0.35||0 0.063||0 0.17||0 0.089||0 0.46||0 0.18||0 0.23||0 0.08||0 0.01||0 0.014||0 0.013])S3_201-[0.33|0.032|0.15|0.048|0.2|0.38|0.063|0.17|0.089|0.46|0.35|0.25|0.08|0.01|0.014|0.015]	(#H2	Haplo_5<C000>-[0.048 0.32||0.48 0.65||0.21 0.44||0 0.32||0 0.38||0 0.35||0.73 0.86||0.15 0.52||0.091 0.38||0 0.4||0 0.18||0 0.23||0.18 0.29||0.083 0.099||0 0.076||0 0.013]))Root-[1|1|1|1|1|1|1|1|1|1|1|1|1|1|1|1])Network_32;
((((R_94<C101>-[0 0.27||0 0.14||0 0.081||0.25 0.56||0 0.33||0 0.2||0 0.066||0 0.2||0 0.2||0 0.14||0.036 0.22||0 0.069||0 0.031||0 0.006||0.15 0.22||0.061 0.074])#H4	Haplo_1<C100>-[0.07 0.34||0 0.14||0 0.081||0 0.32||0 0.33||0 0.2||0 0.066||0 0.2||0 0.2||0 0.14||0 0.18||0 0.069||0 0.031||0 0.006||0 0.076||0 0.013])S2_2037-[0.34|0.14|0.081|0.56|0.33|0.19|0.066|0.2|0.2|0.14|0.22|0.068|0.031|0.006|0.22|0.074]	(((R_14<C001>-[0 0.27||0.17 0.35||0.32 0.56||0.073 0.39||0.086 0.47||0.072 0.42||0.014 0.14||0.12 0.48||0.33 0.62||0 0.4||0.25 0.43||0.45 0.68||0.6 0.71||0.88 0.9||0.69 0.76||0.9 0.91])#H2	#H4	Haplo_2<C011>-[0 0.27||0 0.032||0 0.15||0 0.048||0 0.2||0.031 0.38||0 0.063||0 0.17||0 0.089||0 0.46||0.16 0.35||0.028 0.25||0 0.08||0 0.01||0 0.014||0.0024 0.015])S4_709-[0.27|0.35|0.56|0.68|0.62|0.65|0.14|0.48|0.62|0.53|0.82|0.77|0.71|0.9|0.92|0.99]	Haplo_3<C010>-[0.06 0.33||0 0.032||0 0.15||0 0.048||0 0.2||0 0.35||0 0.063||0 0.17||0 0.089||0 0.46||0 0.18||0 0.23||0 0.08||0 0.01||0 0.014||0 0.013])S3_201-[0.33|0.032|0.15|0.048|0.2|0.38|0.063|0.17|0.089|0.46|0.35|0.25|0.08|0.01|0.014|0.015]	(#H2	Haplo_4<C000>-[0.048 0.32||0.48 0.65||0.21 0.44||0 0.32||0 0.38||0 0.35||0.73 0.86||0.15 0.52||0.091 0.38||0 0.4||0 0.18||0 0.23||0.18 0.29||0.083 0.099||0 0.076||0 0.013]))Root-[1|1|1|1|1|1|1|1|1|1|1|1|1|1|1|1])Network_33;
((((((R_108<C001>-[0 0.27||0.17 0.35||0.32 0.56||0.073 0.39||0.086 0.47||0.072 0.42||0.014 0.14||0.12 0.48||0.33 0.62||0 0.4||0.25 0.43||0.45 0.68||0.6 0.71||0.88 0.9||0.69 0.76||0.9 0.91])#H4	Haplo_1<C101>-[0 0.27||0 0.14||0 0.081||0.25 0.56||0 0.33||0 0.2||0 0.066||0 0.2||0 0.2||0 0.14||0.036 0.22||0 0.069||0 0.031||0 0.006||0.15 0.22||0.061 0.074])R_17-[0.001|0.001|0.001|0.001|0.001|0.001|0.001|0.001|0.001|0.001|0.001|0.001|0.001|0.001|0.001|0.001])#H2	Haplo_2<C100>-[0.07 0.34||0 0.14||0 0.081||0 0.32||0 0.33||0 0.2||0 0.066||0 0.2||0 0.2||0 0.14||0 0.18||0 0.069||0 0.031||0 0.006||0 0.076||0 0.013])S2_2037-[0.34|0.14|0.081|0.56|0.33|0.19|0.066|0.2|0.2|0.14|0.22|0.068|0.031|0.006|0.22|0.074]	((#H2	Haplo_3<C011>-[0 0.27||0 0.032||0 0.15||0 0.048||0 0.2||0.031 0.38||0 0.063||0 0.17||0 0.089||0 0.46||0.16 0.35||0.028 0.25||0 0.08||0 0.01||0 0.014||0.0024 0.015])S4_709-[0.27|0.35|0.56|0.68|0.62|0.65|0.14|0.48|0.62|0.53|0.82|0.77|0.71|0.9|0.92|0.99]	Haplo_4<C010>-[0.06 0.33||0 0.032||0 0.15||0 0.048||0 0.2||0 0.35||0 0.063||0 0.17||0 0.089||0 0.46||0 0.18||0 0.23||0 0.08||0 0.01||0 0.014||0 0.013])S3_201-[0.33|0.032|0.15|0.048|0.2|0.38|0.063|0.17|0.089|0.46|0.35|0.25|0.08|0.01|0.014|0.015]	(#H4	Haplo_5<C000>-[0.048 0.32||0.48 0.65||0.21 0.44||0 0.32||0 0.38||0 0.35||0.73 0.86||0.15 0.52||0.091 0.38||0 0.4||0 0.18||0 0.23||0.18 0.29||0.083 0.099||0 0.076||0 0.013]))Root-[1|1|1|1|1|1|1|1|1|1|1|1|1|1|1|1])Network_34;
(((((R_1088<C100>-[0.07 0.34||0 0.14||0 0.081||0 0.32||0 0.33||0 0.2||0 0.066||0 0.2||0 0.2||0 0.14||0 0.18||0 0.069||0 0.031||0 0.006||0 0.076||0 0.013])#H4	Haplo_1<C101>-[0 0.27||0 0.14||0 0.081||0.25 0.56||0 0.33||0 0.2||0 0.066||0 0.2||0 0.2||0 0.14||0.036 0.22||0 0.069||0 0.031||0 0.006||0.15 0.22||0.061 0.074])S2_2037-[0.34|0.14|0.081|0.56|0.33|0.19|0.066|0.2|0.2|0.14|0.22|0.068|0.031|0.006|0.22|0.074]	((R_938<C010>-[0.06 0.33||0 0.032||0 0.15||0 0.048||0 0.2||0 0.35||0 0.063||0 0.17||0 0.089||0 0.46||0 0.18||0 0.23||0 0.08||0 0.01||0 0.014||0 0.013])#H2	Haplo_2<C011>-[0 0.27||0 0.032||0 0.15||0 0.048||0 0.2||0.031 0.38||0 0.063||0 0.17||0 0.089||0 0.46||0.16 0.35||0.028 0.25||0 0.08||0 0.01||0 0.014||0.0024 0.015])S3_201-[0.33|0.032|0.15|0.048|0.2|0.38|0.063|0.17|0.089|0.46|0.35|0.25|0.08|0.01|0.014|0.015]	Haplo_3<C001>-[0 0.27||0.17 0.35||0.32 0.56||0.073 0.39||0.086 0.47||0.072 0.42||0.014 0.14||0.12 0.48||0.33 0.62||0 0.4||0.25 0.43||0.45 0.68||0.6 0.71||0.88 0.9||0.69 0.76||0.9 0.91])S4_709-[0.27|0.35|0.56|0.68|0.62|0.65|0.14|0.48|0.62|0.53|0.82|0.77|0.71|0.9|0.92|0.99]	(#H2	#H4	Haplo_4<C000>-[0.048 0.32||0.48 0.65||0.21 0.44||0 0.32||0 0.38||0 0.35||0.73 0.86||0.15 0.52||0.091 0.38||0 0.4||0 0.18||0 0.23||0.18 0.29||0.083 0.099||0 0.076||0 0.013]))Root-[1|1|1|1|1|1|1|1|1|1|1|1|1|1|1|1])Network_35;
(((((R_1089<C100>-[0.07 0.34||0 0.14||0 0.081||0 0.32||0 0.33||0 0.2||0 0.066||0 0.2||0 0.2||0 0.14||0 0.18||0 0.069||0 0.031||0 0.006||0 0.076||0 0.013])#H4	Haplo_1<C101>-[0 0.27||0 0.14||0 0.081||0.25 0.56||0 0.33||0 0.2||0 0.066||0 0.2||0 0.2||0 0.14||0.036 0.22||0 0.069||0 0.031||0 0.006||0.15 0.22||0.061 0.074])S2_2037-[0.34|0.14|0.081|0.56|0.33|0.19|0.066|0.2|0.2|0.14|0.22|0.068|0.031|0.006|0.22|0.074]	(((#H4	Haplo_2<C010>-[0.06 0.33||0 0.032||0 0.15||0 0.048||0 0.2||0 0.35||0 0.063||0 0.17||0 0.089||0 0.46||0 0.18||0 0.23||0 0.08||0 0.01||0 0.014||0 0.013])R_938-[0.001|0.001|0.001|0.001|0.001|0.001|0.001|0.001|0.001|0.001|0.001|0.001|0.001|0.001|0.001|0.001])#H2	Haplo_3<C011>-[0 0.27||0 0.032||0 0.15||0 0.048||0 0.2||0.031 0.38||0 0.063||0 0.17||0 0.089||0 0.46||0.16 0.35||0.028 0.25||0 0.08||0 0.01||0 0.014||0.0024 0.015])S3_201-[0.33|0.032|0.15|0.048|0.2|0.38|0.063|0.17|0.089|0.46|0.35|0.25|0.08|0.01|0.014|0.015]	Haplo_4<C001>-[0 0.27||0.17 0.35||0.32 0.56||0.073 0.39||0.086 0.47||0.072 0.42||0.014 0.14||0.12 0.48||0.33 0.62||0 0.4||0.25 0.43||0.45 0.68||0.6 0.71||0.88 0.9||0.69 0.76||0.9 0.91])S4_709-[0.27|0.35|0.56|0.68|0.62|0.65|0.14|0.48|0.62|0.53|0.82|0.77|0.71|0.9|0.92|0.99]	(#H2	Haplo_5<C000>-[0.048 0.32||0.48 0.65||0.21 0.44||0 0.32||0 0.38||0 0.35||0.73 0.86||0.15 0.52||0.091 0.38||0 0.4||0 0.18||0 0.23||0.18 0.29||0.083 0.099||0 0.076||0 0.013]))Root-[1|1|1|1|1|1|1|1|1|1|1|1|1|1|1|1])Network_36;
((((((R_110<C001>-[0 0.27||0.17 0.35||0.32 0.56||0.073 0.39||0.086 0.47||0.072 0.42||0.014 0.14||0.12 0.48||0.33 0.62||0 0.4||0.25 0.43||0.45 0.68||0.6 0.71||0.88 0.9||0.69 0.76||0.9 0.91])#H4	Haplo_1<C101>-[0 0.27||0 0.14||0 0.081||0.25 0.56||0 0.33||0 0.2||0 0.066||0 0.2||0 0.2||0 0.14||0.036 0.22||0 0.069||0 0.031||0 0.006||0.15 0.22||0.061 0.074])R_17-[0.001|0.001|0.001|0.001|0.001|0.001|0.001|0.001|0.001|0.001|0.001|0.001|0.001|0.001|0.001|0.001])#H2	Haplo_2<C100>-[0.07 0.34||0 0.14||0 0.081||0 0.32||0 0.33||0 0.2||0 0.066||0 0.2||0 0.2||0 0.14||0 0.18||0 0.069||0 0.031||0 0.006||0 0.076||0 0.013])S2_2037-[0.34|0.14|0.081|0.56|0.33|0.19|0.066|0.2|0.2|0.14|0.22|0.068|0.031|0.006|0.22|0.074]	((#H2	Haplo_3<C011>-[0 0.27||0 0.032||0 0.15||0 0.048||0 0.2||0.031 0.38||0 0.063||0 0.17||0 0.089||0 0.46||0.16 0.35||0.028 0.25||0 0.08||0 0.01||0 0.014||0.0024 0.015])S4_709-[0.27|0.35|0.56|0.68|0.62|0.65|0.14|0.48|0.62|0.53|0.82|0.77|0.71|0.9|0.92|0.99]	#H4	Haplo_4<C010>-[0.06 0.33||0 0.032||0 0.15||0 0.048||0 0.2||0 0.35||0 0.063||0 0.17||0 0.089||0 0.46||0 0.18||0 0.23||0 0.08||0 0.01||0 0.014||0 0.013])S3_201-[0.33|0.032|0.15|0.048|0.2|0.38|0.063|0.17|0.089|0.46|0.35|0.25|0.08|0.01|0.014|0.015]	Haplo_5<C000>-[0.048 0.32||0.48 0.65||0.21 0.44||0 0.32||0 0.38||0 0.35||0.73 0.86||0.15 0.52||0.091 0.38||0 0.4||0 0.18||0 0.23||0.18 0.29||0.083 0.099||0 0.076||0 0.013])Root-[1|1|1|1|1|1|1|1|1|1|1|1|1|1|1|1])Network_37;
(((((((R_1094<C010>-[0.06 0.33||0 0.032||0 0.15||0 0.048||0 0.2||0 0.35||0 0.063||0 0.17||0 0.089||0 0.46||0 0.18||0 0.23||0 0.08||0 0.01||0 0.014||0 0.013])#H4	Haplo_1<C100>-[0.07 0.34||0 0.14||0 0.081||0 0.32||0 0.33||0 0.2||0 0.066||0 0.2||0 0.2||0 0.14||0 0.18||0 0.069||0 0.031||0 0.006||0 0.076||0 0.013])R_939-[0.001|0.001|0.001|0.001|0.001|0.001|0.001|0.001|0.001|0.001|0.001|0.001|0.001|0.001|0.001|0.001])#H2	Haplo_2<C101>-[0 0.27||0 0.14||0 0.081||0.25 0.56||0 0.33||0 0.2||0 0.066||0 0.2||0 0.2||0 0.14||0.036 0.22||0 0.069||0 0.031||0 0.006||0.15 0.22||0.061 0.074])S2_2037-[0.34|0.14|0.081|0.56|0.33|0.19|0.066|0.2|0.2|0.14|0.22|0.068|0.031|0.006|0.22|0.074]	(#H4	Haplo_3<C011>-[0 0.27||0 0.032||0 0.15||0 0.048||0 0.2||0.031 0.38||0 0.063||0 0.17||0 0.089||0 0.46||0.16 0.35||0.028 0.25||0 0.08||0 0.01||0 0.014||0.0024 0.015])S3_201-[0.33|0.032|0.15|0.048|0.2|0.38|0.063|0.17|0.089|0.46|0.35|0.25|0.08|0.01|0.014|0.015]	Haplo_4<C001>-[0 0.27||0.17 0.35||0.32 0.56||0.073 0.39||0.086 0.47||0.072 0.42||0.014 0.14||0.12 0.48||0.33 0.62||0 0.4||0.25 0.43||0.45 0.68||0.6 0.71||0.88 0.9||0.69 0.76||0.9 0.91])S4_709-[0.27|0.35|0.56|0.68|0.62|0.65|0.14|0.48|0.62|0.53|0.82|0.77|0.71|0.9|0.92|0.99]	(#H2	Haplo_5<C000>-[0.048 0.32||0.48 0.65||0.21 0.44||0 0.32||0 0.38||0 0.35||0.73 0.86||0.15 0.52||0.091 0.38||0 0.4||0 0.18||0 0.23||0.18 0.29||0.083 0.099||0 0.076||0 0.013]))Root-[1|1|1|1|1|1|1|1|1|1|1|1|1|1|1|1])Network_38;
((((((R_116<C001>-[0 0.27||0.17 0.35||0.32 0.56||0.073 0.39||0.086 0.47||0.072 0.42||0.014 0.14||0.12 0.48||0.33 0.62||0 0.4||0.25 0.43||0.45 0.68||0.6 0.71||0.88 0.9||0.69 0.76||0.9 0.91])#H4	Haplo_1<C101>-[0 0.27||0 0.14||0 0.081||0.25 0.56||0 0.33||0 0.2||0 0.066||0 0.2||0 0.2||0 0.14||0.036 0.22||0 0.069||0 0.031||0 0.006||0.15 0.22||0.061 0.074])R_17-[0.001|0.001|0.001|0.001|0.001|0.001|0.001|0.001|0.001|0.001|0.001|0.001|0.001|0.001|0.001|0.001])#H2	Haplo_2<C100>-[0.07 0.34||0 0.14||0 0.081||0 0.32||0 0.33||0 0.2||0 0.066||0 0.2||0 0.2||0 0.14||0 0.18||0 0.069||0 0.031||0 0.006||0 0.076||0 0.013])S2_2037-[0.34|0.14|0.081|0.56|0.33|0.19|0.066|0.2|0.2|0.14|0.22|0.068|0.031|0.006|0.22|0.074]	((#H2	#H4	Haplo_3<C011>-[0 0.27||0 0.032||0 0.15||0 0.048||0 0.2||0.031 0.38||0 0.063||0 0.17||0 0.089||0 0.46||0.16 0.35||0.028 0.25||0 0.08||0 0.01||0 0.014||0.0024 0.015])S4_709-[0.27|0.35|0.56|0.68|0.62|0.65|0.14|0.48|0.62|0.53|0.82|0.77|0.71|0.9|0.92|0.99]	Haplo_4<C010>-[0.06 0.33||0 0.032||0 0.15||0 0.048||0 0.2||0 0.35||0 0.063||0 0.17||0 0.089||0 0.46||0 0.18||0 0.23||0 0.08||0 0.01||0 0.014||0 0.013])S3_201-[0.33|0.032|0.15|0.048|0.2|0.38|0.063|0.17|0.089|0.46|0.35|0.25|0.08|0.01|0.014|0.015]	Haplo_5<C000>-[0.048 0.32||0.48 0.65||0.21 0.44||0 0.32||0 0.38||0 0.35||0.73 0.86||0.15 0.52||0.091 0.38||0 0.4||0 0.18||0 0.23||0.18 0.29||0.083 0.099||0 0.076||0 0.013])Root-[1|1|1|1|1|1|1|1|1|1|1|1|1|1|1|1])Network_39;
((((R_320<C101>-[0 0.27||0 0.14||0 0.081||0.25 0.56||0 0.33||0 0.2||0 0.066||0 0.2||0 0.2||0 0.14||0.036 0.22||0 0.069||0 0.031||0 0.006||0.15 0.22||0.061 0.074])#H4	Haplo_1<C100>-[0.07 0.34||0 0.14||0 0.081||0 0.32||0 0.33||0 0.2||0 0.066||0 0.2||0 0.2||0 0.14||0 0.18||0 0.069||0 0.031||0 0.006||0 0.076||0 0.013])S2_2037-[0.34|0.14|0.081|0.56|0.33|0.19|0.066|0.2|0.2|0.14|0.22|0.068|0.031|0.006|0.22|0.074]	(((R_242<C010>-[0.06 0.33||0 0.032||0 0.15||0 0.048||0 0.2||0 0.35||0 0.063||0 0.17||0 0.089||0 0.46||0 0.18||0 0.23||0 0.08||0 0.01||0 0.014||0 0.013])#H2	Haplo_2<C011>-[0 0.27||0 0.032||0 0.15||0 0.048||0 0.2||0.031 0.38||0 0.063||0 0.17||0 0.089||0 0.46||0.16 0.35||0.028 0.25||0 0.08||0 0.01||0 0.014||0.0024 0.015])S3_201-[0.33|0.032|0.15|0.048|0.2|0.38|0.063|0.17|0.089|0.46|0.35|0.25|0.08|0.01|0.014|0.015]	#H4	Haplo_3<C001>-[0 0.27||0.17 0.35||0.32 0.56||0.073 0.39||0.086 0.47||0.072 0.42||0.014 0.14||0.12 0.48||0.33 0.62||0 0.4||0.25 0.43||0.45 0.68||0.6 0.71||0.88 0.9||0.69 0.76||0.9 0.91])S4_709-[0.27|0.35|0.56|0.68|0.62|0.65|0.14|0.48|0.62|0.53|0.82|0.77|0.71|0.9|0.92|0.99]	(#H2	Haplo_4<C000>-[0.048 0.32||0.48 0.65||0.21 0.44||0 0.32||0 0.38||0 0.35||0.73 0.86||0.15 0.52||0.091 0.38||0 0.4||0 0.18||0 0.23||0.18 0.29||0.083 0.099||0 0.076||0 0.013]))Root-[1|1|1|1|1|1|1|1|1|1|1|1|1|1|1|1])Network_40;
((((R_322<C101>-[0 0.27||0 0.14||0 0.081||0.25 0.56||0 0.33||0 0.2||0 0.066||0 0.2||0 0.2||0 0.14||0.036 0.22||0 0.069||0 0.031||0 0.006||0.15 0.22||0.061 0.074])#H4	Haplo_1<C100>-[0.07 0.34||0 0.14||0 0.081||0 0.32||0 0.33||0 0.2||0 0.066||0 0.2||0 0.2||0 0.14||0 0.18||0 0.069||0 0.031||0 0.006||0 0.076||0 0.013])S2_2037-[0.34|0.14|0.081|0.56|0.33|0.19|0.066|0.2|0.2|0.14|0.22|0.068|0.031|0.006|0.22|0.074]	(((R_242<C010>-[0.06 0.33||0 0.032||0 0.15||0 0.048||0 0.2||0 0.35||0 0.063||0 0.17||0 0.089||0 0.46||0 0.18||0 0.23||0 0.08||0 0.01||0 0.014||0 0.013])#H2	#H4	Haplo_2<C011>-[0 0.27||0 0.032||0 0.15||0 0.048||0 0.2||0.031 0.38||0 0.063||0 0.17||0 0.089||0 0.46||0.16 0.35||0.028 0.25||0 0.08||0 0.01||0 0.014||0.0024 0.015])S3_201-[0.33|0.032|0.15|0.048|0.2|0.38|0.063|0.17|0.089|0.46|0.35|0.25|0.08|0.01|0.014|0.015]	Haplo_3<C001>-[0 0.27||0.17 0.35||0.32 0.56||0.073 0.39||0.086 0.47||0.072 0.42||0.014 0.14||0.12 0.48||0.33 0.62||0 0.4||0.25 0.43||0.45 0.68||0.6 0.71||0.88 0.9||0.69 0.76||0.9 0.91])S4_709-[0.27|0.35|0.56|0.68|0.62|0.65|0.14|0.48|0.62|0.53|0.82|0.77|0.71|0.9|0.92|0.99]	(#H2	Haplo_4<C000>-[0.048 0.32||0.48 0.65||0.21 0.44||0 0.32||0 0.38||0 0.35||0.73 0.86||0.15 0.52||0.091 0.38||0 0.4||0 0.18||0 0.23||0.18 0.29||0.083 0.099||0 0.076||0 0.013]))Root-[1|1|1|1|1|1|1|1|1|1|1|1|1|1|1|1])Network_41;
((((R_243<C101>-[0 0.27||0 0.14||0 0.081||0.25 0.56||0 0.33||0 0.2||0 0.066||0 0.2||0 0.2||0 0.14||0.036 0.22||0 0.069||0 0.031||0 0.006||0.15 0.22||0.061 0.074])#H2	(R_326<C010>-[0.06 0.33||0 0.032||0 0.15||0 0.048||0 0.2||0 0.35||0 0.063||0 0.17||0 0.089||0 0.46||0 0.18||0 0.23||0 0.08||0 0.01||0 0.014||0 0.013])#H4	Haplo_1<C100>-[0.07 0.34||0 0.14||0 0.081||0 0.32||0 0.33||0 0.2||0 0.066||0 0.2||0 0.2||0 0.14||0 0.18||0 0.069||0 0.031||0 0.006||0 0.076||0 0.013])S2_2037-[0.34|0.14|0.081|0.56|0.33|0.19|0.066|0.2|0.2|0.14|0.22|0.068|0.031|0.006|0.22|0.074]	((#H4	Haplo_2<C011>-[0 0.27||0 0.032||0 0.15||0 0.048||0 0.2||0.031 0.38||0 0.063||0 0.17||0 0.089||0 0.46||0.16 0.35||0.028 0.25||0 0.08||0 0.01||0 0.014||0.0024 0.015])S3_201-[0.33|0.032|0.15|0.048|0.2|0.38|0.063|0.17|0.089|0.46|0.35|0.25|0.08|0.01|0.014|0.015]	#H2	Haplo_3<C001>-[0 0.27||0.17 0.35||0.32 0.56||0.073 0.39||0.086 0.47||0.072 0.42||0.014 0.14||0.12 0.48||0.33 0.62||0 0.4||0.25 0.43||0.45 0.68||0.6 0.71||0.88 0.9||0.69 0.76||0.9 0.91])S4_709-[0.27|0.35|0.56|0.68|0.62|0.65|0.14|0.48|0.62|0.53|0.82|0.77|0.71|0.9|0.92|0.99]	Haplo_4<C000>-[0.048 0.32||0.48 0.65||0.21 0.44||0 0.32||0 0.38||0 0.35||0.73 0.86||0.15 0.52||0.091 0.38||0 0.4||0 0.18||0 0.23||0.18 0.29||0.083 0.099||0 0.076||0 0.013])Root-[1|1|1|1|1|1|1|1|1|1|1|1|1|1|1|1])Network_42;
((((R_244<C010>-[0.06 0.33||0 0.032||0 0.15||0 0.048||0 0.2||0 0.35||0 0.063||0 0.17||0 0.089||0 0.46||0 0.18||0 0.23||0 0.08||0 0.01||0 0.014||0 0.013])#H2	(R_332<C101>-[0 0.27||0 0.14||0 0.081||0.25 0.56||0 0.33||0 0.2||0 0.066||0 0.2||0 0.2||0 0.14||0.036 0.22||0 0.069||0 0.031||0 0.006||0.15 0.22||0.061 0.074])#H4	Haplo_1<C100>-[0.07 0.34||0 0.14||0 0.081||0 0.32||0 0.33||0 0.2||0 0.066||0 0.2||0 0.2||0 0.14||0 0.18||0 0.069||0 0.031||0 0.006||0 0.076||0 0.013])S2_2037-[0.34|0.14|0.081|0.56|0.33|0.19|0.066|0.2|0.2|0.14|0.22|0.068|0.031|0.006|0.22|0.074]	((#H2	#H4	Haplo_2<C011>-[0 0.27||0 0.032||0 0.15||0 0.048||0 0.2||0.031 0.38||0 0.063||0 0.17||0 0.089||0 0.46||0.16 0.35||0.028 0.25||0 0.08||0 0.01||0 0.014||0.0024 0.015])S3_201-[0.33|0.032|0.15|0.048|0.2|0.38|0.063|0.17|0.089|0.46|0.35|0.25|0.08|0.01|0.014|0.015]	Haplo_3<C001>-[0 0.27||0.17 0.35||0.32 0.56||0.073 0.39||0.086 0.47||0.072 0.42||0.014 0.14||0.12 0.48||0.33 0.62||0 0.4||0.25 0.43||0.45 0.68||0.6 0.71||0.88 0.9||0.69 0.76||0.9 0.91])S4_709-[0.27|0.35|0.56|0.68|0.62|0.65|0.14|0.48|0.62|0.53|0.82|0.77|0.71|0.9|0.92|0.99]	Haplo_4<C000>-[0.048 0.32||0.48 0.65||0.21 0.44||0 0.32||0 0.38||0 0.35||0.73 0.86||0.15 0.52||0.091 0.38||0 0.4||0 0.18||0 0.23||0.18 0.29||0.083 0.099||0 0.076||0 0.013])Root-[1|1|1|1|1|1|1|1|1|1|1|1|1|1|1|1])Network_43;
((((R_35<C101>-[0 0.27||0 0.14||0 0.081||0.25 0.56||0 0.33||0 0.2||0 0.066||0 0.2||0 0.2||0 0.14||0.036 0.22||0 0.069||0 0.031||0 0.006||0.15 0.22||0.061 0.074])#H4	Haplo_1<C100>-[0.07 0.34||0 0.14||0 0.081||0 0.32||0 0.33||0 0.2||0 0.066||0 0.2||0 0.2||0 0.14||0 0.18||0 0.069||0 0.031||0 0.006||0 0.076||0 0.013])S2_2037-[0.34|0.14|0.081|0.56|0.33|0.19|0.066|0.2|0.2|0.14|0.22|0.068|0.031|0.006|0.22|0.074]	((R_5<C011>-[0 0.27||0 0.032||0 0.15||0 0.048||0 0.2||0.031 0.38||0 0.063||0 0.17||0 0.089||0 0.46||0.16 0.35||0.028 0.25||0 0.08||0 0.01||0 0.014||0.0024 0.015])#H2	Haplo_2<C010>-[0.06 0.33||0 0.032||0 0.15||0 0.048||0 0.2||0 0.35||0 0.063||0 0.17||0 0.089||0 0.46||0 0.18||0 0.23||0 0.08||0 0.01||0 0.014||0 0.013])S3_201-[0.33|0.032|0.15|0.048|0.2|0.38|0.063|0.17|0.089|0.46|0.35|0.25|0.08|0.01|0.014|0.015]	(#H2	#H4	Haplo_3<C001>-[0 0.27||0.17 0.35||0.32 0.56||0.073 0.39||0.086 0.47||0.072 0.42||0.014 0.14||0.12 0.48||0.33 0.62||0 0.4||0.25 0.43||0.45 0.68||0.6 0.71||0.88 0.9||0.69 0.76||0.9 0.91])S4_709-[0.27|0.35|0.56|0.68|0.62|0.65|0.14|0.48|0.62|0.53|0.82|0.77|0.71|0.9|0.92|0.99]	Haplo_4<C000>-[0.048 0.32||0.48 0.65||0.21 0.44||0 0.32||0 0.38||0 0.35||0.73 0.86||0.15 0.52||0.091 0.38||0 0.4||0 0.18||0 0.23||0.18 0.29||0.083 0.099||0 0.076||0 0.013])Root-[1|1|1|1|1|1|1|1|1|1|1|1|1|1|1|1])Network_44;
((((R_37<C101>-[0 0.27||0 0.14||0 0.081||0.25 0.56||0 0.33||0 0.2||0 0.066||0 0.2||0 0.2||0 0.14||0.036 0.22||0 0.069||0 0.031||0 0.006||0.15 0.22||0.061 0.074])#H4	Haplo_1<C100>-[0.07 0.34||0 0.14||0 0.081||0 0.32||0 0.33||0 0.2||0 0.066||0 0.2||0 0.2||0 0.14||0 0.18||0 0.069||0 0.031||0 0.006||0 0.076||0 0.013])S2_2037-[0.34|0.14|0.081|0.56|0.33|0.19|0.066|0.2|0.2|0.14|0.22|0.068|0.031|0.006|0.22|0.074]	(((#H4	Haplo_2<C011>-[0 0.27||0 0.032||0 0.15||0 0.048||0 0.2||0.031 0.38||0 0.063||0 0.17||0 0.089||0 0.46||0.16 0.35||0.028 0.25||0 0.08||0 0.01||0 0.014||0.0024 0.015])R_5-[0.001|0.001|0.001|0.001|0.001|0.001|0.001|0.001|0.001|0.001|0.001|0.001|0.001|0.001|0.001|0.001])#H2	Haplo_3<C010>-[0.06 0.33||0 0.032||0 0.15||0 0.048||0 0.2||0 0.35||0 0.063||0 0.17||0 0.089||0 0.46||0 0.18||0 0.23||0 0.08||0 0.01||0 0.014||0 0.013])S3_201-[0.33|0.032|0.15|0.048|0.2|0.38|0.063|0.17|0.089|0.46|0.35|0.25|0.08|0.01|0.014|0.015]	(#H2	Haplo_4<C001>-[0 0.27||0.17 0.35||0.32 0.56||0.073 0.39||0.086 0.47||0.072 0.42||0.014 0.14||0.12 0.48||0.33 0.62||0 0.4||0.25 0.43||0.45 0.68||0.6 0.71||0.88 0.9||0.69 0.76||0.9 0.91])S4_709-[0.27|0.35|0.56|0.68|0.62|0.65|0.14|0.48|0.62|0.53|0.82|0.77|0.71|0.9|0.92|0.99]	Haplo_5<C000>-[0.048 0.32||0.48 0.65||0.21 0.44||0 0.32||0 0.38||0 0.35||0.73 0.86||0.15 0.52||0.091 0.38||0 0.4||0 0.18||0 0.23||0.18 0.29||0.083 0.099||0 0.076||0 0.013])Root-[1|1|1|1|1|1|1|1|1|1|1|1|1|1|1|1])Network_45;
((((((((R_1452<C010>-[0.06 0.33||0 0.032||0 0.15||0 0.048||0 0.2||0 0.35||0 0.063||0 0.17||0 0.089||0 0.46||0 0.18||0 0.23||0 0.08||0 0.01||0 0.014||0 0.013])#H4	Haplo_1<C011>-[0 0.27||0 0.032||0 0.15||0 0.048||0 0.2||0.031 0.38||0 0.063||0 0.17||0 0.089||0 0.46||0.16 0.35||0.028 0.25||0 0.08||0 0.01||0 0.014||0.0024 0.015])S3_201-[0.33|0.032|0.15|0.048|0.2|0.38|0.063|0.17|0.089|0.46|0.35|0.25|0.08|0.01|0.014|0.015]	Haplo_2<C001>-[0 0.27||0.17 0.35||0.32 0.56||0.073 0.39||0.086 0.47||0.072 0.42||0.014 0.14||0.12 0.48||0.33 0.62||0 0.4||0.25 0.43||0.45 0.68||0.6 0.71||0.88 0.9||0.69 0.76||0.9 0.91])R_1416-[0.001|0.001|0.001|0.001|0.001|0.001|0.001|0.001|0.001|0.001|0.001|0.001|0.001|0.001|0.001|0.001])#H2	Haplo_3<C101>-[0 0.27||0 0.14||0 0.081||0.25 0.56||0 0.33||0 0.2||0 0.066||0 0.2||0 0.2||0 0.14||0.036 0.22||0 0.069||0 0.031||0 0.006||0.15 0.22||0.061 0.074])S4_709-[0.27|0.35|0.56|0.68|0.62|0.65|0.14|0.48|0.62|0.53|0.82|0.77|0.71|0.9|0.92|0.99]	Haplo_4<C100>-[0.07 0.34||0 0.14||0 0.081||0 0.32||0 0.33||0 0.2||0 0.066||0 0.2||0 0.2||0 0.14||0 0.18||0 0.069||0 0.031||0 0.006||0 0.076||0 0.013])S2_2037-[0.34|0.14|0.081|0.56|0.33|0.19|0.066|0.2|0.2|0.14|0.22|0.068|0.031|0.006|0.22|0.074]	(#H2	#H4	Haplo_5<C000>-[0.048 0.32||0.48 0.65||0.21 0.44||0 0.32||0 0.38||0 0.35||0.73 0.86||0.15 0.52||0.091 0.38||0 0.4||0 0.18||0 0.23||0.18 0.29||0.083 0.099||0 0.076||0 0.013]))Root-[1|1|1|1|1|1|1|1|1|1|1|1|1|1|1|1])Network_46;
((((((((R_1453<C010>-[0.06 0.33||0 0.032||0 0.15||0 0.048||0 0.2||0 0.35||0 0.063||0 0.17||0 0.089||0 0.46||0 0.18||0 0.23||0 0.08||0 0.01||0 0.014||0 0.013])#H4	Haplo_1<C011>-[0 0.27||0 0.032||0 0.15||0 0.048||0 0.2||0.031 0.38||0 0.063||0 0.17||0 0.089||0 0.46||0.16 0.35||0.028 0.25||0 0.08||0 0.01||0 0.014||0.0024 0.015])S3_201-[0.33|0.032|0.15|0.048|0.2|0.38|0.063|0.17|0.089|0.46|0.35|0.25|0.08|0.01|0.014|0.015]	Haplo_2<C001>-[0 0.27||0.17 0.35||0.32 0.56||0.073 0.39||0.086 0.47||0.072 0.42||0.014 0.14||0.12 0.48||0.33 0.62||0 0.4||0.25 0.43||0.45 0.68||0.6 0.71||0.88 0.9||0.69 0.76||0.9 0.91])R_1416-[0.001|0.001|0.001|0.001|0.001|0.001|0.001|0.001|0.001|0.001|0.001|0.001|0.001|0.001|0.001|0.001])#H2	Haplo_3<C101>-[0 0.27||0 0.14||0 0.081||0.25 0.56||0 0.33||0 0.2||0 0.066||0 0.2||0 0.2||0 0.14||0.036 0.22||0 0.069||0 0.031||0 0.006||0.15 0.22||0.061 0.074])S4_709-[0.27|0.35|0.56|0.68|0.62|0.65|0.14|0.48|0.62|0.53|0.82|0.77|0.71|0.9|0.92|0.99]	#H4	Haplo_4<C100>-[0.07 0.34||0 0.14||0 0.081||0 0.32||0 0.33||0 0.2||0 0.066||0 0.2||0 0.2||0 0.14||0 0.18||0 0.069||0 0.031||0 0.006||0 0.076||0 0.013])S2_2037-[0.34|0.14|0.081|0.56|0.33|0.19|0.066|0.2|0.2|0.14|0.22|0.068|0.031|0.006|0.22|0.074]	(#H2	Haplo_5<C000>-[0.048 0.32||0.48 0.65||0.21 0.44||0 0.32||0 0.38||0 0.35||0.73 0.86||0.15 0.52||0.091 0.38||0 0.4||0 0.18||0 0.23||0.18 0.29||0.083 0.099||0 0.076||0 0.013]))Root-[1|1|1|1|1|1|1|1|1|1|1|1|1|1|1|1])Network_47;
((((((((R_1536<C100>-[0.07 0.34||0 0.14||0 0.081||0 0.32||0 0.33||0 0.2||0 0.066||0 0.2||0 0.2||0 0.14||0 0.18||0 0.069||0 0.031||0 0.006||0 0.076||0 0.013])#H4	Haplo_1<C101>-[0 0.27||0 0.14||0 0.081||0.25 0.56||0 0.33||0 0.2||0 0.066||0 0.2||0 0.2||0 0.14||0.036 0.22||0 0.069||0 0.031||0 0.006||0.15 0.22||0.061 0.074])S2_2037-[0.34|0.14|0.081|0.56|0.33|0.19|0.066|0.2|0.2|0.14|0.22|0.068|0.031|0.006|0.22|0.074]	Haplo_2<C001>-[0 0.27||0.17 0.35||0.32 0.56||0.073 0.39||0.086 0.47||0.072 0.42||0.014 0.14||0.12 0.48||0.33 0.62||0 0.4||0.25 0.43||0.45 0.68||0.6 0.71||0.88 0.9||0.69 0.76||0.9 0.91])R_1500-[0.001|0.001|0.001|0.001|0.001|0.001|0.001|0.001|0.001|0.001|0.001|0.001|0.001|0.001|0.001|0.001])#H2	Haplo_3<C011>-[0 0.27||0 0.032||0 0.15||0 0.048||0 0.2||0.031 0.38||0 0.063||0 0.17||0 0.089||0 0.46||0.16 0.35||0.028 0.25||0 0.08||0 0.01||0 0.014||0.0024 0.015])S4_709-[0.27|0.35|0.56|0.68|0.62|0.65|0.14|0.48|0.62|0.53|0.82|0.77|0.71|0.9|0.92|0.99]	Haplo_4<C010>-[0.06 0.33||0 0.032||0 0.15||0 0.048||0 0.2||0 0.35||0 0.063||0 0.17||0 0.089||0 0.46||0 0.18||0 0.23||0 0.08||0 0.01||0 0.014||0 0.013])S3_201-[0.33|0.032|0.15|0.048|0.2|0.38|0.063|0.17|0.089|0.46|0.35|0.25|0.08|0.01|0.014|0.015]	(#H2	#H4	Haplo_5<C000>-[0.048 0.32||0.48 0.65||0.21 0.44||0 0.32||0 0.38||0 0.35||0.73 0.86||0.15 0.52||0.091 0.38||0 0.4||0 0.18||0 0.23||0.18 0.29||0.083 0.099||0 0.076||0 0.013]))Root-[1|1|1|1|1|1|1|1|1|1|1|1|1|1|1|1])Network_48;
((((((((R_1537<C100>-[0.07 0.34||0 0.14||0 0.081||0 0.32||0 0.33||0 0.2||0 0.066||0 0.2||0 0.2||0 0.14||0 0.18||0 0.069||0 0.031||0 0.006||0 0.076||0 0.013])#H4	Haplo_1<C101>-[0 0.27||0 0.14||0 0.081||0.25 0.56||0 0.33||0 0.2||0 0.066||0 0.2||0 0.2||0 0.14||0.036 0.22||0 0.069||0 0.031||0 0.006||0.15 0.22||0.061 0.074])S2_2037-[0.34|0.14|0.081|0.56|0.33|0.19|0.066|0.2|0.2|0.14|0.22|0.068|0.031|0.006|0.22|0.074]	Haplo_2<C001>-[0 0.27||0.17 0.35||0.32 0.56||0.073 0.39||0.086 0.47||0.072 0.42||0.014 0.14||0.12 0.48||0.33 0.62||0 0.4||0.25 0.43||0.45 0.68||0.6 0.71||0.88 0.9||0.69 0.76||0.9 0.91])R_1500-[0.001|0.001|0.001|0.001|0.001|0.001|0.001|0.001|0.001|0.001|0.001|0.001|0.001|0.001|0.001|0.001])#H2	Haplo_3<C011>-[0 0.27||0 0.032||0 0.15||0 0.048||0 0.2||0.031 0.38||0 0.063||0 0.17||0 0.089||0 0.46||0.16 0.35||0.028 0.25||0 0.08||0 0.01||0 0.014||0.0024 0.015])S4_709-[0.27|0.35|0.56|0.68|0.62|0.65|0.14|0.48|0.62|0.53|0.82|0.77|0.71|0.9|0.92|0.99]	#H4	Haplo_4<C010>-[0.06 0.33||0 0.032||0 0.15||0 0.048||0 0.2||0 0.35||0 0.063||0 0.17||0 0.089||0 0.46||0 0.18||0 0.23||0 0.08||0 0.01||0 0.014||0 0.013])S3_201-[0.33|0.032|0.15|0.048|0.2|0.38|0.063|0.17|0.089|0.46|0.35|0.25|0.08|0.01|0.014|0.015]	(#H2	Haplo_5<C000>-[0.048 0.32||0.48 0.65||0.21 0.44||0 0.32||0 0.38||0 0.35||0.73 0.86||0.15 0.52||0.091 0.38||0 0.4||0 0.18||0 0.23||0.18 0.29||0.083 0.099||0 0.076||0 0.013]))Root-[1|1|1|1|1|1|1|1|1|1|1|1|1|1|1|1])Network_49;
((((((R_42<C011>-[0 0.27||0 0.032||0 0.15||0 0.048||0 0.2||0.031 0.38||0 0.063||0 0.17||0 0.089||0 0.46||0.16 0.35||0.028 0.25||0 0.08||0 0.01||0 0.014||0.0024 0.015])#H4	Haplo_1<C101>-[0 0.27||0 0.14||0 0.081||0.25 0.56||0 0.33||0 0.2||0 0.066||0 0.2||0 0.2||0 0.14||0.036 0.22||0 0.069||0 0.031||0 0.006||0.15 0.22||0.061 0.074])R_6-[0.001|0.001|0.001|0.001|0.001|0.001|0.001|0.001|0.001|0.001|0.001|0.001|0.001|0.001|0.001|0.001])#H2	Haplo_2<C100>-[0.07 0.34||0 0.14||0 0.081||0 0.32||0 0.33||0 0.2||0 0.066||0 0.2||0 0.2||0 0.14||0 0.18||0 0.069||0 0.031||0 0.006||0 0.076||0 0.013])S2_2037-[0.34|0.14|0.081|0.56|0.33|0.19|0.066|0.2|0.2|0.14|0.22|0.068|0.031|0.006|0.22|0.074]	(#H4	Haplo_3<C010>-[0.06 0.33||0 0.032||0 0.15||0 0.048||0 0.2||0 0.35||0 0.063||0 0.17||0 0.089||0 0.46||0 0.18||0 0.23||0 0.08||0 0.01||0 0.014||0 0.013])S3_201-[0.33|0.032|0.15|0.048|0.2|0.38|0.063|0.17|0.089|0.46|0.35|0.25|0.08|0.01|0.014|0.015]	(#H2	Haplo_4<C001>-[0 0.27||0.17 0.35||0.32 0.56||0.073 0.39||0.086 0.47||0.072 0.42||0.014 0.14||0.12 0.48||0.33 0.62||0 0.4||0.25 0.43||0.45 0.68||0.6 0.71||0.88 0.9||0.69 0.76||0.9 0.91])S4_709-[0.27|0.35|0.56|0.68|0.62|0.65|0.14|0.48|0.62|0.53|0.82|0.77|0.71|0.9|0.92|0.99]	Haplo_5<C000>-[0.048 0.32||0.48 0.65||0.21 0.44||0 0.32||0 0.38||0 0.35||0.73 0.86||0.15 0.52||0.091 0.38||0 0.4||0 0.18||0 0.23||0.18 0.29||0.083 0.099||0 0.076||0 0.013])Root-[1|1|1|1|1|1|1|1|1|1|1|1|1|1|1|1])Network_50;
(((((((R_50<C011>-[0 0.27||0 0.032||0 0.15||0 0.048||0 0.2||0.031 0.38||0 0.063||0 0.17||0 0.089||0 0.46||0.16 0.35||0.028 0.25||0 0.08||0 0.01||0 0.014||0.0024 0.015])#H4	Haplo_1<C001>-[0 0.27||0.17 0.35||0.32 0.56||0.073 0.39||0.086 0.47||0.072 0.42||0.014 0.14||0.12 0.48||0.33 0.62||0 0.4||0.25 0.43||0.45 0.68||0.6 0.71||0.88 0.9||0.69 0.76||0.9 0.91])R_8-[0.001|0.001|0.001|0.001|0.001|0.001|0.001|0.001|0.001|0.001|0.001|0.001|0.001|0.001|0.001|0.001])#H2	Haplo_2<C101>-[0 0.27||0 0.14||0 0.081||0.25 0.56||0 0.33||0 0.2||0 0.066||0 0.2||0 0.2||0 0.14||0.036 0.22||0 0.069||0 0.031||0 0.006||0.15 0.22||0.061 0.074])S4_709-[0.27|0.35|0.56|0.68|0.62|0.65|0.14|0.48|0.62|0.53|0.82|0.77|0.71|0.9|0.92|0.99]	Haplo_3<C100>-[0.07 0.34||0 0.14||0 0.081||0 0.32||0 0.33||0 0.2||0 0.066||0 0.2||0 0.2||0 0.14||0 0.18||0 0.069||0 0.031||0 0.006||0 0.076||0 0.013])S2_2037-[0.34|0.14|0.081|0.56|0.33|0.19|0.066|0.2|0.2|0.14|0.22|0.068|0.031|0.006|0.22|0.074]	(#H4	Haplo_4<C010>-[0.06 0.33||0 0.032||0 0.15||0 0.048||0 0.2||0 0.35||0 0.063||0 0.17||0 0.089||0 0.46||0 0.18||0 0.23||0 0.08||0 0.01||0 0.014||0 0.013])S3_201-[0.33|0.032|0.15|0.048|0.2|0.38|0.063|0.17|0.089|0.46|0.35|0.25|0.08|0.01|0.014|0.015]	(#H2	Haplo_5<C000>-[0.048 0.32||0.48 0.65||0.21 0.44||0 0.32||0 0.38||0 0.35||0.73 0.86||0.15 0.52||0.091 0.38||0 0.4||0 0.18||0 0.23||0.18 0.29||0.083 0.099||0 0.076||0 0.013]))Root-[1|1|1|1|1|1|1|1|1|1|1|1|1|1|1|1])Network_51;
